# Supplementary material for: A Markov random field model for network-based differential expression analysis of single-cell RNA-seq data
Source: BMC Bioinformatics. 2021 Oct 26;22:524. doi: 10.1186/s12859-021-04412-0 (PMC8549347; doi:10.1186/s12859-021-04412-0)
Supplement: Supplementary file 3 — Additional file 3. A complete list of differentially expressed genes inferred by the t-test, Wilcoxon test, MAST,and their corresponding MRF models. [file 12859_2021_4412_MOESM3_ESM.xlsx]

## Sheet: Main
A2M
A4GALT
AASS
ABCA1
ABCA6
ABCC4
ABCG2
ABHD17C
ABHD3
ABHD5
ABL1
ABLIM1
ABTB2
ACACB
ACKR3
ACO1
ACOT1
ACOT13
ACOT7
ACOX1
ACP2
ACP5
ACSL3
ACSL4
ACTB
ACYP2
ADAM17
ADAM28
ADAMTS17
ADAMTS2
ADAP1
ADCY3
ADCY9
ADGRE2
ADGRG5
ADGRV1
ADIPOR2
ADTRP
AFF3
AGPAT4
AGPAT5
AGRP
AHNAK
AHR
AK5
AKAP12
AKAP6
AKR1B1
AKR1C1
AKR1C2
AKR1C3
AKR1D1
ALCAM
ALDH1A1
ALDH1A2
ALDH2
ALG13
ALG9
ALK
ALOX15B
ALOX5AP
AMIGO2
AMPD3
AMPH
ANGPTL4
ANK2
ANK3
ANKH
ANKRD22
ANKRD26
ANKRD28
ANLN
ANOS1
ANXA1
ANXA2
AOC3
AP1B1
APBA2
APBB2
APIP
APOBEC3A
APOBEC3C
APOC1
APOE
AQP3
AR
ARAP2
AREG
ARHGAP10
ARHGAP24
ARHGAP31
ARHGAP32
ARHGEF28
ARL4D
ARMC8
ARRDC4
ARSG
ARSI
ASF1B
ASPM
ASTL
ATAD1
ATAD2
ATF3
ATF6
ATF7IP2
ATP1B1
ATP1B3
ATP2B4
ATP2C1
ATP6V0D2
AURKA
AURKB
AUTS2
AVPI1
AXL
AZI2
B3GALNT2
BAALC
BACH2
BAG3
BAIAP2
BASP1
BATF
BCAR3
BCAS2
BCAT1
BCL11B
BCL2
BCL2A1
BCL2L11
BCL7A
BCR
BEX1
BEX3
BFSP2
BHLHE41
BICDL1
BIRC3
BIRC5
BIRC7
BLK
BLOC1S2
BLVRB
BMP6
BNC2
BORCS5
BRAT1
BRCA2
BRI3
BSG
BTBD11
BTG2
BUB1B
C10orf90
C12orf75
C15orf48
C16orf54
C16orf74
C1orf21
C1QA
C1QB
C1QC
C1QTNF1
C2
C5AR2
C8B
C9
C9orf16
CA12
CA2
CABLES1
CADM1
CADPS2
CALM3
CAMK1D
CAMK2D
CAMK4
CAMP
CAPG
CARD11
CARMIL1
CASS4
CAVIN2
CAVIN3
CBFA2T3
CBLB
CCDC138
CCDC18
CCDC181
CCDC30
CCDC36
CCDC83
CCDC88A
CCL13
CCL18
CCL2
CCL20
CCL21
CCL22
CCL23
CCL3
CCL4
CCL4L2
CCL5
CCL7
CCNA2
CCNB1
CCNB2
CCND1
CCND2
CCSER1
CD109
CD14
CD163
CD177
CD1A
CD1B
CD1E
CD2
CD207
CD22
CD247
CD274
CD28
CD2AP
CD300E
CD36
CD3D
CD3E
CD3G
CD59
CD6
CD63
CD69
CD7
CD70
CD74
CD79B
CD80
CD83
CD84
CD86
CD8A
CD9
CDA
CDC14A
CDC20
CDC42BPB
CDCA3
CDCA8
CDCP1
CDH20
CDH23
CDK1
CDK6
CDKN2A
CDKN2C
CDKN3
CEACAM8
CEBPD
CEMIP
CEMIP2
CENPA
CENPE
CENPF
CENPK
CENPM
CENPO
CENPP
CENPU
CENPW
CEP128
CEP44
CEP55
CEP78
CERS4
CERS6
CFAP161
CFD
CHAF1A
CHCHD10
CHCHD6
CHDH
CHI3L1
CHIT1
CHKA
CHN2
CHRM3
CHST15
CHSY1
CIR1
CIT
CITED2
CKAP2L
CKB
CKS1B
CKS2
CLCN3
CLDN12
CLEC10A
CLEC11A
CLEC17A
CLEC1A
CLEC2D
CLEC4E
CLEC4F
CLEC5A
CLIC2
CLIC3
CLIC4
CLIP2
CLNK
CLSPN
CLU
CMC1
CMSS1
CMTM8
CNOT6L
CNR1
COL19A1
COL1A1
COL1A2
COL23A1
COL4A2
COL6A1
COL6A2
COLEC12
COMT
CORO2A
CPE
CPM
CPVL
CRABP2
CRADD
CREB5
CREG1
CRIM1
CRIP1
CRIP2
CRISPLD2
CRYBG1
CRYM
CSF1
CSF2
CSF2RA
CSGALNACT1
CST3
CST6
CST7
CSTA
CSTB
CTAG2
CTH
CTLA4
CTNNAL1
CTSA
CTSB
CTSC
CTSG
CTSK
CTSL
CTSW
CTSZ
CTTN
CTTNBP2NL
CXADR
CXCL1
CXCL13
CXCL2
CXCL5
CXCL8
CXCL9
CXCR3
CYP1B1
CYP20A1
CYP27A1
CYP7B1
CYSLTR2
CYTH3
DAAM2
DAB2
DACH1
DAPK2
DAPP1
DBF4B
DBI
DBT
DCN
DDHD1
DDIT3
DDX58
DDX60L
DEFB1
DENND4C
DENND5A
DEPP1
DGKH
DHRS3
DHRS9
DHX34
DIP2C
DIXDC1
DLC1
DNAAF1
DNAH2
DNAH5
DNAH6
DNAJA1
DNAJA4
DNAJB1
DNAJB4
DNAJC5B
DNASE2
DNASE2B
DNM1
DOCK11
DOCK3
DOCK4
DOK7
DOP1B
DPYS
DRAM1
DST
DTNA
DTYMK
DUSP16
DUSP4
DUSP6
DUT
DYSF
EBF1
EBI3
ECE1
EDA
EDARADD
EEPD1
EFNA5
EGLN1
EGR1
EGR2
EIF2AK3
ELANE
ELOVL7
EMP1
EMP2
ENPP2
ENPP3
ENTPD7
EPAS1
EPB41L1
EPB41L2
EPB41L4A
EPB41L5
EPHB1
EPN2
EPS8
EPSTI1
EREG
ERN1
ERO1B
ERRFI1
ESR2
ETS1
ETV3
ETV7
EVL
EXT1
EZH2
F11
F13A1
F3
FABP3
FABP4
FABP5
FADS1
FADS2
FAIM
FAM102A
FAM110B
FAM117B
FAM126A
FAM13A
FAM160A1
FAM160B1
FAM168A
FAM20C
FAM214A
FAM3B
FAM89A
FARP1
FARP2
FBN1
FBP1
FBXL2
FBXO45
FCAR
FCER1A
FCER2
FCGBP
FCGR1A
FCGR2B
FCGR3A
FCHO1
FCHO2
FCHSD2
FCN1
FDFT1
FDX1
FER
FGD2
FGD4
FGD5
FGF10
FGF18
FGFBP2
FGFR1
FGL2
FHIT
FHL1
FILIP1L
FLNB
FLT1
FLT3
FLVCR2
FMN1
FMNL2
FN1
FNDC3A
FNIP2
FOLR1
FOLR3
FOXK2
FOXO1
FPR2
FRMD4A
FRY
FSTL3
FTH1
FTL
FUCA1
FXR2
FYN
G0S2
GADD45A
GADD45B
GAL
GALM
GAPDH
GART
GAS2L3
GAS7
GATA3
GBE1
GBP1
GBP3
GBP5
GCH1
GCHFR
GCLC
GCLM
GCNT2
GDF11
GDF15
GEM
GFOD1
GGH
GINS2
GIPC1
GJB2
GK
GLCCI1
GLDC
GLIS3
GLRX
GLT1D1
GLUD1
GLUL
GM2A
GNG11
GNG2
GNG4
GNG7
GNLY
GOLIM4
GOLM1
GPA33
GPAT3
GPC4
GPC5
GPC6
GPD1
GPR137B
GPR141
GPR183
GPRC5A
GPX3
GRAMD1B
GRAMD2B
GRB10
GRIP2
GRK5
GRN
GSN
GSTO2
GTF2IRD1
GTSE1
GYS1
GZMA
GZMB
HAMP
HAUS2
HAUS6
HBB
HBEGF
HCK
HDAC9
HEATR5B
HECTD1
HELB
HERC5
HERPUD1
HES1
HES4
HEXB
HEY1
HIP1
HIVEP1
HIVEP2
HK2
HLA-DMB
HLA-DPA1
HLA-DPB1
HLA-DQA1
HLA-DQB1
HLA-DQB2
HLA-DRA
HLA-DRB1
HLA-DRB5
HMG20B
HMGA1
HMGB2
HMGB3
HMGCS1
HMGN2
HMMR
HMOX1
HNF1A
HOMER1
HOMER2
HOPX
HOXA3
HP
HPGDS
HRH1
HRK
HS3ST2
HS3ST3B1
HSD11B1
HSD3B7
HSH2D
HSP90AA1
HSP90B1
HSPA1A
HSPA5
HSPB1
HSPD1
HSPG2
HSPH1
HTRA1
HTRA4
ICA1
ICOS
ID2
ID3
IDH1
IDO1
IER2
IER3
IER5
IFI27
IFI44L
IFIT1
IFIT2
IFIT3
IFITM2
IFITM3
IFNG
IFNLR1
IFRD1
IFT122
IGF1R
IGF2BP2
IGFBP2
IGFBP6
IGLL5
IGSF6
IKZF3
IL10
IL12RB1
IL12RB2
IL15
IL17RB
IL18R1
IL1A
IL1B
IL1R1
IL1R2
IL1RAP
IL1RL1
IL1RN
IL21R
IL32
IL6
IL7R
INPP5A
INPP5F
INSIG1
INSR
INTS6
IQCN
IQGAP3
IRAK2
IRF8
ISG15
ITGA6
ITGA7
ITGAD
ITGB1BP1
ITGB3
ITGB5
ITGB8
ITK
ITM2A
ITM2C
ITPKB
JADE3
JAKMIP2
JAML
JARID2
JCHAIN
JMY
JUN
KANK1
KAZN
KCNA2
KCNAB1
KCNE1
KCNIP1
KCNJ15
KCNJ2
KCNMA1
KDM2B
KEL
KHDRBS3
KIF14
KIF16B
KIF18A
KLF12
KLHDC8B
KLHL14
KLHL15
KLHL25
KLHL29
KLHL6
KLK4
KLRC1
KLRD1
KLRG1
KPNA2
KRT17
KSR1
KYNU
LAIR2
LAMB1
LAPTM4B
LARGE1
LDHB
LDHC
LDLR
LDLRAD4
LEF1
LGALS1
LGALS2
LGALS3
LGALS3BP
LGMN
LGR4
LIF
LILRB4
LIMA1
LINGO2
LMCD1
LMNA
LONRF3
LPAR1
LPAR3
LPL
LRCH1
LRIG1
LRMP
LRPAP1
LRRC23
LRRK2
LSAMP
LSP1
LTA4H
LTB
LTC4S
LY6E
LYPD3
LYVE1
LYZ
MACC1
MAD2L1
MAEL
MAFB
MALT1
MAML3
MANF
MAP3K13
MAP4K4
MAPRE2
MARCKS
MARCKSL1
MAST4
MATK
MB21D2
MCEMP1
MCF2L2
MCTP2
MDK
ME1
MED12L
MEF2C
MELK
MERTK
MET
METTL7B
MFHAS1
MFSD14B
MGAM
MGAT3
MGLL
MGST1
MGST3
MIS18BP1
MITF
MKI67
MLKL
MLPH
MME
MMP10
MMP12
MMP2
MMP7
MMP9
MN1
MND1
MNDA
MOB3B
MPC2
MPP6
MPZL3
MRC1
MREG
MRPS33
MRPS6
MS4A1
MS4A4A
MS4A5
MSLN
MSMO1
MSR1
MT1E
MT1F
MT1G
MT1H
MT1M
MT1X
MT2A
MTBP
MTO1
MTSS1
MUCL1
MX1
MYC
MYL6B
MYL9
MYLIP
MYO1D
MYO1E
MYOF
NAALAD2
NAF1
NAMPT
NARS2
NAV1
NAV2
NCALD
NCAM1
NCAPH
NCEH1
NCF1
NCKAP5
NCKAP5L
NCS1
NDC80
NDP
NDRG1
NDUFS3
NEBL
NEDD4L
NEDD9
NEK1
NELFCD
NELL2
NET1
NFAM1
NFATC2
NFE2L3
NFIA
NFKB1
NFKBIA
NFKBID
NHSL1
NID1
NKG7
NKX3-1
NLRP3
NMB
NNMT
NOP10
NPAS2
NPHP4
NPHS1
NR1H3
NR4A1
NR4A3
NRIP1
NRP1
NRP2
NRXN3
NUF2
NUPR1
NUSAP1
OAS1
OASL
OFD1
OPN3
OPRK1
ORAI1
OSBPL10
OSBPL11
OSBPL1A
OSBPL3
OSBPL8
OSM
OTUD1
P2RX1
P2RX7
P2RY8
P3H2
P4HA1
PADI2
PAG1
PAK1
PALD1
PALLD
PAM
PAPLN
PAPOLG
PAPSS2
PAQR5
PARP16
PARP8
PAX5
PC
PCBP3
PCDH9
PCED1B
PCNA
PCSK1N
PCSK5
PDE3B
PDE4D
PDE7B
PDGFC
PDK1
PDK4
PDLIM1
PDLIM4
PEBP1
PELI1
PFAS
PFKFB3
PGAP1
PGM1
PHGDH
PHLDA1
PHLDA2
PHLDA3
PHLDB2
PHTF1
PID1
PIK3CG
PIM2
PKP2
PLA2G4A
PLA2G7
PLAC8
PLAC9
PLAU
PLBD1
PLCB1
PLCG2
PLD3
PLEK
PLEKHA5
PLEKHG1
PLEKHG2
PLEKHO1
PLIN2
PLOD2
PLPP1
PLPP3
PLSCR2
PLTP
PLXNA2
PLXNC1
PMAIP1
PMP2
PMP22
POLB
POLDIP3
POLE2
POLG2
PON2
POSTN
PPA1
PPARG
PPBP
PPIC
PPP1R13B
PPP1R14C
PPP1R16B
PPP2R2B
PPP2R3A
PRAG1
PRC1
PRDM1
PRDX1
PRDX4
PRF1
PRIMPOL
PRKAR2B
PRKCA
PRKX
PRMT9
PROC
PROCR
PRPS2
PRR16
PRSS21
PRSS3
PRXL2A
PSAP
PSAT1
PSD3
PSME4
PSTPIP2
PTGDS
PTGS2
PTMS
PTP4A3
PTPN22
PTPRM
PTPRS
PTTG1
PTX3
PUS10
PVALB
PVR
QRICH2
RAB11FIP1
RAB13
RAB3A
RAB3IL1
RAB7A
RAB7B
RAD51
RAD51AP1
RALA
RALGPS2
RANBP2
RAP1GAP2
RAPGEF2
RAPGEF5
RAPH1
RASAL2
RASGRP3
RASSF8
RBFOX3
RBP4
RCAN2
RDX
RECK
REEP3
RETN
RETREG1
RFTN1
RFX2
RGL1
RGPD1
RGS1
RGS12
RGS13
RGS16
RGS2
RHCG
RHOB
RHOC
RHOH
RIN2
RIPOR2
RMDN3
RMND1
RNASE1
RNASE2
RNASE6
RND3
RNF122
RNF144B
RNF175
RNF19B
RNLS
ROCK2
RPS23
RRAS2
RRM2
RRP12
RSAD2
RSPO3
RTN1
RUBCN
RUBCNL
RUNX2
RUNX3
RUVBL2
RYR2
S100A10
S100A11
S100A13
S100A16
S100A8
S100A9
S100B
S100P
SAMD12
SAMD3
SAMD4A
SARNP
SASH1
SCARB1
SCCPDH
SCD
SCG5
SCGB1A1
SCGB3A1
SCIN
SDC2
SDC4
SDF2L1
SDK1
SDK2
SEC11C
SECTM1
SEL1L3
SEMA3C
SEMA4A
SERPINA1
SERPINB2
SERPINB5
SERPINB9
SERPINE1
SERPINF1
SERPING1
SERPINH1
SESN2
SFMBT1
SFTPA1
SFTPA2
SFTPC
SGCD
SGIP1
SGK1
SGMS2
SGPP1
SH3BP4
SH3PXD2A
SH3PXD2B
SH3RF3
SHOX2
SHROOM3
SIGLEC10
SIK2
SIPA1L3
SKAP1
SLA2
SLAMF1
SLAMF7
SLC10A1
SLC12A2
SLC12A8
SLC16A1
SLC16A10
SLC16A6
SLC19A2
SLC19A3
SLC1A3
SLC20A1
SLC25A18
SLC25A37
SLC25A44
SLC27A4
SLC2A1
SLC2A3
SLC31A1
SLC38A1
SLC41A2
SLC47A1
SLC48A1
SLC7A11
SLC7A8
SLC8A1
SLC8A2
SLC9A7
SMAD3
SMC2
SMOX
SMPDL3A
SMPDL3B
SNAI1
SNAP23
SNAPC1
SNED1
SNRNP25
SNTB1
SNX10
SNX2
SNX9
SOD2
SORBS1
SORT1
SPAG4
SPARC
SPATS2L
SPC24
SPC25
SPDYA
SPOCD1
SPOCK1
SPOCK2
SPON2
SPP1
SPRED1
SPRY1
SPSB1
SPSB2
SPTBN1
SPTBN4
SPTLC3
SQSTM1
SRGAP1
SRGAP2B
SRSF12
SSBP2
SSBP3
ST3GAL6
ST6GAL1
ST6GALNAC3
ST8SIA4
STAC
STARD13
STAT4
STEAP1
STK38L
STMN1
STOM
STON1
STON2
STRBP
STX3
STXBP2
SUGCT
SULF2
SULT1C2
SV2B
SVIL
SYAP1
SYCP2L
SYNGR1
SYNJ2
SYTL2
SYTL3
TACSTD2
TAF4B
TANC2
TATDN1
TBC1D2
TBC1D4
TBC1D8
TBC1D9
TBCEL
TBX20
TC2N
TCEAL9
TCF19
TCF4
TCF7L2
TCL1A
TCOF1
TCTN3
TDO2
TDRD3
TDRD6
TEC
TENM4
TENT4B
TENT5A
TESK2
TEX14
TFCP2L1
TFDP2
TFF2
TFPI
TFRC
TGFBI
TGM2
THADA
THBD
THBS1
THEMIS
THRB
TIAM1
TIMP1
TIMP3
TINAGL1
TJP1
TJP2
TK1
TKTL1
TLR4
TMEM106C
TMEM131L
TMEM176A
TMEM176B
TMEM184C
TMEM51
TMEM52B
TMSB4X
TMTC2
TMX4
TNF
TNFAIP6
TNFRSF10B
TNFRSF10D
TNFRSF13B
TNFRSF18
TNFRSF21
TNFRSF8
TNFRSF9
TNFSF10
TNFSF14
TNFSF8
TNIP3
TNNI2
TNNT1
TNS3
TOB1
TOMM40
TOP2A
TOX2
TPD52
TPPP3
TPST1
TPX2
TRAF1
TRAF3IP3
TREM1
TREM2
TRERF1
TRHDE
TRIM69
TROAP
TSHZ2
TSPAN15
TSPAN4
TSPO
TSPYL2
TTC28
TTC39B
TTYH2
TUBA1A
TUBB
TULP2
TVP23A
TWISTNB
TXK
TXN
TXNDC11
TXNDC5
UAP1
UBASH3B
UBE2C
UBE2T
UBTD2
UCHL1
UCK2
UGCG
USP2
USP36
USP37
USP53
USP54
USP6NL
USPL1
UST
UTP6
UVRAG
VAMP5
VAT1
VAV2
VAX2
VCAN
VCL
VDR
VGLL3
VIL1
VIM
VIPR2
VSIG4
WDFY4
WDR59
WDR66
WDR74
WWOX
XCL1
XCL2
XYLT1
YBX1
YES1
YWHAH
ZBTB16
ZBTB2
ZBTB44
ZBTB46
ZBTB7C
ZC3H12C
ZC3HAV1
ZEB1
ZFAND2A
ZFX
ZFY
ZFYVE16
ZNF10
ZNF331
ZNF704
ZNF804A
ZNF891
ZNRF1
ZWINT

## Sheet: Main_BioGrid
A2M
A4GALT
AASS
ABCA1
ABCA6
ABCC4
ABCG2
ABHD17C
ABHD3
ABHD5
ABL1
ABLIM1
ABTB2
ACACB
ACKR3
ACO1
ACOT1
ACOT13
ACOT7
ACOX1
ACP2
ACP5
ACSL3
ACSL4
ACSM3
ACTB
ACYP2
ADAM12
ADAM17
ADAM23
ADAM28
ADAMTS17
ADAMTS2
ADAP1
ADCY3
ADCY9
ADGRB3
ADGRE2
ADGRG5
ADGRV1
ADIPOR2
ADTRP
AFDN
AFF3
AGPAT4
AGPAT5
AGRP
AHNAK
AHR
AIFM1
AK5
AKAP12
AKAP6
AKR1B1
AKR1C1
AKR1C2
AKR1C3
AKR1D1
ALAS1
ALCAM
ALDH1A1
ALDH1A2
ALDH2
ALG13
ALG9
ALK
ALOX15B
ALOX5AP
AMIGO2
AMOTL1
AMPD3
AMPH
ANGPTL4
ANK2
ANK3
ANKH
ANKRD22
ANKRD26
ANKRD28
ANKRD55
ANLN
ANOS1
ANXA1
ANXA2
AOC3
AP1B1
AP1S3
APBA2
APBB2
APIP
APLP1
APOBEC3A
APOBEC3C
APOC1
APOE
APOL2
AQP3
AR
ARAP2
AREG
ARHGAP10
ARHGAP24
ARHGAP31
ARHGAP32
ARHGEF28
ARL4D
ARMC8
ARRDC4
ARSG
ARSI
ASF1B
ASGR1
ASPM
ASTL
ATAD1
ATAD2
ATF3
ATF6
ATF7IP2
ATP1B1
ATP1B3
ATP2B4
ATP2C1
ATP6V0D2
AURKA
AURKB
AUTS2
AVPI1
AXDND1
AXL
AZI2
B3GALNT2
BAALC
BACH2
BAG3
BAIAP2
BANK1
BASP1
BATF
BCAR3
BCAS2
BCAT1
BCL11A
BCL11B
BCL2
BCL2A1
BCL2L11
BCL7A
BCR
BEST1
BEX1
BEX3
BFSP2
BHLHE41
BICDL1
BIRC3
BIRC5
BIRC7
BLK
BLOC1S2
BLVRB
BMP6
BNC2
BORCS5
BRAT1
BRCA2
BRI3
BRIP1
BSG
BTBD11
BTG2
BUB1B
C10orf90
C12orf75
C15orf48
C16orf54
C16orf74
C1orf21
C1QA
C1QB
C1QC
C1QTNF1
C2
C5AR2
C8B
C9
C9orf16
CA12
CA2
CA8
CABLES1
CADM1
CADPS2
CALB1
CALM3
CAMK1D
CAMK2D
CAMK4
CAMP
CAPG
CARD11
CARMIL1
CASS4
CAVIN2
CAVIN3
CBFA2T3
CBLB
CCDC138
CCDC144A
CCDC18
CCDC181
CCDC30
CCDC36
CCDC80
CCDC83
CCDC88A
CCL13
CCL18
CCL2
CCL20
CCL21
CCL22
CCL23
CCL3
CCL4
CCL4L2
CCL5
CCL7
CCNA2
CCNB1
CCNB2
CCND1
CCND2
CCSER1
CD109
CD14
CD163
CD177
CD1A
CD1B
CD1E
CD2
CD207
CD22
CD226
CD247
CD274
CD28
CD2AP
CD300E
CD36
CD3D
CD3E
CD3G
CD59
CD6
CD63
CD69
CD7
CD70
CD74
CD79A
CD79B
CD80
CD83
CD84
CD86
CD8A
CD9
CDA
CDC14A
CDC20
CDC25C
CDC42BPB
CDCA3
CDCA5
CDCA8
CDCP1
CDH1
CDH20
CDH23
CDK1
CDK6
CDKN2A
CDKN2C
CDKN3
CDT1
CEACAM8
CEBPD
CEMIP
CEMIP2
CENPA
CENPE
CENPF
CENPK
CENPM
CENPO
CENPP
CENPU
CENPW
CEP128
CEP44
CEP55
CEP78
CERS4
CERS6
CFAP161
CFD
CHAF1A
CHCHD10
CHCHD6
CHDH
CHI3L1
CHIT1
CHKA
CHN1
CHN2
CHRM3
CHST15
CHSY1
CIR1
CIT
CITED2
CKAP2L
CKB
CKS1B
CKS2
CLCN3
CLDN12
CLEC10A
CLEC11A
CLEC17A
CLEC1A
CLEC2D
CLEC4E
CLEC4F
CLEC5A
CLIC2
CLIC3
CLIC4
CLIP2
CLNK
CLSPN
CLU
CMC1
CMSS1
CMTM8
CNOT6L
CNR1
COL19A1
COL1A1
COL1A2
COL23A1
COL4A2
COL6A1
COL6A2
COLEC12
COMT
CORO2A
CPE
CPM
CPVL
CRABP2
CRADD
CREB5
CREG1
CRIM1
CRIP1
CRIP2
CRISPLD2
CRYAB
CRYBG1
CRYM
CSF1
CSF2
CSF2RA
CSGALNACT1
CST3
CST6
CST7
CSTA
CSTB
CTAG2
CTH
CTLA4
CTNNAL1
CTSA
CTSB
CTSC
CTSG
CTSK
CTSL
CTSW
CTSZ
CTTN
CTTNBP2NL
CXADR
CXCL1
CXCL13
CXCL14
CXCL2
CXCL5
CXCL8
CXCL9
CXCR3
CYB5A
CYP1B1
CYP20A1
CYP27A1
CYP7B1
CYSLTR2
CYTH3
DAAM2
DAB2
DACH1
DAPK2
DAPP1
DBF4B
DBI
DBT
DCN
DDHD1
DDIT3
DDX58
DDX60L
DEFB1
DENND4C
DENND5A
DEPP1
DGKH
DHRS3
DHRS9
DHX33
DHX34
DIAPH3
DIP2C
DIXDC1
DLC1
DNAAF1
DNAH2
DNAH5
DNAH6
DNAJA1
DNAJA4
DNAJB1
DNAJB4
DNAJC5B
DNASE2
DNASE2B
DNM1
DNMBP
DOCK11
DOCK3
DOCK4
DOK7
DOP1B
DPF3
DPP4
DPYS
DPYSL3
DRAM1
DSCAML1
DST
DTNA
DTYMK
DUSP16
DUSP4
DUSP6
DUT
DYSF
E2F1
E2F8
EBF1
EBI3
ECE1
EDA
EDARADD
EEPD1
EFNA5
EGLN1
EGR1
EGR2
EIF2AK3
EIF4A3
ELANE
ELOVL7
EML6
EMP1
EMP2
ENOX1
ENPP2
ENPP3
ENTPD7
EPAS1
EPB41L1
EPB41L2
EPB41L4A
EPB41L5
EPHB1
EPHX2
EPN2
EPS8
EPSTI1
EREG
ERN1
ERO1B
ERRFI1
ESCO2
ESR2
ETS1
ETV3
ETV7
EVL
EXT1
EZH2
F11
F13A1
F3
FABP3
FABP4
FABP5
FADS1
FADS2
FAIM
FAM102A
FAM110B
FAM111B
FAM117B
FAM126A
FAM13A
FAM160A1
FAM160B1
FAM168A
FAM20C
FAM214A
FAM3B
FAM89A
FARP1
FARP2
FBLIM1
FBN1
FBP1
FBXL2
FBXO32
FBXO45
FCAR
FCER1A
FCER2
FCGBP
FCGR1A
FCGR2B
FCGR3A
FCHO1
FCHO2
FCHSD2
FCN1
FDFT1
FDX1
FER
FERMT2
FGD2
FGD4
FGD5
FGF10
FGF13
FGF18
FGFBP2
FGFR1
FGL2
FHIT
FHL1
FILIP1L
FLNB
FLT1
FLT3
FLVCR2
FMN1
FMNL2
FN1
FNDC3A
FNIP2
FOLR1
FOLR3
FOXK2
FOXO1
FPR2
FRMD4A
FRY
FSTL3
FTH1
FTL
FUCA1
FXR2
FYN
G0S2
GAB1
GADD45A
GADD45B
GAL
GALM
GAPDH
GART
GAS2L3
GAS7
GATA3
GBE1
GBP1
GBP3
GBP5
GCH1
GCHFR
GCLC
GCLM
GCNT2
GCSAM
GDA
GDF11
GDF15
GEM
GFOD1
GGH
GINS2
GIPC1
GJB2
GK
GLCCI1
GLDC
GLIS3
GLRX
GLT1D1
GLUD1
GLUL
GM2A
GNAO1
GNG11
GNG2
GNG4
GNG7
GNLY
GOLIM4
GOLM1
GPA33
GPAT3
GPC4
GPC5
GPC6
GPD1
GPR137B
GPR141
GPR183
GPRC5A
GPX3
GRAMD1B
GRAMD2B
GRB10
GRIP2
GRK5
GRN
GSN
GSTO2
GTF2IRD1
GTSE1
GYS1
GZMA
GZMB
HAMP
HAUS2
HAUS6
HBA1
HBB
HBEGF
HCK
HDAC9
HEATR5B
HECTD1
HELB
HERC5
HERPUD1
HES1
HES4
HEXB
HEY1
HIP1
HIVEP1
HIVEP2
HK2
HLA-DMB
HLA-DPA1
HLA-DPB1
HLA-DQA1
HLA-DQB1
HLA-DQB2
HLA-DRA
HLA-DRB1
HLA-DRB5
HMG20B
HMGA1
HMGB2
HMGB3
HMGCS1
HMGN2
HMMR
HMOX1
HNF1A
HOMER1
HOMER2
HOPX
HOXA3
HP
HPGDS
HRH1
HRK
HS3ST2
HS3ST3B1
HSD11B1
HSD3B7
HSH2D
HSP90AA1
HSP90B1
HSPA1A
HSPA5
HSPB1
HSPD1
HSPG2
HSPH1
HTRA1
HTRA4
ICA1
ICOS
ID2
ID3
IDH1
IDO1
IER2
IER3
IER5
IFI27
IFI44L
IFIT1
IFIT2
IFIT3
IFITM2
IFITM3
IFNG
IFNLR1
IFRD1
IFT122
IGF1R
IGF2BP2
IGFBP2
IGFBP6
IGLL5
IGSF6
IKZF2
IKZF3
IL10
IL12RB1
IL12RB2
IL15
IL17RB
IL18R1
IL1A
IL1B
IL1R1
IL1R2
IL1RAP
IL1RL1
IL1RN
IL21R
IL32
IL6
IL7R
INPP5A
INPP5F
INSIG1
INSR
INTS6
IQCN
IQGAP3
IRAK2
IRF4
IRF8
ISG15
ITGA6
ITGA7
ITGAD
ITGB1BP1
ITGB3
ITGB4
ITGB5
ITGB8
ITK
ITM2A
ITM2C
ITPKB
JADE3
JAKMIP2
JAML
JARID2
JCHAIN
JMY
JSRP1
JUN
KANK1
KAZN
KCNA2
KCNAB1
KCNE1
KCNIP1
KCNJ15
KCNJ2
KCNMA1
KDM2B
KEL
KHDRBS3
KIF14
KIF16B
KIF18A
KIF18B
KIF20A
KIF26B
KIF2C
KIR2DL4
KIR3DL1
KLF12
KLHDC8B
KLHL14
KLHL15
KLHL25
KLHL29
KLHL6
KLK4
KLRC1
KLRC2
KLRD1
KLRG1
KNL1
KPNA2
KRT17
KSR1
KYNU
LAIR2
LAMB1
LAPTM4B
LARGE1
LDHB
LDHC
LDLR
LDLRAD4
LEF1
LGALS1
LGALS2
LGALS3
LGALS3BP
LGMN
LGR4
LIF
LILRB4
LIMA1
LINGO2
LMCD1
LMNA
LONRF3
LPAR1
LPAR3
LPL
LRCH1
LRIG1
LRMP
LRPAP1
LRRC23
LRRK2
LSAMP
LSP1
LTA4H
LTB
LTC4S
LY6E
LYPD3
LYVE1
LYZ
LZTS1
MACC1
MAD2L1
MAEL
MAFB
MALT1
MAML3
MANF
MAOB
MAP3K13
MAP3K7CL
MAP4K4
MAP7D2
MAPRE2
MARCKS
MARCKSL1
MAST4
MATK
MB21D2
MCEMP1
MCF2L2
MCM7
MCTP2
MDC1
MDK
MDM2
ME1
MED12L
MEF2C
MELK
MERTK
MET
METTL7B
MFHAS1
MFSD14B
MGAM
MGAT3
MGLL
MGST1
MGST3
MIS18BP1
MITF
MKI67
MLKL
MLPH
MME
MMP1
MMP10
MMP12
MMP2
MMP7
MMP9
MN1
MND1
MNDA
MOB1B
MOB3B
MPC2
MPP6
MPZL3
MRC1
MREG
MRPS33
MRPS6
MS4A1
MS4A4A
MS4A5
MSLN
MSMO1
MSR1
MT1E
MT1F
MT1G
MT1H
MT1M
MT1X
MT2A
MTBP
MTO1
MTSS1
MUCL1
MX1
MXD3
MYBL1
MYBL2
MYC
MYL6B
MYL9
MYLIP
MYO1D
MYO1E
MYO6
MYOF
MYOM2
NAALAD2
NAF1
NAMPT
NARS2
NAV1
NAV2
NCALD
NCAM1
NCAM2
NCAPH
NCEH1
NCF1
NCKAP5
NCKAP5L
NCS1
NDC80
NDP
NDRG1
NDUFS3
NEBL
NEDD4L
NEDD9
NEFL
NEK1
NEK2
NELFCD
NELL2
NET1
NFAM1
NFATC2
NFE2L3
NFIA
NFKB1
NFKBIA
NFKBID
NHSL1
NID1
NKD1
NKG7
NKX3-1
NLRP3
NMB
NNMT
NOP10
NPAS2
NPHP4
NPHS1
NR1H3
NR4A1
NR4A3
NRIP1
NRN1
NRP1
NRP2
NRXN3
NTRK2
NUF2
NUPR1
NUSAP1
OAS1
OASL
OFD1
OPN3
OPRK1
ORAI1
OSBPL10
OSBPL11
OSBPL1A
OSBPL3
OSBPL8
OSM
OTUD1
P2RX1
P2RX7
P2RY14
P2RY8
P3H2
P4HA1
PADI2
PADI4
PAG1
PAK1
PALD1
PALLD
PAM
PAPLN
PAPOLG
PAPSS2
PAQR5
PARP16
PARP8
PAX5
PBX4
PC
PCBP3
PCDH9
PCED1B
PCNA
PCSK1N
PCSK5
PDE3B
PDE4D
PDE7B
PDGFC
PDK1
PDK4
PDLIM1
PDLIM4
PEBP1
PEBP4
PELI1
PFAS
PFKFB3
PGAP1
PGM1
PHGDH
PHLDA1
PHLDA2
PHLDA3
PHLDB2
PHTF1
PID1
PIF1
PIK3CG
PIM2
PIMREG
PKD2L1
PKP2
PLA2G4A
PLA2G7
PLAC8
PLAC9
PLAU
PLBD1
PLCB1
PLCG2
PLD3
PLEK
PLEKHA5
PLEKHG1
PLEKHG2
PLEKHO1
PLIN2
PLK1
PLOD2
PLPP1
PLPP3
PLSCR2
PLTP
PLXNA2
PLXNC1
PMAIP1
PMP2
PMP22
POLB
POLDIP3
POLE2
POLG2
PON2
POSTN
POU2AF1
PPA1
PPARG
PPBP
PPIC
PPP1R13B
PPP1R14A
PPP1R14C
PPP1R16B
PPP2R2B
PPP2R3A
PRAG1
PRC1
PRDM1
PRDX1
PRDX4
PRF1
PRIMPOL
PRKAR2B
PRKCA
PRKCG
PRKX
PRMT9
PROC
PROCR
PRPS2
PRPSAP2
PRR11
PRR16
PRSS21
PRSS3
PRXL2A
PSAP
PSAT1
PSD3
PSME4
PSTPIP2
PTGDS
PTGS2
PTMS
PTP4A3
PTPN13
PTPN22
PTPRM
PTPRS
PTTG1
PTX3
PUS10
PVALB
PVR
QRICH2
RAB11FIP1
RAB13
RAB3A
RAB3IL1
RAB7A
RAB7B
RAD51
RAD51AP1
RALA
RALGPS2
RAMP1
RANBP2
RAP1GAP2
RAPGEF2
RAPGEF5
RAPH1
RASAL2
RASGRP3
RASSF8
RBFOX3
RBP4
RCAN2
RDX
RECK
REEP3
RETN
RETREG1
RFTN1
RFX2
RGL1
RGPD1
RGS1
RGS12
RGS13
RGS16
RGS2
RGS20
RHCG
RHEX
RHOB
RHOC
RHOH
RIN2
RIPOR2
RMDN3
RMND1
RNASE1
RNASE2
RNASE6
RND3
RNF122
RNF125
RNF144B
RNF175
RNF19B
RNLS
ROCK2
RPS23
RRAS2
RRM2
RRP12
RSAD2
RSPO3
RTN1
RUBCN
RUBCNL
RUNX2
RUNX3
RUVBL2
RYR2
S100A10
S100A11
S100A13
S100A16
S100A8
S100A9
S100B
S100P
SAMD12
SAMD3
SAMD4A
SARNP
SASH1
SCARB1
SCCPDH
SCD
SCG5
SCGB1A1
SCGB3A1
SCIN
SDC2
SDC4
SDF2L1
SDK1
SDK2
SEC11C
SECTM1
SEL1L3
SEMA3C
SEMA4A
SERPINA1
SERPINB10
SERPINB2
SERPINB5
SERPINB9
SERPINE1
SERPINF1
SERPING1
SERPINH1
SESN2
SFMBT1
SFTPA1
SFTPA2
SFTPC
SGCD
SGIP1
SGK1
SGMS2
SGPP1
SH2D1B
SH3BP4
SH3PXD2A
SH3PXD2B
SH3RF3
SHCBP1
SHOX2
SHROOM3
SIGLEC10
SIK2
SIPA1L3
SKAP1
SLA2
SLAMF1
SLAMF7
SLC10A1
SLC12A2
SLC12A8
SLC16A1
SLC16A10
SLC16A6
SLC19A2
SLC19A3
SLC1A3
SLC20A1
SLC22A23
SLC25A18
SLC25A37
SLC25A44
SLC27A4
SLC2A1
SLC2A3
SLC31A1
SLC38A1
SLC41A2
SLC47A1
SLC48A1
SLC7A11
SLC7A8
SLC8A1
SLC8A2
SLC9A1
SLC9A7
SLCO5A1
SMAD3
SMC2
SMOX
SMPDL3A
SMPDL3B
SNAI1
SNAP23
SNAPC1
SNED1
SNRNP25
SNTB1
SNX10
SNX2
SNX9
SOD2
SORBS1
SORT1
SOX5
SPAG4
SPARC
SPATS2L
SPC24
SPC25
SPDYA
SPECC1
SPOCD1
SPOCK1
SPOCK2
SPON2
SPP1
SPRED1
SPRY1
SPSB1
SPSB2
SPTBN1
SPTBN4
SPTLC3
SQSTM1
SRGAP1
SRGAP2B
SRSF12
SSBP2
SSBP3
ST3GAL6
ST6GAL1
ST6GALNAC3
ST8SIA4
STAC
STARD13
STAT4
STEAP1
STK38L
STMN1
STOM
STON1
STON2
STRBP
STX3
STXBP2
SUGCT
SULF2
SULT1C2
SV2B
SVIL
SYAP1
SYCP2L
SYNGR1
SYNJ2
SYTL2
SYTL3
TACSTD2
TAF4B
TANC2
TATDN1
TBC1D2
TBC1D4
TBC1D8
TBC1D9
TBCEL
TBX20
TC2N
TCEAL9
TCF19
TCF4
TCF7L2
TCL1A
TCOF1
TCTN3
TDO2
TDRD3
TDRD6
TEC
TENM4
TENT4B
TENT5A
TENT5C
TESK2
TEX14
TFCP2L1
TFDP2
TFF2
TFPI
TFRC
TGFB2
TGFBI
TGM2
THADA
THBD
THBS1
THEMIS
THRB
TIAM1
TIMP1
TIMP3
TINAGL1
TJP1
TJP2
TK1
TKTL1
TLR4
TMC5
TMEM106C
TMEM131L
TMEM176A
TMEM176B
TMEM184C
TMEM232
TMEM51
TMEM52B
TMSB4X
TMTC2
TMX4
TNF
TNFAIP6
TNFRSF10B
TNFRSF10D
TNFRSF13B
TNFRSF18
TNFRSF21
TNFRSF8
TNFRSF9
TNFSF10
TNFSF14
TNFSF8
TNIK
TNIP3
TNNI2
TNNT1
TNS3
TOB1
TOMM40
TOP2A
TOX
TOX2
TPD52
TPM2
TPPP3
TPST1
TPX2
TRAF1
TRAF3IP3
TREM1
TREM2
TRERF1
TRHDE
TRIM69
TRIM72
TROAP
TSC22D1
TSHZ2
TSPAN15
TSPAN4
TSPAN5
TSPO
TSPYL2
TTC28
TTC39B
TTYH2
TUBA1A
TUBB
TULP2
TVP23A
TWISTNB
TXK
TXLNB
TXN
TXNDC11
TXNDC16
TXNDC5
TYMS
UAP1
UBASH3B
UBE2C
UBE2T
UBTD2
UCHL1
UCK2
UGCG
USP13
USP2
USP36
USP37
USP53
USP54
USP6NL
USPL1
UST
UTP6
UVRAG
VAMP5
VAT1
VAV2
VAX2
VCAM1
VCAN
VCL
VDR
VGLL3
VIL1
VIM
VIPR2
VSIG4
VSNL1
WDFY4
WDR59
WDR66
WDR74
WIPI2
WWOX
XCL1
XCL2
XYLT1
YBX1
YES1
YWHAH
ZBTB16
ZBTB2
ZBTB44
ZBTB46
ZBTB7C
ZC3H12C
ZC3H3
ZC3HAV1
ZEB1
ZFAND2A
ZFX
ZFY
ZFYVE16
ZNF10
ZNF331
ZNF608
ZNF704
ZNF804A
ZNF891
ZNRF1
ZWINT

## Sheet: Main_intact
A2M
A4GALT
AASS
ABCA1
ABCA6
ABCC4
ABCG2
ABHD17C
ABHD3
ABHD5
ABL1
ABLIM1
ABTB2
ACACB
ACKR3
ACO1
ACOT1
ACOT13
ACOT7
ACOX1
ACP2
ACP5
ACSL3
ACSL4
ACSM3
ACTB
ACYP2
ADAM12
ADAM17
ADAM23
ADAM28
ADAMTS17
ADAMTS2
ADAP1
ADCY3
ADCY9
ADGRB3
ADGRE2
ADGRG5
ADGRV1
ADIPOR2
ADTRP
AFDN
AFF3
AGPAT4
AGPAT5
AGRP
AHNAK
AHR
AIFM1
AK5
AKAP12
AKAP6
AKR1B1
AKR1C1
AKR1C2
AKR1C3
AKR1D1
ALAS1
ALCAM
ALDH1A1
ALDH1A2
ALDH2
ALG13
ALG9
ALK
ALOX15B
ALOX5AP
AMIGO2
AMOTL1
AMPD3
AMPH
ANGPTL4
ANK2
ANK3
ANKH
ANKRD22
ANKRD26
ANKRD28
ANKRD55
ANLN
ANOS1
ANXA1
ANXA2
AOC3
AP1B1
AP1S3
APBA2
APBB2
APIP
APLP1
APOBEC3A
APOBEC3C
APOC1
APOE
APOL2
AQP3
AR
ARAP2
AREG
ARHGAP10
ARHGAP24
ARHGAP31
ARHGAP32
ARHGEF28
ARL4D
ARMC8
ARRDC4
ARSG
ARSI
ASF1B
ASGR1
ASPM
ASTL
ATAD1
ATAD2
ATF3
ATF6
ATF7IP2
ATP1B1
ATP1B3
ATP2B4
ATP2C1
ATP6V0D2
AURKA
AURKB
AUTS2
AVEN
AVPI1
AXDND1
AXL
AZI2
B3GALNT2
BAALC
BACH2
BAG3
BAIAP2
BANK1
BASP1
BATF
BCAR3
BCAS2
BCAT1
BCL11B
BCL2
BCL2A1
BCL2L11
BCL7A
BCR
BEST1
BEX1
BEX3
BFSP2
BHLHE41
BICDL1
BIRC3
BIRC5
BIRC7
BLK
BLOC1S2
BLVRB
BMP6
BNC2
BORCS5
BRAT1
BRCA2
BRI3
BRIP1
BSG
BTBD11
BTG2
BUB1B
C10orf90
C12orf75
C15orf48
C16orf54
C16orf74
C1orf21
C1QA
C1QB
C1QC
C1QTNF1
C2
C5AR2
C8B
C9
C9orf16
CA12
CA2
CA8
CABLES1
CADM1
CADPS2
CALB1
CALM3
CAMK1D
CAMK2D
CAMK4
CAMP
CAPG
CARD11
CARMIL1
CASS4
CAVIN2
CAVIN3
CBFA2T3
CBLB
CCDC138
CCDC144A
CCDC18
CCDC181
CCDC30
CCDC36
CCDC80
CCDC83
CCDC88A
CCL13
CCL18
CCL2
CCL20
CCL21
CCL22
CCL23
CCL3
CCL4
CCL4L2
CCL5
CCL7
CCNA2
CCNB1
CCNB2
CCND1
CCND2
CCSER1
CD109
CD14
CD163
CD177
CD1A
CD1B
CD1E
CD2
CD207
CD22
CD226
CD247
CD274
CD28
CD2AP
CD300E
CD36
CD3D
CD3E
CD3G
CD59
CD6
CD63
CD69
CD7
CD70
CD74
CD79B
CD80
CD83
CD84
CD86
CD8A
CD9
CDA
CDC14A
CDC20
CDC25C
CDC42BPB
CDCA3
CDCA5
CDCA8
CDCP1
CDH20
CDH23
CDK1
CDK6
CDKN2A
CDKN2C
CDKN3
CDT1
CEACAM8
CEBPD
CEMIP
CEMIP2
CENPA
CENPE
CENPF
CENPK
CENPM
CENPO
CENPP
CENPU
CENPW
CEP128
CEP44
CEP55
CEP78
CERS4
CERS6
CFAP161
CFD
CHAF1A
CHCHD10
CHCHD6
CHDH
CHI3L1
CHIT1
CHKA
CHN1
CHN2
CHRM3
CHST15
CHSY1
CIR1
CIT
CITED2
CKAP2L
CKB
CKS1B
CKS2
CLCN3
CLDN12
CLEC10A
CLEC11A
CLEC17A
CLEC1A
CLEC2D
CLEC4E
CLEC4F
CLEC5A
CLIC2
CLIC3
CLIC4
CLIP2
CLNK
CLSPN
CLU
CMC1
CMSS1
CMTM8
CNOT6L
CNR1
COL19A1
COL1A1
COL1A2
COL23A1
COL4A2
COL6A1
COL6A2
COLEC12
COMT
CORO2A
CPE
CPM
CPVL
CRABP2
CRADD
CREB5
CREG1
CRIM1
CRIP1
CRIP2
CRISPLD2
CRYAB
CRYBG1
CRYM
CSF1
CSF2
CSF2RA
CSGALNACT1
CST3
CST6
CST7
CSTA
CSTB
CTAG2
CTH
CTLA4
CTNNAL1
CTSA
CTSB
CTSC
CTSG
CTSK
CTSL
CTSW
CTSZ
CTTN
CTTNBP2NL
CXADR
CXCL1
CXCL13
CXCL2
CXCL5
CXCL8
CXCL9
CXCR3
CYP1B1
CYP20A1
CYP27A1
CYP7B1
CYSLTR2
CYTH3
DAAM2
DAB2
DACH1
DAPK2
DAPP1
DBF4B
DBI
DBT
DCN
DDHD1
DDIT3
DDX58
DDX60L
DEFB1
DENND4C
DENND5A
DEPP1
DGKH
DHRS3
DHRS9
DHX33
DHX34
DIAPH3
DIP2C
DIXDC1
DLC1
DNAAF1
DNAH2
DNAH5
DNAH6
DNAJA1
DNAJA4
DNAJB1
DNAJB4
DNAJC5B
DNASE2
DNASE2B
DNM1
DNMBP
DOCK11
DOCK3
DOCK4
DOK7
DOP1B
DPF3
DPP4
DPYS
DPYSL3
DRAM1
DSCAML1
DST
DTL
DTNA
DTX1
DTYMK
DUSP16
DUSP4
DUSP6
DUT
DYSF
E2F1
E2F8
EBF1
EBI3
ECE1
EDA
EDARADD
EEPD1
EFNA5
EGLN1
EGR1
EGR2
EIF2AK3
EIF4A3
ELANE
ELOVL7
EML6
EMP1
EMP2
ENOX1
ENPP2
ENPP3
ENTPD7
EPAS1
EPB41L1
EPB41L2
EPB41L4A
EPB41L5
EPHB1
EPHX2
EPN2
EPS8
EPSTI1
EREG
ERN1
ERO1B
ERRFI1
ESCO2
ESR2
ETS1
ETV3
ETV7
EVL
EXT1
EZH2
F11
F13A1
F3
FABP3
FABP4
FABP5
FADS1
FADS2
FAIM
FAM102A
FAM110B
FAM111B
FAM117B
FAM126A
FAM13A
FAM160A1
FAM160B1
FAM168A
FAM20C
FAM214A
FAM3B
FAM89A
FARP1
FARP2
FBLIM1
FBN1
FBP1
FBXL2
FBXO32
FBXO45
FCAR
FCER1A
FCER2
FCGBP
FCGR1A
FCGR2B
FCGR3A
FCHO1
FCHO2
FCHSD2
FCN1
FDFT1
FDX1
FER
FGD2
FGD4
FGD5
FGF10
FGF13
FGF18
FGFBP2
FGFR1
FGL2
FHIT
FHL1
FILIP1L
FLNB
FLT1
FLT3
FLVCR2
FMN1
FMNL2
FN1
FNDC3A
FNIP2
FOLR1
FOLR3
FOXK2
FOXO1
FPR2
FRMD4A
FRY
FSTL3
FTH1
FTL
FUCA1
FXR2
FYN
G0S2
GAB1
GADD45A
GADD45B
GAL
GALM
GAPDH
GART
GAS2L3
GAS7
GATA3
GBE1
GBP1
GBP3
GBP5
GCH1
GCHFR
GCLC
GCLM
GCNT2
GCSAM
GDA
GDF11
GDF15
GEM
GFOD1
GGH
GINS2
GIPC1
GJB2
GK
GLCCI1
GLDC
GLIS3
GLRX
GLT1D1
GLUD1
GLUL
GM2A
GNAO1
GNG11
GNG2
GNG4
GNG7
GNLY
GOLIM4
GOLM1
GPA33
GPAT3
GPC4
GPC5
GPC6
GPD1
GPR137B
GPR141
GPR183
GPRC5A
GPX3
GRAMD1B
GRAMD2B
GRB10
GRIP2
GRK5
GRN
GSN
GSTO2
GTF2IRD1
GTSE1
GYS1
GZMA
GZMB
HAMP
HAUS2
HAUS6
HBA1
HBB
HBEGF
HCK
HDAC9
HEATR5B
HECTD1
HELB
HERC5
HERPUD1
HES1
HES4
HEXB
HEY1
HIP1
HIVEP1
HIVEP2
HK2
HLA-DMB
HLA-DPA1
HLA-DPB1
HLA-DQA1
HLA-DQB1
HLA-DQB2
HLA-DRA
HLA-DRB1
HLA-DRB5
HMG20B
HMGA1
HMGB2
HMGB3
HMGCS1
HMGN2
HMMR
HMOX1
HNF1A
HOMER1
HOMER2
HOPX
HOXA3
HP
HPGDS
HRH1
HRK
HS3ST2
HS3ST3B1
HSD11B1
HSD3B7
HSF2BP
HSH2D
HSP90AA1
HSP90B1
HSPA1A
HSPA5
HSPB1
HSPD1
HSPG2
HSPH1
HTRA1
HTRA4
ICA1
ICOS
ID2
ID3
IDH1
IDO1
IER2
IER3
IER5
IFI27
IFI44L
IFIT1
IFIT2
IFIT3
IFITM2
IFITM3
IFNG
IFNLR1
IFRD1
IFT122
IGF1R
IGF2BP2
IGF2BP3
IGFBP2
IGFBP6
IGLL5
IGSF6
IKZF2
IKZF3
IL10
IL12RB1
IL12RB2
IL15
IL17RB
IL18R1
IL1A
IL1B
IL1R1
IL1R2
IL1RAP
IL1RL1
IL1RN
IL21R
IL32
IL6
IL7R
INPP5A
INPP5F
INSIG1
INSR
INTS6
IQCN
IQGAP3
IRAK2
IRF4
IRF8
ISG15
ITGA6
ITGA7
ITGAD
ITGB1BP1
ITGB3
ITGB4
ITGB5
ITGB8
ITK
ITM2A
ITM2C
ITPKB
JADE3
JAKMIP2
JAML
JARID2
JCHAIN
JMY
JSRP1
JUN
KANK1
KAZN
KCNA2
KCNAB1
KCNE1
KCNIP1
KCNJ15
KCNJ2
KCNMA1
KDM2B
KEL
KHDRBS3
KIF14
KIF16B
KIF18A
KIF18B
KIF20A
KIF26B
KIR2DL4
KIR3DL1
KLF12
KLHDC8B
KLHL14
KLHL15
KLHL25
KLHL29
KLHL6
KLK4
KLRC1
KLRC2
KLRD1
KLRG1
KNL1
KPNA2
KRT17
KRT5
KSR1
KYNU
LAIR2
LAMB1
LAPTM4B
LARGE1
LDHB
LDHC
LDLR
LDLRAD4
LEF1
LGALS1
LGALS2
LGALS3
LGALS3BP
LGMN
LGR4
LIF
LILRB4
LIMA1
LINGO2
LMCD1
LMNA
LONRF3
LPAR1
LPAR3
LPL
LRCH1
LRIG1
LRMP
LRPAP1
LRRC23
LRRK2
LSAMP
LSP1
LTA4H
LTB
LTC4S
LY6E
LYPD3
LYVE1
LYZ
MACC1
MAD2L1
MAEL
MAFB
MALT1
MAML3
MANF
MAOB
MAP3K13
MAP3K7CL
MAP4K4
MAP7D2
MAPRE2
MARCKS
MARCKSL1
MAST4
MATK
MB21D2
MCC
MCEMP1
MCF2L2
MCM7
MCTP2
MDK
MDM2
ME1
MED12L
MEF2C
MELK
MERTK
MET
METTL7B
MFHAS1
MFSD14B
MGAM
MGAT3
MGLL
MGST1
MGST3
MIS18BP1
MITF
MKI67
MLKL
MLPH
MME
MMP1
MMP10
MMP12
MMP2
MMP7
MMP9
MN1
MND1
MNDA
MOB1B
MOB3B
MPC2
MPP6
MPZL3
MRC1
MREG
MRPS33
MRPS6
MS4A1
MS4A4A
MS4A5
MSLN
MSMO1
MSR1
MT1E
MT1F
MT1G
MT1H
MT1M
MT1X
MT2A
MTBP
MTO1
MTSS1
MTUS2
MUCL1
MX1
MXD3
MYB
MYBL1
MYBL2
MYC
MYL6B
MYL9
MYLIP
MYO1D
MYO1E
MYO6
MYOF
NAALAD2
NAF1
NAMPT
NARS2
NAV1
NAV2
NCALD
NCAM1
NCAM2
NCAPH
NCEH1
NCF1
NCKAP5
NCKAP5L
NCS1
NDC80
NDP
NDRG1
NDUFS3
NEBL
NEDD4L
NEDD9
NEFL
NEK1
NEK2
NELFCD
NELL2
NET1
NFAM1
NFATC2
NFE2L3
NFIA
NFKB1
NFKBIA
NFKBID
NHSL1
NID1
NKD1
NKG7
NKX3-1
NLRP3
NMB
NNMT
NOP10
NPAS2
NPHP4
NPHS1
NR1H3
NR4A1
NR4A3
NRIP1
NRN1
NRP1
NRP2
NRXN3
NTRK2
NUF2
NUPR1
NUSAP1
OAS1
OASL
OFD1
OPN3
OPRK1
ORAI1
OSBPL10
OSBPL11
OSBPL1A
OSBPL3
OSBPL8
OSM
OTUD1
P2RX1
P2RX7
P2RY14
P2RY8
P3H2
P4HA1
PADI2
PADI4
PAG1
PAK1
PALD1
PALLD
PAM
PAPLN
PAPOLG
PAPSS2
PAQR5
PARP16
PARP8
PAX5
PC
PCBP3
PCDH9
PCED1B
PCNA
PCSK1N
PCSK5
PDE3B
PDE4D
PDE7B
PDGFC
PDK1
PDK4
PDLIM1
PDLIM4
PEBP1
PEBP4
PELI1
PFAS
PFKFB3
PGAP1
PGM1
PHGDH
PHLDA1
PHLDA2
PHLDA3
PHLDB2
PHTF1
PID1
PIF1
PIK3CG
PIM2
PIMREG
PKD2L1
PKP2
PLA2G4A
PLA2G7
PLAC8
PLAC9
PLAU
PLBD1
PLCB1
PLCG2
PLD3
PLEK
PLEKHA5
PLEKHG1
PLEKHG2
PLEKHO1
PLIN2
PLK1
PLOD2
PLPP1
PLPP3
PLSCR2
PLTP
PLXNA2
PLXNC1
PMAIP1
PMP2
PMP22
POLB
POLDIP3
POLE2
POLG2
PON2
POSTN
POU2AF1
PPA1
PPARG
PPBP
PPIC
PPP1R13B
PPP1R14A
PPP1R14C
PPP1R16B
PPP2R2B
PPP2R3A
PRAG1
PRC1
PRDM1
PRDX1
PRDX4
PRF1
PRIMPOL
PRKAR2B
PRKCA
PRKCG
PRKX
PRMT9
PROC
PROCR
PRPS2
PRPSAP2
PRR11
PRR16
PRSS21
PRSS3
PRXL2A
PSAP
PSAT1
PSD3
PSME4
PSTPIP2
PTGDS
PTGS2
PTMS
PTP4A3
PTPN13
PTPN22
PTPRM
PTPRS
PTTG1
PTX3
PUS10
PVALB
PVR
QRICH2
RAB11FIP1
RAB13
RAB3A
RAB3IL1
RAB7A
RAB7B
RAD51
RAD51AP1
RALA
RALGPS2
RAMP1
RANBP2
RAP1GAP2
RAPGEF2
RAPGEF5
RAPH1
RASAL2
RASGRP3
RASSF8
RBFOX3
RBP4
RCAN2
RDX
RECK
REEP3
RETN
RETREG1
RFTN1
RFX2
RGL1
RGPD1
RGS1
RGS12
RGS13
RGS16
RGS2
RGS20
RHCG
RHEX
RHOB
RHOC
RHOH
RIN2
RIPOR2
RMDN3
RMND1
RNASE1
RNASE2
RNASE6
RND3
RNF122
RNF125
RNF144B
RNF175
RNF19B
RNLS
ROCK2
RPS23
RRAS2
RRM2
RRP12
RSAD2
RSPO3
RTN1
RUBCN
RUBCNL
RUNX2
RUNX3
RUVBL2
RYR2
S100A10
S100A11
S100A13
S100A16
S100A8
S100A9
S100B
S100P
SAMD12
SAMD3
SAMD4A
SARNP
SASH1
SCARB1
SCCPDH
SCD
SCG5
SCGB1A1
SCGB3A1
SCIN
SDC2
SDC4
SDF2L1
SDK1
SDK2
SEC11C
SECTM1
SEL1L3
SEMA3C
SEMA4A
SERPINA1
SERPINB10
SERPINB2
SERPINB5
SERPINB9
SERPINE1
SERPINF1
SERPING1
SERPINH1
SESN2
SFMBT1
SFTPA1
SFTPA2
SFTPC
SGCD
SGIP1
SGK1
SGMS2
SGPP1
SH3BP4
SH3PXD2A
SH3PXD2B
SH3RF3
SHOX2
SHROOM3
SIGLEC10
SIK2
SIPA1L3
SKAP1
SLA2
SLAMF1
SLAMF7
SLC10A1
SLC12A2
SLC12A8
SLC16A1
SLC16A10
SLC16A6
SLC19A2
SLC19A3
SLC1A3
SLC20A1
SLC22A23
SLC25A18
SLC25A37
SLC25A44
SLC27A4
SLC2A1
SLC2A3
SLC31A1
SLC38A1
SLC41A2
SLC47A1
SLC48A1
SLC7A11
SLC7A8
SLC8A1
SLC8A2
SLC9A1
SLC9A7
SLCO5A1
SMAD3
SMC2
SMOX
SMPDL3A
SMPDL3B
SNAI1
SNAP23
SNAPC1
SNED1
SNRNP25
SNTB1
SNX10
SNX2
SNX9
SOD2
SORBS1
SORT1
SOX4
SOX5
SPAG4
SPARC
SPATS2L
SPC24
SPC25
SPDYA
SPECC1
SPOCD1
SPOCK1
SPOCK2
SPON2
SPP1
SPRED1
SPRY1
SPSB1
SPSB2
SPTBN1
SPTBN4
SPTLC3
SQSTM1
SRGAP1
SRGAP2B
SRSF12
SSBP2
SSBP3
ST3GAL6
ST6GAL1
ST6GALNAC3
ST8SIA4
STAC
STARD13
STAT4
STEAP1
STK38L
STMN1
STOM
STON1
STON2
STRBP
STX3
STXBP2
SUGCT
SULF2
SULT1C2
SV2B
SVIL
SYAP1
SYCP2L
SYNGR1
SYNJ2
SYTL2
SYTL3
TACSTD2
TAF4B
TANC2
TATDN1
TBC1D2
TBC1D4
TBC1D8
TBC1D9
TBCEL
TBX20
TC2N
TCEAL9
TCF19
TCF4
TCF7L2
TCL1A
TCOF1
TCTN3
TDO2
TDRD3
TDRD6
TEC
TENM4
TENT4B
TENT5A
TENT5C
TESK2
TEX14
TFCP2L1
TFDP2
TFF2
TFPI
TFRC
TGFB2
TGFBI
TGM2
THADA
THBD
THBS1
THEMIS
THRB
TIAM1
TIGIT
TIMP1
TIMP3
TINAGL1
TJP1
TJP2
TK1
TKTL1
TLE1
TLR4
TMC5
TMEM106C
TMEM131L
TMEM176A
TMEM176B
TMEM184C
TMEM232
TMEM51
TMEM52B
TMSB4X
TMTC2
TMX4
TNF
TNFAIP6
TNFRSF10B
TNFRSF10D
TNFRSF13B
TNFRSF18
TNFRSF21
TNFRSF8
TNFRSF9
TNFSF10
TNFSF14
TNFSF8
TNIK
TNIP3
TNNI2
TNNT1
TNS3
TOB1
TOMM40
TOP2A
TOX
TOX2
TPD52
TPM2
TPPP3
TPST1
TPX2
TRAF1
TRAF3IP3
TREM1
TREM2
TRERF1
TRHDE
TRIM69
TRIM72
TROAP
TSHZ2
TSPAN15
TSPAN4
TSPO
TSPYL2
TTC28
TTC39B
TTYH2
TUBA1A
TUBB
TULP2
TVP23A
TWISTNB
TXK
TXLNB
TXN
TXNDC11
TXNDC16
TXNDC5
UAP1
UBASH3B
UBE2C
UBE2T
UBTD2
UCHL1
UCK2
UGCG
USP13
USP2
USP36
USP37
USP53
USP54
USP6NL
USPL1
UST
UTP6
UVRAG
VAMP5
VAT1
VAV2
VAX2
VCAM1
VCAN
VCL
VDR
VGLL3
VIL1
VIM
VIPR2
VSIG4
VSNL1
WDFY4
WDR59
WDR66
WDR74
WIPI2
WWOX
XCL1
XCL2
XYLT1
YBX1
YES1
YWHAH
ZBTB16
ZBTB2
ZBTB44
ZBTB46
ZBTB7C
ZC3H12C
ZC3H3
ZC3HAV1
ZEB1
ZFAND2A
ZFX
ZFY
ZFYVE16
ZNF10
ZNF331
ZNF608
ZNF704
ZNF804A
ZNF891
ZNRF1
ZWINT

## Sheet: MAST
A2M
A4GALT
AASS
ABCA1
ABCA6
ABCB5
ABCC4
ABCG2
ABHD17C
ABHD3
ABHD5
ABL1
ABLIM1
ABTB2
ACACB
ACKR3
ACO1
ACOT1
ACOT13
ACOT7
ACOX1
ACP2
ACP5
ACSL3
ACSL4
ACSM3
ACTB
ACYP2
ADAM12
ADAM17
ADAM28
ADAMTS17
ADAMTS2
ADAMTS6
ADAP1
ADCY3
ADCY9
ADGRB3
ADGRE2
ADGRG5
ADGRV1
ADIPOR2
ADTRP
AFDN
AFF3
AGPAT4
AGPAT5
AGRP
AHNAK
AHR
AIFM1
AK4
AK5
AK8
AKAP12
AKAP6
AKR1B1
AKR1C1
AKR1C2
AKR1C3
AKR1D1
ALAS1
ALCAM
ALDH1A1
ALDH1A2
ALDH2
ALG13
ALG9
ALK
ALOX15B
ALOX5AP
ALPL
AMIGO2
AMOTL1
AMPD3
AMPH
ANGPTL4
ANK2
ANK3
ANKH
ANKRD22
ANKRD26
ANKRD28
ANKRD55
ANLN
ANO5
ANOS1
ANXA1
ANXA2
AOC3
AP1B1
AP1S3
APBA2
APBB2
APIP
APLP1
APOBEC3A
APOBEC3C
APOC1
APOE
APOL2
AQP3
AR
ARAP2
AREG
ARG2
ARHGAP10
ARHGAP24
ARHGAP31
ARHGAP32
ARHGAP42
ARHGEF28
ARL4D
ARMC8
ARRDC4
ARSG
ARSI
ASF1B
ASGR1
ASPM
ASTL
ATAD1
ATAD2
ATF3
ATF6
ATF7IP2
ATP1B1
ATP1B3
ATP2B4
ATP2C1
ATP6V0D2
AURKA
AURKB
AUTS2
AVEN
AVPI1
AXL
AZI2
AZU1
B3GALNT2
BAALC
BACH2
BAG3
BAIAP2
BAMBI
BANK1
BASP1
BATF
BBS5
BCAR3
BCAS2
BCAT1
BCL11A
BCL11B
BCL2
BCL2A1
BCL2L11
BCL7A
BCR
BEST1
BEX1
BEX3
BFSP2
BHLHE41
BICDL1
BIRC3
BIRC5
BIRC7
BLK
BLOC1S2
BLVRB
BMP6
BNC2
BORCS5
BRAT1
BRCA2
BRI3
BRIP1
BSG
BTBD11
BTG2
BUB1B
C10orf90
C12orf75
C15orf48
C16orf54
C16orf74
C1orf21
C1QA
C1QB
C1QC
C1QTNF1
C2
C5AR2
C8B
C9
C9orf16
CA12
CA2
CA5A
CABLES1
CACNG2
CADM1
CADPS2
CALB1
CALM3
CAMK1D
CAMK2D
CAMK4
CAMP
CAPG
CARD11
CARMIL1
CASS4
CAVIN2
CAVIN3
CBFA2T3
CBLB
CCDC138
CCDC144A
CCDC18
CCDC181
CCDC30
CCDC36
CCDC80
CCDC83
CCDC88A
CCL13
CCL18
CCL2
CCL20
CCL21
CCL22
CCL23
CCL3
CCL4
CCL4L2
CCL5
CCL7
CCNA2
CCNB1
CCNB2
CCND1
CCND2
CCSAP
CCSER1
CD109
CD14
CD163
CD177
CD1A
CD1B
CD1E
CD207
CD22
CD226
CD247
CD274
CD28
CD2AP
CD300E
CD36
CD3D
CD3E
CD3G
CD59
CD6
CD63
CD69
CD7
CD70
CD74
CD79B
CD80
CD83
CD84
CD86
CD8A
CD9
CD96
CDA
CDC14A
CDC20
CDC25C
CDC42BPB
CDC42EP4
CDCA3
CDCA8
CDCP1
CDH1
CDH20
CDH23
CDK1
CDK6
CDKN2A
CDKN2C
CDKN3
CDT1
CEACAM8
CEBPD
CECR2
CEMIP
CEMIP2
CENPA
CENPE
CENPF
CENPK
CENPM
CENPO
CENPP
CENPU
CENPW
CEP128
CEP44
CEP55
CEP78
CERS4
CERS6
CFAP161
CFD
CGAS
CHAF1A
CHCHD10
CHCHD6
CHDH
CHI3L1
CHIT1
CHKA
CHN1
CHN2
CHRM3
CHST15
CHSY1
CHSY3
CIR1
CIT
CITED2
CKAP2L
CKB
CKS1B
CKS2
CLBA1
CLCN3
CLDN12
CLEC10A
CLEC11A
CLEC17A
CLEC1A
CLEC2D
CLEC4E
CLEC4F
CLEC5A
CLIC2
CLIC3
CLIC4
CLIP2
CLNK
CLSPN
CLU
CMC1
CMSS1
CMTM8
CNKSR3
CNOT6L
COBLL1
COL19A1
COL1A1
COL1A2
COL23A1
COL4A2
COL6A1
COL6A2
COL6A3
COLEC12
COLGALT2
COMT
CORO2A
CPE
CPM
CPVL
CRABP2
CRADD
CREB5
CREG1
CRIM1
CRIP1
CRIP2
CRISPLD2
CRYAB
CRYBG1
CRYM
CSF1
CSF2
CSF2RA
CSGALNACT1
CST3
CST6
CST7
CSTA
CSTB
CTAG2
CTC1
CTH
CTLA4
CTNNAL1
CTSA
CTSB
CTSC
CTSG
CTSK
CTSL
CTSW
CTSZ
CTTN
CTTNBP2NL
CXADR
CXCL1
CXCL13
CXCL2
CXCL5
CXCL8
CXCL9
CXCR3
CYB5A
CYP1B1
CYP20A1
CYP27A1
CYP7B1
CYSLTR2
CYTH3
DAAM2
DAB2
DAB2IP
DACH1
DAPK2
DAPP1
DBF4B
DBI
DBT
DCLRE1B
DCN
DDHD1
DDIT3
DDX58
DDX60L
DEFB1
DENND4C
DENND5A
DEPDC1B
DEPP1
DESI2
DGKH
DHRS3
DHRS9
DHX33
DHX34
DIAPH3
DIP2C
DIXDC1
DLC1
DLGAP5
DMC1
DNAAF1
DNAH2
DNAH5
DNAH6
DNAJA1
DNAJA4
DNAJB1
DNAJB4
DNAJC27
DNAJC5B
DNASE2
DNASE2B
DNM1
DNMBP
DOCK11
DOCK3
DOCK4
DOK5
DOK7
DOP1B
DPP4
DPYS
DPYSL3
DRAM1
DSCAML1
DST
DTL
DTNA
DTYMK
DUSP16
DUSP4
DUSP6
DUT
DYRK3
DYSF
E2F1
E2F7
E2F8
EBF1
EBI3
ECE1
EDA
EDARADD
EEPD1
EFNA5
EGLN1
EGR1
EGR2
EIF2AK3
EIF4A3
ELANE
ELOVL6
ELOVL7
EML6
EMP1
EMP2
ENOX1
ENPP2
ENPP3
ENTPD7
EPAS1
EPB41L1
EPB41L2
EPB41L4A
EPB41L5
EPHB1
EPHX2
EPN2
EPS8
EPSTI1
EREG
ERN1
ERO1B
ERRFI1
ESCO2
ESR2
ETS1
ETV3
ETV7
EVL
EXOC7
EXT1
EYA4
EZH2
F11
F13A1
F3
FABP3
FABP4
FABP5
FADS1
FADS2
FAIM
FAM102A
FAM110B
FAM111B
FAM117B
FAM126A
FAM13A
FAM160A1
FAM160B1
FAM168A
FAM20C
FAM214A
FAM3B
FAM89A
FARP1
FARP2
FBLIM1
FBN1
FBP1
FBXL2
FBXO32
FBXO45
FCAR
FCER1A
FCER2
FCGBP
FCGR1A
FCGR2B
FCGR3A
FCHO1
FCHO2
FCHSD2
FCN1
FDFT1
FDX1
FER
FERMT2
FGD2
FGD4
FGD5
FGF10
FGF13
FGF18
FGFBP2
FGFR1
FGL2
FHIT
FHL1
FILIP1L
FLNB
FLT1
FLT3
FLVCR2
FMN1
FMNL2
FN1
FNBP1L
FNDC3A
FNIP2
FOLR1
FOLR3
FOXK2
FOXO1
FPR2
FRMD4A
FRY
FSCN1
FSTL3
FTH1
FTL
FUCA1
FXR2
FYN
G0S2
GAB1
GADD45A
GADD45B
GADD45G
GAL
GALM
GAN
GAPDH
GART
GAS2L3
GAS7
GATA3
GBE1
GBP1
GBP3
GBP5
GCH1
GCHFR
GCLC
GCLM
GCNT2
GCSAM
GDA
GDF11
GDF15
GEM
GFOD1
GFPT2
GGH
GINS2
GIPC1
GIPC2
GJB2
GK
GLCCI1
GLDC
GLIS3
GLRX
GLT1D1
GLUD1
GLUL
GM2A
GNG11
GNG2
GNG4
GNG7
GNLY
GOLIM4
GOLM1
GPA33
GPAT3
GPC4
GPC5
GPC6
GPD1
GPR137B
GPR141
GPR183
GPRC5A
GPX3
GRAMD1B
GRAMD2B
GRB10
GRIK5
GRIP2
GRK5
GRN
GSN
GSTO2
GTF2IRD1
GTSE1
GYS1
GZMA
GZMB
HAMP
HAUS2
HAUS6
HBA1
HBB
HBEGF
HCK
HDAC9
HEATR5B
HECTD1
HELB
HELLS
HERC5
HERPUD1
HES1
HES4
HEXB
HEY1
HIP1
HIVEP1
HIVEP2
HJURP
HK2
HLA-DMB
HLA-DPA1
HLA-DPB1
HLA-DQA1
HLA-DQB1
HLA-DQB2
HLA-DRA
HLA-DRB1
HLA-DRB5
HMG20B
HMGA1
HMGB2
HMGB3
HMGCS1
HMGN2
HMMR
HMOX1
HNF1A
HOMER1
HOMER2
HOPX
HOXA3
HP
HPGDS
HRH1
HRK
HS3ST2
HS3ST3B1
HSD11B1
HSD3B7
HSF2BP
HSH2D
HSP90AA1
HSP90B1
HSPA1A
HSPA5
HSPB1
HSPD1
HSPG2
HSPH1
HTRA1
HTRA4
ICA1
ICOS
ID2
ID3
IDH1
IDO1
IER2
IER3
IER5
IFI27
IFI44L
IFIT1
IFIT2
IFIT3
IFITM2
IFITM3
IFNG
IFNLR1
IFRD1
IFT122
IGF1R
IGF2BP2
IGF2BP3
IGFBP2
IGFBP5
IGFBP6
IGLL5
IGSF6
IKZF2
IKZF3
IL10
IL12RB1
IL12RB2
IL15
IL17RB
IL18R1
IL1A
IL1B
IL1R1
IL1R2
IL1RAP
IL1RL1
IL1RN
IL21R
IL23A
IL24
IL32
IL6
IL7R
INPP5A
INPP5F
INSIG1
INSR
INTS6
IQCN
IQGAP3
IRAK2
IRF4
IRF8
ISG15
ITGA6
ITGA7
ITGAD
ITGB1BP1
ITGB3
ITGB4
ITGB5
ITGB8
ITK
ITLN1
ITM2A
ITM2C
ITPKB
JADE3
JAG1
JAKMIP2
JAML
JARID2
JCHAIN
JMY
JSRP1
JUN
KANK1
KAZN
KCNA2
KCNAB1
KCNE1
KCNIP1
KCNJ15
KCNJ2
KCNMA1
KCNN4
KCNQ5
KDM2B
KEL
KHDRBS3
KIAA0319
KIF14
KIF16B
KIF18A
KIF18B
KIF20A
KIF21A
KIF23
KIF24
KIF26B
KIF2C
KIF4A
KIR2DL4
KLF12
KLHDC8B
KLHL14
KLHL15
KLHL25
KLHL29
KLHL6
KLK4
KLRC1
KLRD1
KLRG1
KNL1
KPNA2
KRT17
KRT5
KSR1
KYNU
LAIR2
LAMB1
LAPTM4B
LARGE1
LBH
LDHB
LDHC
LDLR
LDLRAD4
LEF1
LGALS1
LGALS2
LGALS3
LGALS3BP
LGMN
LGR4
LIF
LILRB4
LIMA1
LIMCH1
LINGO2
LMCD1
LMNA
LONRF3
LPAR1
LPAR3
LPL
LRCH1
LRIG1
LRMP
LRPAP1
LRRC23
LRRK2
LSAMP
LSP1
LTA4H
LTB
LTC4S
LY6E
LYPD3
LYVE1
LYZ
LZTS1
MACC1
MAD2L1
MAEL
MAFB
MALT1
MAML3
MANF
MAP3K13
MAP3K7CL
MAP4K4
MAPRE2
MARCKS
MARCKSL1
MAST4
MATK
MB21D2
MCC
MCEMP1
MCF2L2
MCM7
MCTP2
MDC1
MDK
MDM2
ME1
MED12L
MEF2C
MEIS2
MELK
MERTK
MET
METTL7B
MFHAS1
MFSD14B
MGAM
MGAT3
MGLL
MGST1
MGST3
MIS18BP1
MITF
MKI67
MLKL
MLLT3
MLPH
MME
MMP1
MMP10
MMP12
MMP2
MMP7
MMP9
MN1
MND1
MNDA
MOB1B
MOB3B
MOK
MORC4
MPC2
MPP6
MPPE1
MPZL3
MRC1
MREG
MRPS33
MRPS6
MS4A1
MS4A4A
MS4A5
MSLN
MSMO1
MSR1
MT1E
MT1F
MT1G
MT1H
MT1M
MT1X
MT2A
MTBP
MTO1
MTSS1
MTUS1
MTUS2
MUCL1
MX1
MXD3
MYB
MYBL1
MYBL2
MYC
MYL6B
MYL9
MYLIP
MYO18B
MYO1D
MYO1E
MYO6
MYOF
MYOM2
NAALAD2
NAF1
NAMPT
NARS2
NAV1
NAV2
NCALD
NCAM1
NCAM2
NCAPG2
NCAPH
NCEH1
NCF1
NCKAP5
NCKAP5L
NCS1
NDC80
NDP
NDRG1
NDUFS3
NEBL
NEDD4L
NEDD9
NEFL
NEGR1
NEK1
NEK2
NELFCD
NELL2
NET1
NETO2
NFAM1
NFATC1
NFATC2
NFE2L3
NFIA
NFKB1
NFKBIA
NFKBID
NHSL1
NID1
NKG7
NKX3-1
NLRP3
NMB
NNMT
NOA1
NOP10
NOS1AP
NOSTRIN
NPAS2
NPHP4
NPHS1
NR1H3
NR4A1
NR4A3
NRDE2
NRIP1
NRIP3
NRP1
NRP2
NRXN3
NTM
NUF2
NUPR1
NUSAP1
OAS1
OASL
OFD1
OPN3
OPRK1
ORAI1
OSBPL10
OSBPL11
OSBPL1A
OSBPL3
OSBPL8
OSM
OTUD1
P2RX1
P2RX7
P2RY8
P3H2
P4HA1
PADI2
PADI4
PAG1
PAK1
PALD1
PALLD
PAM
PAPLN
PAPOLG
PAPSS2
PAQR5
PARP16
PARP8
PAX5
PBK
PBX1
PBX4
PC
PCBP3
PCDH9
PCED1B
PCNA
PCOLCE2
PCSK1N
PCSK5
PDE3B
PDE4D
PDE7B
PDGFC
PDK1
PDK4
PDLIM1
PDLIM4
PEBP1
PEBP4
PELI1
PFAS
PFKFB3
PGAP1
PGM1
PGM2L1
PHEX
PHGDH
PHLDA1
PHLDA2
PHLDA3
PHLDB2
PHTF1
PID1
PIF1
PIK3CG
PIK3R2
PIK3R3
PIM2
PIMREG
PKD2L1
PKIB
PKP2
PLA2G4A
PLA2G7
PLAC8
PLAC9
PLAU
PLBD1
PLCB1
PLCG2
PLD1
PLD3
PLEK
PLEKHA5
PLEKHG1
PLEKHG2
PLEKHO1
PLIN2
PLK1
PLOD2
PLPP1
PLPP3
PLSCR2
PLTP
PLXNA2
PLXNC1
PMAIP1
PMP2
PMP22
POLB
POLDIP3
POLE2
POLG2
POLQ
PON2
POSTN
PPA1
PPARG
PPBP
PPIC
PPP1R13B
PPP1R14C
PPP1R16B
PPP2R2B
PPP2R3A
PRAG1
PRC1
PRDM1
PRDX1
PRDX4
PRF1
PRIMPOL
PRKAR2B
PRKCA
PRKCG
PRKX
PRLR
PRMT9
PROC
PROCR
PRPS2
PRPSAP2
PRR11
PRR16
PRSS21
PRSS3
PRXL2A
PSAP
PSAT1
PSD3
PSME4
PSTPIP2
PTGDS
PTGES
PTGR1
PTGS2
PTMS
PTP4A3
PTPN13
PTPN22
PTPRM
PTPRS
PTTG1
PTX3
PUS10
PVALB
PVR
QRICH2
RAB11FIP1
RAB13
RAB39A
RAB3A
RAB3IL1
RAB7A
RAB7B
RAD51
RAD51AP1
RALA
RALGPS2
RAMP1
RANBP2
RAP1GAP2
RAPGEF2
RAPGEF5
RAPH1
RASAL2
RASGRP3
RASSF8
RBFOX3
RBP1
RBP4
RCAN2
RDX
RECK
REEP3
RET
RETN
RETREG1
RFTN1
RFX2
RGL1
RGMA
RGPD1
RGS1
RGS12
RGS13
RGS16
RGS2
RGS20
RGS22
RHCG
RHOB
RHOC
RHOH
RIMS3
RIN2
RIPOR2
RMDN3
RMND1
RNASE1
RNASE2
RNASE6
RND3
RNF122
RNF125
RNF144B
RNF150
RNF175
RNF19B
RNLS
ROCK2
RPS23
RRAD
RRAS2
RRM2
RRP12
RSAD2
RSPO3
RTN1
RUBCN
RUBCNL
RUNDC3B
RUNX2
RUNX3
RUVBL2
RYR2
S100A10
S100A11
S100A13
S100A16
S100A8
S100A9
S100B
S100P
S100Z
SAMD12
SAMD3
SAMD4A
SARNP
SASH1
SAXO1
SCARB1
SCCPDH
SCD
SCG5
SCGB1A1
SCGB3A1
SCIN
SCN8A
SDC1
SDC2
SDC4
SDF2L1
SDK1
SDK2
SEC11C
SECTM1
SEL1L2
SEL1L3
SELENOP
SEMA3C
SEMA4A
SERPINA1
SERPINB2
SERPINB5
SERPINB9
SERPINE1
SERPINF1
SERPING1
SERPINH1
SESN2
SETBP1
SFMBT1
SFTPA1
SFTPA2
SFTPC
SGCD
SGIP1
SGK1
SGMS2
SGPP1
SH3BP4
SH3PXD2A
SH3PXD2B
SH3RF3
SHCBP1
SHOX2
SHROOM3
SIGLEC10
SIK2
SIPA1L3
SKAP1
SLA2
SLAMF1
SLAMF7
SLC10A1
SLC12A2
SLC12A8
SLC16A1
SLC16A10
SLC16A6
SLC19A2
SLC19A3
SLC1A2
SLC1A3
SLC20A1
SLC22A23
SLC25A18
SLC25A37
SLC25A44
SLC27A4
SLC2A1
SLC2A3
SLC2A5
SLC31A1
SLC38A1
SLC41A2
SLC47A1
SLC48A1
SLC7A11
SLC7A8
SLC8A1
SLC8A2
SLC9A1
SLC9A7
SLCO5A1
SMAD3
SMC2
SMOX
SMPD3
SMPDL3A
SMPDL3B
SNAI1
SNAP23
SNAPC1
SNED1
SNRNP25
SNTB1
SNTG2
SNX10
SNX2
SNX9
SOD2
SORBS1
SORT1
SOX4
SOX5
SPACA6
SPARC
SPATS2L
SPC24
SPC25
SPDYA
SPECC1
SPINDOC
SPOCD1
SPOCK1
SPOCK2
SPON2
SPP1
SPRED1
SPRY1
SPSB1
SPSB2
SPTBN1
SPTBN4
SPTLC3
SQSTM1
SRGAP1
SRGAP2B
SRSF12
SSBP2
SSBP3
ST3GAL6
ST6GAL1
ST6GALNAC3
ST8SIA4
STAC
STARD13
STAT4
STEAP1
STK38L
STMN1
STOM
STON1
STON2
STRBP
STX3
STXBP2
SUGCT
SULF2
SULT1C2
SV2B
SVIL
SYAP1
SYCP2L
SYN3
SYNE2
SYNGR1
SYNJ2
SYNPO2
SYTL2
SYTL3
TACSTD2
TAF1A
TAF4B
TANC2
TATDN1
TBC1D2
TBC1D4
TBC1D8
TBC1D9
TBCEL
TBX20
TC2N
TCEAL9
TCF19
TCF4
TCF7L2
TCHH
TCL1A
TCOF1
TCTN3
TDO2
TDRD3
TDRD6
TEC
TENM4
TENT4B
TENT5A
TENT5C
TESK2
TEX14
TFCP2L1
TFDP2
TFF2
TFPI
TFRC
TGFB2
TGFBI
TGM2
THADA
THBD
THBS1
THEMIS
THRB
TIAM1
TIGIT
TIMP1
TIMP3
TINAGL1
TJP1
TJP2
TK1
TKTL1
TLE1
TLR4
TMC5
TMEM106C
TMEM131L
TMEM176A
TMEM176B
TMEM184C
TMEM232
TMEM51
TMEM52B
TMSB4X
TMTC2
TMX4
TNC
TNF
TNFAIP6
TNFRSF10B
TNFRSF10D
TNFRSF11A
TNFRSF18
TNFRSF21
TNFRSF8
TNFRSF9
TNFSF10
TNFSF14
TNFSF8
TNIK
TNIP3
TNNI2
TNNT1
TNS3
TOB1
TOMM40
TOP2A
TOX2
TP63
TPD52
TPD52L1
TPM2
TPPP3
TPST1
TPX2
TRAF1
TRAF3IP3
TREM1
TREM2
TRERF1
TRHDE
TRIB3
TRIM36
TRIM69
TRIM72
TROAP
TSC22D1
TSGA10
TSHZ2
TSNAXIP1
TSPAN15
TSPAN4
TSPAN5
TSPO
TSPYL2
TTC28
TTC39B
TTYH2
TUBA1A
TUBB
TULP2
TVP23A
TWISTNB
TXK
TXLNB
TXN
TXNDC11
TXNDC16
TXNDC5
TYMS
UAP1
UBASH3B
UBE2C
UBE2T
UBTD2
UCHL1
UCK2
UGCG
UHRF2
USP13
USP2
USP36
USP37
USP53
USP54
USP6NL
USPL1
UST
UTP6
UVRAG
VAMP5
VAT1
VAV2
VAX2
VCAN
VCL
VDR
VGLL3
VIL1
VIM
VIPR2
VSIG4
VSNL1
WDFY4
WDR59
WDR66
WDR74
WIPI2
WNT5B
WWOX
XCL1
XCL2
XYLT1
YBX1
YES1
YWHAH
ZBTB16
ZBTB2
ZBTB44
ZBTB46
ZBTB7C
ZC3H12C
ZC3H3
ZC3HAV1
ZEB1
ZFAND2A
ZFAT
ZFX
ZFY
ZFYVE16
ZNF10
ZNF331
ZNF460
ZNF608
ZNF704
ZNF804A
ZNF891
ZNRF1
ZSCAN31
ZSCAN9
ZWINT

## Sheet: MAST_BioGrid
A2M
A4GALT
AASS
ABCA1
ABCA6
ABCB1
ABCB5
ABCC4
ABCG2
ABHD17C
ABHD3
ABHD5
ABL1
ABLIM1
ABTB2
ACACB
ACKR3
ACO1
ACOT1
ACOT13
ACOT7
ACOX1
ACP2
ACP5
ACSL3
ACSL4
ACSM3
ACTB
ACTG2
ACTN2
ACY3
ACYP2
ADAM12
ADAM17
ADAM23
ADAM28
ADAMTS17
ADAMTS2
ADAMTS6
ADAP1
ADCY3
ADCY9
ADGRB3
ADGRE2
ADGRG5
ADGRV1
ADIPOR2
ADTRP
AFDN
AFF3
AGPAT4
AGPAT5
AGRP
AHNAK
AHR
AIFM1
AK4
AK5
AK8
AKAP12
AKAP6
AKR1B1
AKR1C1
AKR1C2
AKR1C3
AKR1D1
ALAS1
ALCAM
ALDH1A1
ALDH1A2
ALDH2
ALG13
ALG9
ALK
ALOX15B
ALOX5AP
ALPL
AMIGO2
AMOTL1
AMPD3
AMPH
ANGPTL4
ANK2
ANK3
ANKH
ANKRD22
ANKRD26
ANKRD28
ANKRD55
ANLN
ANO5
ANOS1
ANXA1
ANXA2
AOC3
AP1B1
AP1S3
APBA2
APBB2
APIP
APLP1
APOBEC3A
APOBEC3C
APOC1
APOE
APOL2
AQP3
AR
ARAP2
ARC
AREG
ARG2
ARHGAP10
ARHGAP24
ARHGAP31
ARHGAP32
ARHGAP42
ARHGEF28
ARL4D
ARMC8
ARRDC4
ARSG
ARSI
ART3
ASF1B
ASGR1
ASPM
ASTL
ATAD1
ATAD2
ATF3
ATF6
ATF7IP2
ATP1B1
ATP1B3
ATP2B4
ATP2C1
ATP6V0D2
AURKA
AURKB
AUTS2
AVEN
AVPI1
AXDND1
AXL
AZI2
AZU1
B3GALNT2
BAALC
BACH2
BAG3
BAIAP2
BAMBI
BANK1
BASP1
BATF
BBS5
BCAR3
BCAS2
BCAT1
BCL11A
BCL11B
BCL2
BCL2A1
BCL2L11
BCL7A
BCR
BEST1
BEX1
BEX3
BFSP2
BHLHE41
BICDL1
BIRC3
BIRC5
BIRC7
BLK
BLOC1S2
BLVRB
BMP6
BNC2
BORCS5
BRAT1
BRCA2
BRI3
BRIP1
BSG
BTBD11
BTG2
BUB1B
C10orf90
C12orf75
C15orf48
C16orf54
C16orf74
C1orf21
C1QA
C1QB
C1QC
C1QTNF1
C2
C5AR2
C8A
C8B
C9
C9orf16
CA1
CA12
CA2
CA5A
CA8
CABLES1
CACNG2
CADM1
CADPS2
CALB1
CALM3
CAMK1D
CAMK2A
CAMK2D
CAMK4
CAMP
CAPG
CARD11
CARMIL1
CASS4
CAVIN2
CAVIN3
CBFA2T3
CBLB
CCDC138
CCDC144A
CCDC18
CCDC181
CCDC183
CCDC30
CCDC36
CCDC80
CCDC83
CCDC88A
CCL13
CCL18
CCL19
CCL2
CCL20
CCL21
CCL22
CCL23
CCL3
CCL4
CCL4L2
CCL5
CCL7
CCNA2
CCNB1
CCNB2
CCND1
CCND2
CCNJL
CCSAP
CCSER1
CD109
CD14
CD163
CD177
CD1A
CD1B
CD1E
CD2
CD200
CD207
CD22
CD226
CD247
CD274
CD28
CD2AP
CD300E
CD36
CD3D
CD3E
CD3G
CD59
CD6
CD63
CD69
CD7
CD70
CD74
CD79A
CD79B
CD80
CD83
CD84
CD86
CD8A
CD9
CD96
CDA
CDC14A
CDC20
CDC25C
CDC42BPB
CDC42EP4
CDCA3
CDCA5
CDCA8
CDCP1
CDH1
CDH20
CDH23
CDK1
CDK6
CDKL2
CDKN2A
CDKN2C
CDKN3
CDT1
CEACAM8
CEBPD
CECR2
CEMIP
CEMIP2
CENPA
CENPE
CENPF
CENPK
CENPM
CENPO
CENPP
CENPU
CENPW
CEP128
CEP44
CEP55
CEP78
CERS4
CERS6
CFAP161
CFD
CGAS
CHAF1A
CHCHD10
CHCHD6
CHDH
CHI3L1
CHIT1
CHKA
CHN1
CHN2
CHRM3
CHRNA7
CHST15
CHSY1
CHSY3
CIR1
CIT
CITED2
CKAP2L
CKB
CKS1B
CKS2
CLBA1
CLCN1
CLCN3
CLDN1
CLDN12
CLEC10A
CLEC11A
CLEC17A
CLEC1A
CLEC2D
CLEC4E
CLEC4F
CLEC5A
CLIC2
CLIC3
CLIC4
CLIP2
CLNK
CLSPN
CLU
CMC1
CMSS1
CMTM8
CNKSR3
CNOT6L
CNR1
COBLL1
COL19A1
COL1A1
COL1A2
COL23A1
COL4A2
COL6A1
COL6A2
COL6A3
COLEC12
COLGALT2
COMT
CORO2A
CPE
CPM
CPNE5
CPVL
CRABP2
CRADD
CREB5
CREG1
CRH
CRIM1
CRIP1
CRIP2
CRISPLD2
CRYAB
CRYBG1
CRYM
CSF1
CSF2
CSF2RA
CSGALNACT1
CST3
CST6
CST7
CSTA
CSTB
CTAG2
CTC1
CTH
CTLA4
CTNNAL1
CTSA
CTSB
CTSC
CTSG
CTSK
CTSL
CTSW
CTSZ
CTTN
CTTNBP2NL
CXADR
CXCL1
CXCL11
CXCL13
CXCL14
CXCL2
CXCL5
CXCL8
CXCL9
CXCR3
CYB5A
CYP1B1
CYP20A1
CYP27A1
CYP7B1
CYSLTR2
CYTH3
DAAM2
DAB2
DAB2IP
DACH1
DAPK2
DAPP1
DBF4B
DBI
DBT
DCLRE1B
DCN
DDHD1
DDIT3
DDX58
DDX60L
DEFB1
DENND4C
DENND5A
DEPDC1
DEPDC1B
DEPP1
DERL3
DESI2
DGKH
DHRS3
DHRS9
DHX33
DHX34
DIAPH3
DIP2C
DIXDC1
DLC1
DLGAP5
DLX3
DMC1
DNAAF1
DNAH2
DNAH5
DNAH6
DNAJA1
DNAJA4
DNAJB1
DNAJB4
DNAJC27
DNAJC5B
DNASE2
DNASE2B
DNM1
DNMBP
DOCK11
DOCK3
DOCK4
DOK5
DOK7
DOP1B
DPF3
DPP4
DPYS
DPYSL3
DRAM1
DSCAML1
DST
DTL
DTNA
DTX1
DTYMK
DUSP16
DUSP4
DUSP6
DUT
DYRK3
DYSF
E2F1
E2F7
E2F8
EBF1
EBI3
ECE1
EDA
EDARADD
EDN1
EEPD1
EFNA5
EGLN1
EGR1
EGR2
EGR4
EIF2AK3
EIF4A3
ELANE
ELOVL4
ELOVL6
ELOVL7
EML6
EMP1
EMP2
ENOX1
ENPP2
ENPP3
ENTPD7
EPAS1
EPB41L1
EPB41L2
EPB41L4A
EPB41L5
EPHA4
EPHB1
EPHX2
EPN2
EPS8
EPSTI1
EREG
ERN1
ERO1B
ERRFI1
ESCO2
ESR2
ETS1
ETV3
ETV7
EVL
EXOC7
EXT1
EYA4
EZH2
F11
F13A1
F3
FABP3
FABP4
FABP5
FADS1
FADS2
FAIM
FAM102A
FAM110B
FAM111B
FAM117B
FAM126A
FAM13A
FAM149A
FAM160A1
FAM160B1
FAM168A
FAM171A1
FAM20C
FAM214A
FAM3B
FAM89A
FARP1
FARP2
FBLIM1
FBN1
FBP1
FBXL2
FBXO32
FBXO45
FCAR
FCER1A
FCER2
FCGBP
FCGR1A
FCGR2B
FCGR3A
FCHO1
FCHO2
FCHSD2
FCN1
FDFT1
FDX1
FER
FERMT1
FERMT2
FGD2
FGD4
FGD5
FGF10
FGF13
FGF18
FGFBP2
FGFR1
FGL2
FHIT
FHL1
FILIP1L
FLNB
FLT1
FLT3
FLVCR2
FMN1
FMNL2
FN1
FNBP1L
FNDC3A
FNIP2
FOLR1
FOLR3
FOXK2
FOXO1
FOXP3
FPR2
FRMD4A
FRY
FSCN1
FSIP1
FSTL3
FTH1
FTL
FUCA1
FUT1
FXR2
FYN
G0S2
GAB1
GADD45A
GADD45B
GADD45G
GAL
GALM
GALNT3
GAN
GAPDH
GART
GAS2L3
GAS7
GATA3
GATA4
GBE1
GBP1
GBP3
GBP5
GCAT
GCH1
GCHFR
GCLC
GCLM
GCNT2
GCSAM
GDA
GDF11
GDF15
GEM
GFOD1
GFPT2
GGH
GINS2
GIPC1
GIPC2
GJB2
GK
GLCCI1
GLDC
GLIS3
GLRX
GLT1D1
GLUD1
GLUL
GM2A
GNAI1
GNAO1
GNG11
GNG2
GNG4
GNG7
GNLY
GOLGA6A
GOLIM4
GOLM1
GPA33
GPAT3
GPC4
GPC5
GPC6
GPD1
GPR137B
GPR141
GPR183
GPRC5A
GPX3
GRAMD1B
GRAMD2B
GRB10
GREM1
GRIK5
GRIP2
GRK5
GRN
GSN
GSTO2
GTF2IRD1
GTSE1
GYS1
GZMA
GZMB
HAL
HAMP
HAUS2
HAUS6
HBA1
HBB
HBEGF
HBM
HBQ1
HCK
HDAC9
HEATR5B
HECTD1
HELB
HELLS
HERC5
HERPUD1
HES1
HES4
HEXB
HEY1
HIP1
HIVEP1
HIVEP2
HJURP
HK2
HLA-DMB
HLA-DPA1
HLA-DPB1
HLA-DQA1
HLA-DQB1
HLA-DQB2
HLA-DRA
HLA-DRB1
HLA-DRB5
HMG20B
HMGA1
HMGB2
HMGB3
HMGCS1
HMGN2
HMMR
HMOX1
HNF1A
HNF4G
HOGA1
HOMER1
HOMER2
HOPX
HOXA3
HP
HPGDS
HRH1
HRK
HS3ST2
HS3ST3B1
HSD11B1
HSD3B7
HSF2BP
HSH2D
HSP90AA1
HSP90B1
HSPA1A
HSPA5
HSPB1
HSPB7
HSPD1
HSPG2
HSPH1
HTR1E
HTRA1
HTRA4
ICA1
ICOS
ID2
ID3
IDH1
IDO1
IER2
IER3
IER5
IFI27
IFI44L
IFIT1
IFIT2
IFIT3
IFITM2
IFITM3
IFNG
IFNLR1
IFRD1
IFT122
IGF1R
IGF2BP2
IGF2BP3
IGFBP2
IGFBP5
IGFBP6
IGLL5
IGSF21
IGSF6
IKZF2
IKZF3
IL10
IL12RB1
IL12RB2
IL15
IL17RB
IL18R1
IL1A
IL1B
IL1R1
IL1R2
IL1RAP
IL1RL1
IL1RN
IL21R
IL23A
IL24
IL31RA
IL32
IL36RN
IL6
IL7R
INPP5A
INPP5F
INSIG1
INSR
INTS6
IQCN
IQGAP3
IRAK2
IRF4
IRF8
ISG15
ITGA2
ITGA6
ITGA7
ITGAD
ITGB1BP1
ITGB3
ITGB4
ITGB5
ITGB8
ITK
ITLN1
ITM2A
ITM2C
ITPKB
JADE3
JAG1
JAKMIP2
JAML
JARID2
JCHAIN
JMY
JSRP1
JUN
KANK1
KAZN
KCNA2
KCNAB1
KCNE1
KCNIP1
KCNJ15
KCNJ2
KCNK5
KCNMA1
KCNN4
KCNQ5
KDM2B
KEL
KHDRBS2
KHDRBS3
KIAA0319
KIAA1549
KIF14
KIF16B
KIF18A
KIF18B
KIF20A
KIF21A
KIF23
KIF24
KIF26B
KIF2C
KIF4A
KIR2DL4
KIR3DL1
KIT
KLF12
KLHDC8B
KLHL14
KLHL15
KLHL25
KLHL29
KLHL6
KLK4
KLRC1
KLRC2
KLRD1
KLRG1
KNL1
KPNA2
KRT1
KRT17
KRT5
KRT86
KSR1
KYNU
LAIR2
LAMB1
LAMP3
LAPTM4B
LARGE1
LBH
LDHB
LDHC
LDLR
LDLRAD4
LEF1
LGALS1
LGALS2
LGALS3
LGALS3BP
LGMN
LGR4
LIF
LILRB4
LIMA1
LIMCH1
LINGO2
LMCD1
LMNA
LONRF3
LPAR1
LPAR3
LPL
LRCH1
LRIG1
LRMP
LRPAP1
LRRC23
LRRK2
LSAMP
LSP1
LTA4H
LTB
LTC4S
LY6E
LYG2
LYPD3
LYVE1
LYZ
LZTS1
MACC1
MAD2L1
MAEL
MAFB
MALT1
MAML3
MANF
MAOB
MAP1A
MAP1LC3C
MAP3K13
MAP3K7CL
MAP4K4
MAP7D2
MAPRE2
MARCKS
MARCKSL1
MAST4
MATK
MATN1
MATN4
MB21D2
MCC
MCEMP1
MCF2L2
MCM7
MCTP2
MDC1
MDK
MDM2
ME1
MED12L
MEF2C
MEIS2
MELK
MERTK
MET
METTL7B
MFHAS1
MFSD14B
MGAM
MGAT3
MGLL
MGST1
MGST3
MIS18BP1
MITF
MKI67
MLKL
MLLT3
MLPH
MME
MMP1
MMP10
MMP12
MMP2
MMP7
MMP9
MN1
MND1
MNDA
MOB1B
MOB3B
MOK
MORC4
MPC2
MPP6
MPPE1
MPZL3
MRC1
MREG
MRPS33
MRPS6
MS4A1
MS4A4A
MS4A5
MSLN
MSMO1
MSR1
MT1E
MT1F
MT1G
MT1H
MT1M
MT1X
MT2A
MTBP
MTO1
MTSS1
MTUS1
MTUS2
MUCL1
MX1
MXD3
MYB
MYBL1
MYBL2
MYC
MYL6B
MYL9
MYLIP
MYO18B
MYO1D
MYO1E
MYO6
MYOF
MYOM2
MZB1
NAALAD2
NAF1
NAMPT
NARS2
NAV1
NAV2
NCALD
NCAM1
NCAM2
NCAPG2
NCAPH
NCEH1
NCF1
NCKAP5
NCKAP5L
NCS1
NDC80
NDP
NDRG1
NDUFS3
NEBL
NECAB2
NEDD4L
NEDD9
NEFL
NEGR1
NEK1
NEK2
NELFCD
NELL2
NES
NET1
NETO2
NFAM1
NFATC1
NFATC2
NFE2L3
NFIA
NFKB1
NFKBIA
NFKBID
NHSL1
NID1
NKD1
NKG7
NKX3-1
NLRP3
NMB
NMRK2
NNMT
NOA1
NOP10
NOS1AP
NOSTRIN
NPAS2
NPHP4
NPHS1
NR1H3
NR4A1
NR4A3
NRDE2
NRIP1
NRIP3
NRP1
NRP2
NRXN2
NRXN3
NTM
NTRK2
NUF2
NUPR1
NUSAP1
NUTM2F
OAS1
OASL
OFD1
OLFML3
OLIG2
OPN3
OPRK1
ORAI1
ORM1
OSBPL10
OSBPL11
OSBPL1A
OSBPL3
OSBPL8
OSM
OTUD1
P2RX1
P2RX7
P2RY14
P2RY6
P2RY8
P3H2
P4HA1
PADI2
PADI4
PAG1
PAK1
PAK5
PALD1
PALLD
PAM
PAPLN
PAPOLG
PAPSS2
PAQR5
PARD6G
PARP16
PARP8
PAWR
PAX5
PBK
PBX1
PBX4
PC
PCBP3
PCDH9
PCED1B
PCNA
PCOLCE2
PCSK1N
PCSK5
PDE3B
PDE4D
PDE5A
PDE7B
PDGFA
PDGFC
PDK1
PDK4
PDLIM1
PDLIM4
PDZD7
PEBP1
PEBP4
PEG10
PELI1
PFAS
PFKFB3
PGAP1
PGM1
PGM2L1
PHEX
PHGDH
PHLDA1
PHLDA2
PHLDA3
PHLDB2
PHTF1
PID1
PIF1
PIK3CG
PIK3R2
PIK3R3
PIM2
PIMREG
PKD2L1
PKIB
PKP2
PLA2G4A
PLA2G7
PLAC8
PLAC9
PLAU
PLBD1
PLCB1
PLCG2
PLD1
PLD3
PLEK
PLEKHA5
PLEKHG1
PLEKHG2
PLEKHO1
PLIN2
PLK1
PLOD2
PLPP1
PLPP3
PLSCR2
PLTP
PLXNA2
PLXNC1
PM20D1
PMAIP1
PMP2
PMP22
POLB
POLDIP3
POLE2
POLG2
POLQ
PON2
POSTN
POU2AF1
PPA1
PPARG
PPBP
PPIC
PPP1R13B
PPP1R14A
PPP1R14C
PPP1R16B
PPP2R2B
PPP2R3A
PRAG1
PRC1
PRDM1
PRDM16
PRDX1
PRDX4
PRF1
PRG2
PRIMPOL
PRKAR2B
PRKCA
PRKCG
PRKCQ
PRKX
PRLR
PRMT9
PROC
PROCR
PRPS2
PRPSAP2
PRR11
PRR16
PRSS21
PRSS3
PRXL2A
PSAP
PSAT1
PSD3
PSME4
PSTPIP2
PTGDS
PTGES
PTGR1
PTGS2
PTMS
PTP4A3
PTPN13
PTPN22
PTPRM
PTPRS
PTTG1
PTX3
PUS10
PVALB
PVR
PYHIN1
QRICH2
RAB11FIP1
RAB13
RAB30
RAB39A
RAB3A
RAB3IL1
RAB7A
RAB7B
RAD51
RAD51AP1
RALA
RALGPS2
RAMP1
RANBP2
RAP1GAP2
RAPGEF2
RAPGEF5
RAPH1
RASAL2
RASD1
RASD2
RASGRP3
RASSF6
RASSF8
RBFOX3
RBP1
RBP4
RCAN2
RDX
RECK
REEP3
RET
RETN
RETREG1
REXO5
RFTN1
RFTN2
RFX2
RGL1
RGMA
RGPD1
RGS1
RGS12
RGS13
RGS16
RGS2
RGS20
RGS22
RHCG
RHEX
RHOB
RHOC
RHOH
RIMS3
RIN2
RIPOR2
RMDN3
RMND1
RNASE1
RNASE2
RNASE6
RND3
RNF122
RNF125
RNF144B
RNF150
RNF152
RNF175
RNF19B
RNLS
ROCK2
ROR1
RPS23
RPS6KA6
RRAD
RRAS2
RRM2
RRP12
RSAD2
RSPH14
RSPO3
RTKN2
RTN1
RUBCN
RUBCNL
RUNDC3B
RUNX2
RUNX3
RUVBL2
RYR2
S100A1
S100A10
S100A11
S100A13
S100A16
S100A8
S100A9
S100B
S100P
S100Z
SAMD12
SAMD3
SAMD4A
SARNP
SASH1
SAXO1
SCARB1
SCCPDH
SCD
SCG5
SCGB1A1
SCGB3A1
SCIN
SCN8A
SDC1
SDC2
SDC4
SDF2L1
SDK1
SDK2
SEC11C
SECTM1
SEL1L2
SEL1L3
SELENOP
SEMA3C
SEMA4A
SEMA7A
SERP2
SERPINA1
SERPINB10
SERPINB2
SERPINB5
SERPINB9
SERPINE1
SERPINE2
SERPINF1
SERPING1
SERPINH1
SESN2
SETBP1
SFMBT1
SFTPA1
SFTPA2
SFTPC
SGCD
SGIP1
SGK1
SGMS2
SGPP1
SH2D1B
SH3BP4
SH3PXD2A
SH3PXD2B
SH3RF3
SHCBP1
SHOX2
SHROOM3
SIGLEC10
SIGLEC6
SIK2
SIPA1L3
SKAP1
SLA2
SLAMF1
SLAMF7
SLC10A1
SLC12A2
SLC12A8
SLC16A1
SLC16A10
SLC16A13
SLC16A6
SLC19A2
SLC19A3
SLC1A2
SLC1A3
SLC20A1
SLC22A23
SLC25A18
SLC25A37
SLC25A44
SLC25A48
SLC26A8
SLC27A4
SLC2A1
SLC2A3
SLC2A5
SLC31A1
SLC38A1
SLC41A2
SLC47A1
SLC48A1
SLC6A3
SLC7A11
SLC7A8
SLC8A1
SLC8A2
SLC9A1
SLC9A7
SLCO5A1
SMAD3
SMC2
SMOX
SMPD3
SMPDL3A
SMPDL3B
SNAI1
SNAP23
SNAPC1
SNED1
SNRNP25
SNTB1
SNTG2
SNX10
SNX2
SNX31
SNX9
SOD2
SORBS1
SORT1
SOX4
SOX5
SPACA6
SPAG4
SPARC
SPATS2L
SPC24
SPC25
SPDYA
SPECC1
SPINDOC
SPINK1
SPOCD1
SPOCK1
SPOCK2
SPON2
SPP1
SPRED1
SPRY1
SPSB1
SPSB2
SPTBN1
SPTBN4
SPTLC3
SQSTM1
SRGAP1
SRGAP2B
SRSF12
SSBP2
SSBP3
ST3GAL6
ST6GAL1
ST6GALNAC3
ST8SIA4
STAC
STAP1
STARD13
STAT4
STEAP1
STK38L
STMN1
STOM
STON1
STON2
STRBP
STX3
STXBP2
SUGCT
SULF2
SULT1C2
SV2B
SVIL
SYAP1
SYCP2L
SYN3
SYNE2
SYNGR1
SYNJ2
SYNPO2
SYP
SYT16
SYTL2
SYTL3
TACSTD2
TAF1A
TAF4B
TANC2
TATDN1
TBC1D2
TBC1D4
TBC1D8
TBC1D9
TBCEL
TBX20
TC2N
TCEAL5
TCEAL9
TCEANC
TCF19
TCF4
TCF7L2
TCHH
TCL1A
TCOF1
TCTN3
TDO2
TDRD3
TDRD6
TEC
TENM4
TENT4B
TENT5A
TENT5C
TESK2
TEX14
TFCP2L1
TFDP2
TFF2
TFPI
TFRC
TGFB2
TGFBI
TGM2
THADA
THBD
THBS1
THEMIS
THRB
TIAM1
TIGIT
TIMP1
TIMP3
TINAGL1
TJP1
TJP2
TJP3
TK1
TKTL1
TLE1
TLE2
TLR4
TMC5
TMEM106C
TMEM131L
TMEM176A
TMEM176B
TMEM178B
TMEM184C
TMEM232
TMEM51
TMEM52B
TMSB4X
TMTC2
TMX4
TNC
TNF
TNFAIP6
TNFRSF10B
TNFRSF10D
TNFRSF11A
TNFRSF13B
TNFRSF18
TNFRSF21
TNFRSF8
TNFRSF9
TNFSF10
TNFSF11
TNFSF14
TNFSF8
TNIK
TNIP3
TNNI2
TNNT1
TNS3
TOB1
TOMM40
TOP2A
TOX
TOX2
TP63
TPD52
TPD52L1
TPM2
TPPP3
TPSAB1
TPST1
TPX2
TRAF1
TRAF3IP3
TREM1
TREM2
TRERF1
TRHDE
TRIB3
TRIM31
TRIM36
TRIM69
TRIM72
TROAP
TSC22D1
TSGA10
TSHZ2
TSNAXIP1
TSPAN15
TSPAN4
TSPAN5
TSPO
TSPYL2
TTC28
TTC39B
TTLL7
TTYH2
TUBA1A
TUBB
TULP1
TULP2
TVP23A
TWISTNB
TXK
TXLNB
TXN
TXNDC11
TXNDC16
TXNDC5
TYMS
UAP1
UBASH3B
UBE2C
UBE2T
UBTD2
UCHL1
UCK2
UGCG
UHRF2
USP13
USP2
USP36
USP37
USP53
USP54
USP6NL
USPL1
UST
UTP6
UVRAG
VAMP5
VAT1
VAV2
VAX2
VCAM1
VCAN
VCL
VDR
VENTX
VGLL3
VIL1
VIM
VIPR2
VSIG4
VSNL1
WDFY4
WDR59
WDR66
WDR74
WIPF3
WIPI2
WNT5B
WWOX
XCL1
XCL2
XYLT1
YBX1
YES1
YWHAH
ZBTB16
ZBTB2
ZBTB44
ZBTB46
ZBTB7C
ZC3H12C
ZC3H3
ZC3HAV1
ZEB1
ZFAND2A
ZFAT
ZFX
ZFY
ZFYVE16
ZNF10
ZNF331
ZNF460
ZNF608
ZNF704
ZNF804A
ZNF891
ZNRF1
ZSCAN31
ZSCAN9
ZWINT
ZYG11A

## Sheet: MAST_intact
A2M
A4GALT
AASS
ABCA1
ABCA6
ABCB1
ABCB5
ABCC4
ABCG2
ABHD17C
ABHD3
ABHD5
ABL1
ABLIM1
ABTB2
ACACB
ACKR3
ACO1
ACOT1
ACOT13
ACOT7
ACOX1
ACP2
ACP5
ACSL3
ACSL4
ACSM3
ACTB
ACTN2
ACY3
ACYP2
ADAM12
ADAM17
ADAM23
ADAM28
ADAMTS17
ADAMTS2
ADAMTS6
ADAP1
ADCY3
ADCY9
ADGRB3
ADGRE2
ADGRG5
ADGRV1
ADIPOR2
ADTRP
AFDN
AFF3
AGPAT4
AGPAT5
AGRP
AHNAK
AHR
AIFM1
AK4
AK5
AK8
AKAP12
AKAP6
AKR1B1
AKR1C1
AKR1C2
AKR1C3
AKR1D1
ALAS1
ALCAM
ALDH1A1
ALDH1A2
ALDH2
ALG13
ALG9
ALK
ALOX15B
ALOX5AP
ALPL
AMIGO2
AMOTL1
AMPD3
AMPH
ANGPTL4
ANK2
ANK3
ANKH
ANKRD22
ANKRD26
ANKRD28
ANKRD55
ANLN
ANO5
ANOS1
ANXA1
ANXA2
AOC3
AP1B1
AP1S3
APBA2
APBB2
APIP
APLP1
APOBEC3A
APOBEC3C
APOC1
APOE
APOL2
AQP3
AR
ARAP2
ARC
AREG
ARG2
ARHGAP10
ARHGAP24
ARHGAP31
ARHGAP32
ARHGAP42
ARHGEF28
ARL4D
ARMC8
ARRDC4
ARSG
ARSI
ART3
ASF1B
ASGR1
ASPM
ASTL
ATAD1
ATAD2
ATF3
ATF6
ATF7IP2
ATP1B1
ATP1B3
ATP2B4
ATP2C1
ATP6V0D2
AURKA
AURKB
AUTS2
AVEN
AVPI1
AXDND1
AXL
AZI2
AZU1
B3GALNT2
BAALC
BACH2
BAG3
BAIAP2
BAMBI
BANK1
BASP1
BATF
BBS5
BCAR3
BCAS2
BCAT1
BCL11A
BCL11B
BCL2
BCL2A1
BCL2L11
BCL7A
BCR
BEST1
BEX1
BEX3
BFSP2
BHLHE41
BICDL1
BIRC3
BIRC5
BIRC7
BLK
BLOC1S2
BLVRB
BMP6
BNC2
BORCS5
BRAT1
BRCA2
BRI3
BRIP1
BSG
BTBD11
BTG2
BUB1B
C10orf90
C12orf75
C15orf48
C16orf54
C16orf74
C1orf21
C1QA
C1QB
C1QC
C1QTNF1
C2
C5AR2
C8A
C8B
C9
C9orf16
CA1
CA12
CA2
CA5A
CA8
CABLES1
CACNG2
CADM1
CADPS2
CALB1
CALM3
CAMK1D
CAMK2A
CAMK2D
CAMK4
CAMP
CAPG
CARD11
CARMIL1
CASS4
CAVIN2
CAVIN3
CBFA2T3
CBLB
CCDC138
CCDC144A
CCDC18
CCDC181
CCDC183
CCDC30
CCDC36
CCDC80
CCDC83
CCDC88A
CCL13
CCL18
CCL19
CCL2
CCL20
CCL21
CCL22
CCL23
CCL3
CCL4
CCL4L2
CCL5
CCL7
CCNA2
CCNB1
CCNB2
CCND1
CCND2
CCNJL
CCSAP
CCSER1
CD109
CD14
CD163
CD177
CD1A
CD1B
CD1E
CD2
CD200
CD207
CD22
CD226
CD247
CD274
CD28
CD2AP
CD300E
CD36
CD3D
CD3E
CD3G
CD59
CD6
CD63
CD69
CD7
CD70
CD74
CD79A
CD79B
CD80
CD83
CD84
CD86
CD8A
CD9
CD96
CDA
CDC14A
CDC20
CDC25C
CDC42BPB
CDC42EP4
CDCA3
CDCA5
CDCA8
CDCP1
CDH1
CDH20
CDH23
CDK1
CDK6
CDKL2
CDKN2A
CDKN2C
CDKN3
CDT1
CEACAM8
CEBPD
CECR2
CEMIP
CEMIP2
CENPA
CENPE
CENPF
CENPK
CENPM
CENPO
CENPP
CENPU
CENPW
CEP128
CEP44
CEP55
CEP78
CERS4
CERS6
CFAP161
CFD
CGAS
CHAF1A
CHCHD10
CHCHD6
CHDH
CHI3L1
CHIT1
CHKA
CHN1
CHN2
CHRM3
CHRNA7
CHST15
CHSY1
CHSY3
CIR1
CIT
CITED2
CKAP2L
CKB
CKS1B
CKS2
CLBA1
CLCN1
CLCN3
CLDN1
CLDN12
CLEC10A
CLEC11A
CLEC17A
CLEC1A
CLEC2D
CLEC4E
CLEC4F
CLEC5A
CLIC2
CLIC3
CLIC4
CLIP2
CLNK
CLSPN
CLU
CMC1
CMSS1
CMTM8
CNKSR3
CNOT6L
CNR1
COBLL1
COL19A1
COL1A1
COL1A2
COL23A1
COL4A2
COL6A1
COL6A2
COL6A3
COLEC12
COLGALT2
COMT
CORO2A
CPE
CPM
CPNE5
CPVL
CRABP2
CRADD
CREB5
CREG1
CRH
CRIM1
CRIP1
CRIP2
CRISPLD2
CRYAB
CRYBG1
CRYM
CSF1
CSF2
CSF2RA
CSGALNACT1
CST3
CST6
CST7
CSTA
CSTB
CTAG2
CTC1
CTH
CTLA4
CTNNAL1
CTSA
CTSB
CTSC
CTSG
CTSK
CTSL
CTSW
CTSZ
CTTN
CTTNBP2NL
CXADR
CXCL1
CXCL11
CXCL13
CXCL14
CXCL2
CXCL5
CXCL8
CXCL9
CXCR3
CYB5A
CYP1B1
CYP20A1
CYP27A1
CYP7B1
CYSLTR2
CYTH3
DAAM2
DAB2
DAB2IP
DACH1
DAPK2
DAPP1
DBF4B
DBI
DBT
DCLRE1B
DCN
DDHD1
DDIT3
DDIT4L
DDX58
DDX60L
DEFB1
DENND4C
DENND5A
DEPDC1
DEPDC1B
DEPP1
DERL3
DESI2
DGKH
DHRS3
DHRS9
DHX33
DHX34
DIAPH3
DIP2C
DIXDC1
DLC1
DLGAP5
DLX3
DMC1
DNAAF1
DNAH2
DNAH5
DNAH6
DNAJA1
DNAJA4
DNAJB1
DNAJB4
DNAJC27
DNAJC5B
DNASE2
DNASE2B
DNM1
DNMBP
DOCK11
DOCK3
DOCK4
DOK5
DOK7
DOP1B
DPF3
DPP4
DPYS
DPYSL3
DRAM1
DSCAML1
DST
DTL
DTNA
DTX1
DTYMK
DUSP16
DUSP4
DUSP6
DUT
DYRK3
DYSF
E2F1
E2F7
E2F8
EBF1
EBI3
ECE1
EDA
EDARADD
EDN1
EEPD1
EFNA5
EGLN1
EGR1
EGR2
EGR4
EIF2AK3
EIF4A3
ELANE
ELOVL4
ELOVL6
ELOVL7
EML6
EMP1
EMP2
ENOX1
ENPP2
ENPP3
ENTPD7
EPAS1
EPB41L1
EPB41L2
EPB41L4A
EPB41L5
EPHA4
EPHB1
EPHX2
EPN2
EPS8
EPSTI1
EREG
ERN1
ERO1B
ERRFI1
ESCO2
ESR2
ETS1
ETV3
ETV7
EVL
EXOC7
EXT1
EYA4
EZH2
F11
F13A1
F3
FABP3
FABP4
FABP5
FADS1
FADS2
FAIM
FAM102A
FAM110B
FAM111B
FAM117B
FAM126A
FAM13A
FAM149A
FAM160A1
FAM160B1
FAM161B
FAM168A
FAM171A1
FAM20C
FAM214A
FAM3B
FAM89A
FARP1
FARP2
FBLIM1
FBN1
FBP1
FBXL2
FBXO32
FBXO45
FCAR
FCER1A
FCER2
FCGBP
FCGR1A
FCGR2B
FCGR3A
FCHO1
FCHO2
FCHSD2
FCN1
FDFT1
FDX1
FER
FERMT1
FERMT2
FGD2
FGD4
FGD5
FGF10
FGF13
FGF18
FGFBP2
FGFR1
FGL2
FHIT
FHL1
FILIP1L
FLNB
FLT1
FLT3
FLVCR2
FMN1
FMNL2
FN1
FNBP1L
FNDC3A
FNIP2
FOLR1
FOLR3
FOXK2
FOXO1
FOXP3
FPR2
FRMD4A
FRY
FSCN1
FSIP1
FSTL3
FTH1
FTL
FUCA1
FUT1
FXR2
FYN
G0S2
GAB1
GADD45A
GADD45B
GADD45G
GAL
GALM
GALNT3
GAN
GAPDH
GART
GAS2L3
GAS7
GATA3
GATA4
GBE1
GBP1
GBP3
GBP5
GCAT
GCH1
GCHFR
GCLC
GCLM
GCNT2
GCSAM
GDA
GDF11
GDF15
GEM
GFOD1
GFPT2
GGH
GINS2
GIPC1
GIPC2
GJB2
GK
GLCCI1
GLDC
GLIS3
GLRX
GLT1D1
GLUD1
GLUL
GM2A
GNAI1
GNAO1
GNG11
GNG2
GNG4
GNG7
GNLY
GOLGA6A
GOLIM4
GOLM1
GPA33
GPAT3
GPC4
GPC5
GPC6
GPD1
GPR137B
GPR141
GPR183
GPRC5A
GPX3
GRAMD1B
GRAMD2B
GRB10
GREM1
GRIK5
GRIP2
GRK5
GRN
GSN
GSTO2
GTF2IRD1
GTSE1
GYS1
GZMA
GZMB
HAL
HAMP
HAUS2
HAUS6
HBA1
HBB
HBEGF
HBM
HBQ1
HCK
HDAC9
HEATR5B
HECTD1
HELB
HELLS
HERC5
HERPUD1
HES1
HES4
HEXB
HEY1
HIP1
HIVEP1
HIVEP2
HJURP
HK2
HLA-DMB
HLA-DPA1
HLA-DPB1
HLA-DQA1
HLA-DQB1
HLA-DQB2
HLA-DRA
HLA-DRB1
HLA-DRB5
HMG20B
HMGA1
HMGB2
HMGB3
HMGCS1
HMGN2
HMMR
HMOX1
HNF1A
HNF4G
HOGA1
HOMER1
HOMER2
HOPX
HOXA3
HP
HPGDS
HRH1
HRK
HS3ST2
HS3ST3B1
HSD11B1
HSD3B7
HSF2BP
HSH2D
HSP90AA1
HSP90B1
HSPA1A
HSPA5
HSPB1
HSPB7
HSPD1
HSPG2
HSPH1
HTR1E
HTRA1
HTRA4
ICA1
ICOS
ID2
ID3
IDH1
IDO1
IER2
IER3
IER5
IFI27
IFI44L
IFIT1
IFIT2
IFIT3
IFITM2
IFITM3
IFNG
IFNLR1
IFRD1
IFT122
IGF1R
IGF2BP2
IGF2BP3
IGFBP2
IGFBP5
IGFBP6
IGLL5
IGSF21
IGSF6
IKZF2
IKZF3
IL10
IL12RB1
IL12RB2
IL15
IL17RB
IL18R1
IL1A
IL1B
IL1R1
IL1R2
IL1RAP
IL1RL1
IL1RN
IL21R
IL23A
IL24
IL31RA
IL32
IL36RN
IL6
IL7R
INPP5A
INPP5F
INSIG1
INSR
INTS6
IQCN
IQGAP3
IRAK2
IRF4
IRF8
ISG15
ITGA2
ITGA6
ITGA7
ITGAD
ITGB1BP1
ITGB3
ITGB4
ITGB5
ITGB8
ITK
ITLN1
ITM2A
ITM2C
ITPKB
JADE3
JAG1
JAKMIP2
JAML
JARID2
JCHAIN
JMY
JSRP1
JUN
KANK1
KAZN
KCNA2
KCNAB1
KCNE1
KCNIP1
KCNJ15
KCNJ2
KCNMA1
KCNN4
KCNQ5
KDM2B
KEL
KHDRBS3
KIAA0319
KIAA1549
KIF14
KIF16B
KIF18A
KIF18B
KIF20A
KIF21A
KIF23
KIF24
KIF26B
KIF2C
KIF4A
KIR2DL4
KIR3DL1
KIT
KLF12
KLHDC8B
KLHL14
KLHL15
KLHL25
KLHL29
KLHL6
KLK4
KLRC1
KLRC2
KLRD1
KLRG1
KNL1
KPNA2
KRT1
KRT17
KRT5
KRT86
KSR1
KYNU
LAIR2
LAMB1
LAMP3
LAPTM4B
LARGE1
LBH
LDHB
LDHC
LDLR
LDLRAD4
LEF1
LGALS1
LGALS2
LGALS3
LGALS3BP
LGMN
LGR4
LIF
LILRB4
LIMA1
LIMCH1
LINGO2
LMCD1
LMNA
LONRF3
LPAR1
LPAR3
LPL
LRCH1
LRIG1
LRMP
LRPAP1
LRRC23
LRRK2
LSAMP
LSP1
LTA4H
LTB
LTC4S
LY6E
LYG2
LYPD3
LYVE1
LYZ
LZTS1
MACC1
MAD2L1
MAEL
MAFB
MALT1
MAML3
MANF
MAOB
MAP1A
MAP1LC3C
MAP3K13
MAP3K7CL
MAP4K4
MAP7D2
MAPRE2
MARCKS
MARCKSL1
MAST4
MATK
MATN1
MATN4
MB21D2
MCC
MCEMP1
MCF2L2
MCM7
MCTP2
MDC1
MDK
MDM2
ME1
MED12L
MEF2C
MEIS2
MELK
MERTK
MET
METTL7B
MFHAS1
MFSD14B
MGAM
MGAT3
MGLL
MGST1
MGST3
MIS18BP1
MITF
MKI67
MLKL
MLLT3
MLPH
MME
MMP1
MMP10
MMP12
MMP2
MMP7
MMP9
MN1
MND1
MNDA
MOB1B
MOB3B
MOK
MORC4
MPC2
MPP6
MPPE1
MPZL3
MRC1
MREG
MRPS33
MRPS6
MS4A1
MS4A2
MS4A4A
MS4A5
MSLN
MSMO1
MSR1
MT1E
MT1F
MT1G
MT1H
MT1M
MT1X
MT2A
MTBP
MTO1
MTSS1
MTUS1
MTUS2
MUCL1
MX1
MXD3
MYB
MYBL1
MYBL2
MYC
MYL6B
MYL9
MYLIP
MYO18B
MYO1D
MYO1E
MYO6
MYOF
MYOM2
MZB1
NAALAD2
NAF1
NAMPT
NARS2
NAV1
NAV2
NCALD
NCAM1
NCAM2
NCAPG2
NCAPH
NCEH1
NCF1
NCKAP5
NCKAP5L
NCS1
NDC80
NDP
NDRG1
NDUFS3
NEBL
NECAB2
NEDD4L
NEDD9
NEFL
NEGR1
NEK1
NEK2
NELFCD
NELL2
NES
NET1
NETO2
NFAM1
NFATC1
NFATC2
NFE2L3
NFIA
NFKB1
NFKBIA
NFKBID
NHSL1
NID1
NKD1
NKG7
NKX3-1
NLRP3
NMB
NMRK2
NNMT
NOA1
NOP10
NOS1AP
NOSTRIN
NPAS2
NPHP4
NPHS1
NR1H3
NR4A1
NR4A3
NRDE2
NRIP1
NRIP3
NRP1
NRP2
NRXN2
NRXN3
NTM
NTRK2
NUF2
NUPR1
NUSAP1
NUTM2F
OAS1
OASL
OFD1
OLIG2
OPN3
OPRK1
ORAI1
ORM1
OSBPL10
OSBPL11
OSBPL1A
OSBPL3
OSBPL8
OSM
OTUD1
P2RX1
P2RX7
P2RY14
P2RY6
P2RY8
P3H2
P4HA1
PADI2
PADI4
PAG1
PAK1
PAK5
PALD1
PALLD
PAM
PAPLN
PAPOLG
PAPSS2
PAQR5
PARD6G
PARP16
PARP8
PAWR
PAX5
PBK
PBX1
PBX4
PC
PCBP3
PCDH9
PCED1B
PCNA
PCOLCE2
PCSK1N
PCSK5
PDE3B
PDE4D
PDE5A
PDE7B
PDGFA
PDGFC
PDK1
PDK4
PDLIM1
PDLIM4
PDZD7
PEBP1
PEBP4
PEG10
PELI1
PFAS
PFKFB3
PGAP1
PGM1
PGM2L1
PHEX
PHGDH
PHLDA1
PHLDA2
PHLDA3
PHLDB2
PHTF1
PID1
PIF1
PIK3CG
PIK3R2
PIK3R3
PIM2
PIMREG
PKD2L1
PKIB
PKP2
PLA2G4A
PLA2G7
PLAC8
PLAC9
PLAU
PLBD1
PLCB1
PLCG2
PLD1
PLD3
PLEK
PLEKHA5
PLEKHG1
PLEKHG2
PLEKHO1
PLIN2
PLK1
PLOD2
PLPP1
PLPP3
PLSCR2
PLTP
PLXNA2
PLXNC1
PM20D1
PMAIP1
PMP2
PMP22
POLB
POLDIP3
POLE2
POLG2
POLQ
PON2
POSTN
POU2AF1
PPA1
PPARG
PPBP
PPIC
PPP1R13B
PPP1R14A
PPP1R14C
PPP1R16B
PPP2R2B
PPP2R3A
PRAG1
PRC1
PRDM1
PRDX1
PRDX4
PRF1
PRIMPOL
PRKAR2B
PRKCA
PRKCG
PRKCQ
PRKX
PRLR
PRMT9
PROC
PROCR
PRPS2
PRPSAP2
PRR11
PRR16
PRSS21
PRSS3
PRXL2A
PSAP
PSAT1
PSD3
PSME4
PSTPIP2
PTGDS
PTGES
PTGR1
PTGS2
PTMS
PTP4A3
PTPN13
PTPN22
PTPRM
PTPRS
PTTG1
PTX3
PUS10
PVALB
PVR
PYHIN1
QRICH2
RAB11FIP1
RAB13
RAB30
RAB39A
RAB3A
RAB3IL1
RAB7A
RAB7B
RAD51
RAD51AP1
RALA
RALGPS2
RAMP1
RANBP2
RAP1GAP2
RAPGEF2
RAPGEF5
RAPH1
RASAL2
RASD1
RASD2
RASGRP3
RASSF6
RASSF8
RBFOX3
RBP1
RBP4
RCAN2
RDX
RECK
REEP3
RET
RETN
RETREG1
REXO5
RFTN1
RFTN2
RFX2
RGL1
RGMA
RGPD1
RGS1
RGS12
RGS13
RGS16
RGS2
RGS20
RGS22
RHCG
RHEX
RHOB
RHOC
RHOH
RIMS3
RIN2
RIPOR2
RMDN3
RMND1
RNASE1
RNASE2
RNASE6
RND3
RNF122
RNF125
RNF144B
RNF150
RNF152
RNF175
RNF19B
RNLS
ROCK2
ROR1
RPS23
RPS6KA6
RRAD
RRAS2
RRM2
RRP12
RSAD2
RSPH14
RSPO3
RTKN2
RTN1
RUBCN
RUBCNL
RUNDC3B
RUNX2
RUNX3
RUVBL2
RYR2
S100A1
S100A10
S100A11
S100A13
S100A16
S100A8
S100A9
S100B
S100P
S100Z
SAMD12
SAMD3
SAMD4A
SARNP
SASH1
SAXO1
SCARB1
SCCPDH
SCD
SCG5
SCGB1A1
SCGB3A1
SCIN
SCN8A
SDC1
SDC2
SDC4
SDF2L1
SDK1
SDK2
SEC11C
SECTM1
SEL1L2
SEL1L3
SELENOP
SEMA3C
SEMA4A
SEMA7A
SERP2
SERPINA1
SERPINB10
SERPINB2
SERPINB5
SERPINB9
SERPINE1
SERPINE2
SERPINF1
SERPING1
SERPINH1
SESN2
SETBP1
SFMBT1
SFTPA1
SFTPA2
SFTPC
SGCD
SGIP1
SGK1
SGMS2
SGPP1
SH2D1B
SH3BP4
SH3PXD2A
SH3PXD2B
SH3RF3
SHCBP1
SHOX2
SHROOM3
SIGLEC10
SIGLEC6
SIK2
SIPA1L3
SKAP1
SLA2
SLAMF1
SLAMF7
SLC10A1
SLC12A2
SLC12A8
SLC16A1
SLC16A10
SLC16A13
SLC16A6
SLC19A2
SLC19A3
SLC1A2
SLC1A3
SLC20A1
SLC22A23
SLC25A18
SLC25A37
SLC25A44
SLC25A48
SLC26A8
SLC27A4
SLC2A1
SLC2A3
SLC2A5
SLC31A1
SLC38A1
SLC41A2
SLC47A1
SLC48A1
SLC6A3
SLC7A11
SLC7A8
SLC8A1
SLC8A2
SLC9A1
SLC9A7
SLCO5A1
SMAD3
SMC2
SMOX
SMPD3
SMPDL3A
SMPDL3B
SNAI1
SNAP23
SNAPC1
SNED1
SNRNP25
SNTB1
SNTG2
SNX10
SNX2
SNX31
SNX9
SOD2
SORBS1
SORT1
SOX4
SOX5
SPACA6
SPAG4
SPARC
SPATS2L
SPC24
SPC25
SPDYA
SPECC1
SPINDOC
SPINK1
SPINK2
SPOCD1
SPOCK1
SPOCK2
SPON2
SPP1
SPRED1
SPRY1
SPSB1
SPSB2
SPTBN1
SPTBN4
SPTLC3
SQSTM1
SRGAP1
SRGAP2B
SRSF12
SSBP2
SSBP3
ST3GAL6
ST6GAL1
ST6GALNAC3
ST8SIA4
STAC
STAP1
STARD13
STAT4
STEAP1
STK38L
STMN1
STOM
STON1
STON2
STRBP
STX3
STXBP2
SUGCT
SULF2
SULT1C2
SV2B
SVIL
SYAP1
SYCP2L
SYN3
SYNE2
SYNGR1
SYNJ2
SYNPO2
SYP
SYT16
SYTL2
SYTL3
TACSTD2
TAF1A
TAF4B
TANC2
TATDN1
TBC1D2
TBC1D4
TBC1D8
TBC1D9
TBCEL
TBX20
TC2N
TCEAL5
TCEAL9
TCEANC
TCF19
TCF4
TCF7L2
TCHH
TCL1A
TCOF1
TCTN3
TDO2
TDRD3
TDRD6
TEC
TENM4
TENT4B
TENT5A
TENT5C
TESK2
TEX14
TFCP2L1
TFDP2
TFF2
TFPI
TFRC
TGFB2
TGFBI
TGM2
THADA
THBD
THBS1
THEMIS
THRB
TIAM1
TIGIT
TIMP1
TIMP3
TINAGL1
TJP1
TJP2
TJP3
TK1
TKTL1
TLE1
TLE2
TLR4
TMC5
TMEM106C
TMEM131L
TMEM176A
TMEM176B
TMEM178B
TMEM184C
TMEM232
TMEM51
TMEM52B
TMSB4X
TMTC2
TMX4
TNC
TNF
TNFAIP6
TNFRSF10B
TNFRSF10D
TNFRSF11A
TNFRSF13B
TNFRSF18
TNFRSF21
TNFRSF8
TNFRSF9
TNFSF10
TNFSF11
TNFSF14
TNFSF8
TNIK
TNIP3
TNNI2
TNNT1
TNS3
TOB1
TOMM40
TOP2A
TOX
TOX2
TP63
TPD52
TPD52L1
TPM2
TPPP3
TPSAB1
TPST1
TPX2
TRAF1
TRAF3IP3
TREM1
TREM2
TRERF1
TRHDE
TRIB3
TRIM31
TRIM36
TRIM69
TRIM72
TROAP
TSC22D1
TSGA10
TSHZ2
TSNAXIP1
TSPAN15
TSPAN4
TSPAN5
TSPO
TSPYL2
TTC28
TTC39B
TTLL7
TTYH2
TUBA1A
TUBB
TULP1
TULP2
TVP23A
TWISTNB
TXK
TXLNB
TXN
TXNDC11
TXNDC16
TXNDC5
TYMS
UAP1
UBASH3B
UBE2C
UBE2T
UBTD2
UCHL1
UCK2
UGCG
UHRF2
USP13
USP2
USP36
USP37
USP53
USP54
USP6NL
USPL1
UST
UTP6
UVRAG
VAMP5
VAT1
VAV2
VAX2
VCAM1
VCAN
VCL
VDR
VENTX
VGLL3
VIL1
VIM
VIPR2
VSIG4
VSNL1
WDFY4
WDR59
WDR66
WDR74
WIPF3
WIPI2
WNT5B
WWOX
XCL1
XCL2
XYLT1
YBX1
YES1
YWHAH
ZBTB16
ZBTB2
ZBTB44
ZBTB46
ZBTB7C
ZC3H12C
ZC3H3
ZC3HAV1
ZEB1
ZFAND2A
ZFAT
ZFX
ZFY
ZFYVE16
ZNF10
ZNF331
ZNF460
ZNF608
ZNF704
ZNF804A
ZNF891
ZNRF1
ZSCAN31
ZSCAN9
ZWINT

## Sheet: Wilcoxon
A2M
A4GALT
AASS
ABCA1
ABCA6
ABCC4
ABCG2
ABHD17C
ABHD3
ABHD5
ABL1
ABLIM1
ABTB2
ACACB
ACKR3
ACO1
ACOT1
ACOT13
ACOT7
ACOX1
ACP2
ACP5
ACSL3
ACSL4
ACSM3
ACTB
ACYP2
ADAM12
ADAM17
ADAM28
ADAMTS17
ADAMTS2
ADAP1
ADCY3
ADCY9
ADGRE2
ADGRG5
ADGRV1
ADIPOR2
ADTRP
AFF3
AGPAT4
AGPAT5
AGRP
AHNAK
AHR
AIFM1
AK4
AK5
AKAP12
AKAP6
AKR1B1
AKR1C1
AKR1C2
AKR1C3
AKR1D1
ALAS1
ALCAM
ALDH1A1
ALDH1A2
ALDH2
ALG13
ALG9
ALK
ALOX15B
ALOX5AP
AMIGO2
AMPD3
AMPH
ANGPTL4
ANK2
ANK3
ANKH
ANKRD22
ANKRD26
ANKRD28
ANLN
ANOS1
ANXA1
ANXA2
AOC3
AP1B1
AP1S3
APBA2
APBB2
APIP
APLP1
APOBEC3A
APOBEC3C
APOC1
APOE
APOL2
AQP3
AR
ARAP2
AREG
ARHGAP10
ARHGAP24
ARHGAP31
ARHGAP32
ARHGEF28
ARL4D
ARMC8
ARRDC4
ARSG
ARSI
ASF1B
ASGR1
ASPM
ASTL
ATAD1
ATAD2
ATF3
ATF6
ATF7IP2
ATP1B1
ATP1B3
ATP2B4
ATP2C1
ATP6V0D2
AURKA
AURKB
AUTS2
AVEN
AVPI1
AXL
AZI2
AZU1
B3GALNT2
BAALC
BACH2
BAG3
BAIAP2
BANK1
BASP1
BATF
BBS5
BCAR3
BCAS2
BCAT1
BCL11A
BCL11B
BCL2
BCL2A1
BCL2L11
BCL7A
BEX1
BEX3
BFSP2
BHLHE41
BICDL1
BIRC3
BIRC5
BIRC7
BLK
BLOC1S2
BLVRB
BMP6
BNC2
BORCS5
BRAT1
BRCA2
BRI3
BSG
BTBD11
BTG2
BUB1B
C10orf90
C12orf75
C15orf48
C16orf54
C16orf74
C1orf21
C1QA
C1QB
C1QC
C2
C5AR2
C8B
C9
C9orf16
CA2
CABLES1
CADM1
CADPS2
CALB1
CALM3
CAMK1D
CAMK2D
CAMK4
CAMP
CAPG
CARD11
CARMIL1
CASS4
CAVIN2
CAVIN3
CBFA2T3
CBLB
CCDC138
CCDC144A
CCDC18
CCDC181
CCDC30
CCDC36
CCDC80
CCDC83
CCDC88A
CCL13
CCL18
CCL2
CCL20
CCL21
CCL22
CCL23
CCL3
CCL4
CCL4L2
CCL5
CCL7
CCNA2
CCNB1
CCNB2
CCND1
CCND2
CCSER1
CD109
CD14
CD163
CD1A
CD1B
CD1E
CD2
CD207
CD22
CD247
CD274
CD28
CD2AP
CD300E
CD36
CD3D
CD3E
CD3G
CD59
CD6
CD63
CD69
CD7
CD70
CD74
CD79B
CD80
CD83
CD84
CD86
CD8A
CD9
CDA
CDC14A
CDC20
CDC42BPB
CDCA3
CDCA8
CDCP1
CDH23
CDK1
CDK6
CDKN2A
CDKN2C
CDKN3
CDT1
CEACAM8
CEBPD
CEMIP
CEMIP2
CENPA
CENPE
CENPF
CENPK
CENPM
CENPO
CENPP
CENPU
CENPW
CEP128
CEP44
CEP55
CEP78
CERS4
CERS6
CFAP161
CFD
CHAF1A
CHCHD10
CHCHD6
CHDH
CHI3L1
CHIT1
CHKA
CHN2
CHRM3
CHST15
CHSY1
CIR1
CIT
CITED2
CKAP2L
CKB
CKS1B
CKS2
CLBA1
CLCN3
CLDN12
CLEC10A
CLEC11A
CLEC17A
CLEC1A
CLEC2D
CLEC4E
CLEC4F
CLEC5A
CLIC2
CLIC3
CLIC4
CLIP2
CLNK
CLSPN
CLU
CMC1
CMSS1
CMTM8
CNOT6L
COL19A1
COL1A1
COL1A2
COL23A1
COL4A2
COL6A1
COL6A2
COLEC12
COLGALT2
COMT
CORO2A
CPE
CPM
CPVL
CRABP2
CRADD
CREB5
CREG1
CRIM1
CRIP1
CRIP2
CRISPLD2
CRYAB
CRYBG1
CRYM
CSF1
CSF2
CSF2RA
CSGALNACT1
CST3
CST6
CST7
CSTA
CSTB
CTAG2
CTC1
CTH
CTLA4
CTNNAL1
CTSA
CTSB
CTSC
CTSG
CTSK
CTSL
CTSW
CTSZ
CTTN
CTTNBP2NL
CXADR
CXCL1
CXCL13
CXCL2
CXCL5
CXCL8
CXCL9
CXCR3
CYB5A
CYP1B1
CYP20A1
CYP27A1
CYSLTR2
CYTH3
DAAM2
DAB2
DAB2IP
DACH1
DAPK2
DAPP1
DBF4B
DBI
DBT
DCLRE1B
DCN
DDHD1
DDIT3
DDX58
DDX60L
DEFB1
DENND4C
DENND5A
DEPP1
DESI2
DGKH
DHRS3
DHRS9
DHX33
DHX34
DIAPH3
DIP2C
DIXDC1
DLC1
DLGAP5
DNAAF1
DNAH2
DNAH5
DNAH6
DNAJA1
DNAJA4
DNAJB1
DNAJB4
DNAJC5B
DNASE2
DNASE2B
DNM1
DNMBP
DOCK11
DOCK3
DOCK4
DOK7
DOP1B
DPP4
DPYS
DPYSL3
DRAM1
DST
DTNA
DTYMK
DUSP16
DUSP4
DUSP6
DUT
E2F1
E2F7
E2F8
EBF1
EBI3
ECE1
EDA
EEPD1
EFNA5
EGR1
EGR2
EIF2AK3
EIF4A3
ELANE
ELOVL7
EML6
EMP1
EMP2
ENOX1
ENPP2
ENPP3
ENTPD7
EPAS1
EPB41L1
EPB41L2
EPB41L4A
EPB41L5
EPHB1
EPHX2
EPN2
EPS8
EPSTI1
EREG
ERN1
ERO1B
ERRFI1
ESCO2
ETS1
ETV3
ETV7
EVL
EXOC7
EXT1
EZH2
F11
F13A1
F3
FABP3
FABP4
FABP5
FADS1
FADS2
FAIM
FAM102A
FAM110B
FAM111B
FAM117B
FAM126A
FAM13A
FAM160A1
FAM160B1
FAM168A
FAM20C
FAM214A
FAM3B
FAM89A
FARP1
FARP2
FBLIM1
FBN1
FBP1
FBXL2
FBXO45
FCAR
FCER1A
FCER2
FCGBP
FCGR1A
FCGR2B
FCGR3A
FCHO1
FCHO2
FCHSD2
FCN1
FDFT1
FDX1
FER
FGD2
FGD4
FGD5
FGF10
FGF18
FGFBP2
FGFR1
FGL2
FHIT
FHL1
FILIP1L
FLNB
FLT1
FLT3
FLVCR2
FMN1
FMNL2
FN1
FNDC3A
FNIP2
FOLR1
FOLR3
FOXK2
FOXO1
FPR2
FRMD4A
FRY
FSCN1
FSTL3
FTH1
FTL
FUCA1
FXR2
FYN
G0S2
GAB1
GADD45A
GADD45B
GADD45G
GAL
GALM
GAPDH
GART
GAS2L3
GAS7
GATA3
GBE1
GBP1
GBP3
GBP5
GCH1
GCHFR
GCLC
GCLM
GCNT2
GCSAM
GDA
GDF11
GDF15
GEM
GFOD1
GGH
GINS2
GIPC1
GK
GLCCI1
GLDC
GLIS3
GLRX
GLT1D1
GLUD1
GLUL
GM2A
GNAI1
GNG11
GNG2
GNG4
GNG7
GNLY
GOLIM4
GOLM1
GPA33
GPAT3
GPC4
GPC5
GPC6
GPD1
GPR137B
GPR141
GPR183
GPRC5A
GPX3
GRAMD1B
GRAMD2B
GRIP2
GRK5
GRN
GSN
GSTO2
GTF2IRD1
GTSE1
GYS1
GZMA
GZMB
HAMP
HAUS2
HAUS6
HBA1
HBB
HBEGF
HCK
HDAC9
HEATR5B
HECTD1
HELLS
HERC5
HERPUD1
HES1
HES4
HEXB
HEY1
HIP1
HIVEP1
HIVEP2
HJURP
HK2
HLA-DMB
HLA-DPA1
HLA-DPB1
HLA-DQA1
HLA-DQB1
HLA-DQB2
HLA-DRA
HLA-DRB1
HLA-DRB5
HMG20B
HMGA1
HMGB2
HMGB3
HMGCS1
HMGN2
HMMR
HMOX1
HNF1A
HOMER1
HOMER2
HOPX
HOXA3
HP
HPGDS
HRH1
HRK
HS3ST2
HS3ST3B1
HSD11B1
HSD3B7
HSH2D
HSP90AA1
HSP90B1
HSPA1A
HSPA5
HSPB1
HSPD1
HSPG2
HSPH1
HTRA1
HTRA4
ICA1
ICOS
ID2
ID3
IDH1
IDO1
IER2
IER3
IER5
IFI27
IFI44L
IFIT1
IFIT2
IFIT3
IFITM2
IFITM3
IFNG
IFNLR1
IFRD1
IFT122
IGF1R
IGF2BP2
IGFBP2
IGFBP6
IGLL5
IGSF6
IKZF2
IKZF3
IL10
IL12RB1
IL12RB2
IL15
IL17RB
IL18R1
IL1A
IL1B
IL1R1
IL1R2
IL1RAP
IL1RL1
IL1RN
IL21R
IL24
IL32
IL6
IL7R
INPP5A
INPP5F
INSIG1
INSR
INTS6
IQCN
IQGAP3
IRAK2
IRF8
ISG15
ITGA6
ITGA7
ITGAD
ITGB1BP1
ITGB3
ITGB4
ITGB5
ITGB8
ITK
ITLN1
ITM2A
ITM2C
ITPKB
JADE3
JAKMIP2
JAML
JARID2
JCHAIN
JMY
JSRP1
JUN
KANK1
KAZN
KCNA2
KCNAB1
KCNE1
KCNIP1
KCNJ2
KCNMA1
KCNN4
KCNQ5
KDM2B
KEL
KIAA0319
KIF14
KIF16B
KIF18B
KIF20A
KIF24
KIF26B
KIF2C
KIT
KLF12
KLHDC8B
KLHL14
KLHL15
KLHL25
KLHL29
KLHL6
KLK4
KLRC1
KLRD1
KLRG1
KNL1
KPNA2
KRT17
KSR1
KYNU
LAIR2
LAMB1
LAPTM4B
LARGE1
LBH
LDHB
LDHC
LDLR
LDLRAD4
LEF1
LGALS1
LGALS2
LGALS3
LGALS3BP
LGMN
LGR4
LIF
LILRB4
LIMA1
LINGO2
LMCD1
LMNA
LONRF3
LPAR1
LPAR3
LPL
LRCH1
LRIG1
LRMP
LRPAP1
LRRC23
LRRK2
LSAMP
LSP1
LTA4H
LTB
LTC4S
LY6E
LYPD3
LYVE1
LYZ
LZTS1
MACC1
MAD2L1
MAEL
MAFB
MALT1
MAML3
MANF
MAP3K13
MAP3K7CL
MAP4K4
MAPRE2
MARCKS
MARCKSL1
MAST4
MATK
MB21D2
MCEMP1
MCF2L2
MCM7
MCTP2
MDC1
MDK
ME1
MED12L
MEF2C
MELK
MERTK
MET
METTL7B
MFHAS1
MFSD14B
MGAM
MGAT3
MGLL
MGST1
MGST3
MIS18BP1
MITF
MKI67
MLKL
MLPH
MME
MMP1
MMP10
MMP12
MMP2
MMP7
MMP9
MN1
MND1
MNDA
MOB1B
MOB3B
MPC2
MPP6
MPPE1
MPZL3
MRC1
MREG
MRPS33
MRPS6
MS4A1
MS4A4A
MS4A5
MSLN
MSMO1
MSR1
MT1E
MT1F
MT1G
MT1H
MT1M
MT1X
MT2A
MTBP
MTO1
MTSS1
MTUS1
MUCL1
MX1
MXD3
MYB
MYBL1
MYC
MYL6B
MYL9
MYLIP
MYO1D
MYO1E
MYO6
MYOF
NAALAD2
NAF1
NAMPT
NARS2
NAV1
NAV2
NCALD
NCAM1
NCAPH
NCEH1
NCF1
NCKAP5L
NCS1
NDC80
NDP
NDUFS3
NEBL
NEDD4L
NEDD9
NEFL
NEK1
NELFCD
NET1
NFAM1
NFATC1
NFATC2
NFE2L3
NFIA
NFKB1
NFKBIA
NFKBID
NHSL1
NID1
NKG7
NKX3-1
NLRP3
NMB
NNMT
NOA1
NOP10
NOS1AP
NOSTRIN
NPHP4
NPHS1
NR1H3
NR4A1
NR4A3
NRDE2
NRIP1
NRP1
NRP2
NRXN3
NUF2
NUPR1
NUSAP1
OAS1
OASL
OFD1
OPN3
OPRK1
ORAI1
OSBPL10
OSBPL11
OSBPL1A
OSBPL3
OSBPL8
OSM
OTUD1
P2RX1
P2RX7
P2RY8
P3H2
P4HA1
PADI2
PAG1
PAK1
PALD1
PALLD
PAM
PAPLN
PAPOLG
PAPSS2
PAQR5
PARP8
PAX5
PBX4
PC
PCBP3
PCED1B
PCNA
PCSK1N
PCSK5
PDE3B
PDE4D
PDE7B
PDGFC
PDK1
PDK4
PDLIM1
PDLIM4
PDZD7
PEBP1
PELI1
PFAS
PFKFB3
PGM1
PHGDH
PHLDA1
PHLDA2
PHLDA3
PHLDB2
PHTF1
PID1
PIK3CG
PIK3R3
PIM2
PIMREG
PKD2L1
PKP2
PLA2G4A
PLA2G7
PLAC8
PLAC9
PLAU
PLBD1
PLCB1
PLCG2
PLD1
PLD3
PLEK
PLEKHA5
PLEKHG1
PLEKHG2
PLEKHO1
PLIN2
PLOD2
PLPP1
PLPP3
PLSCR2
PLTP
PLXNA2
PLXNC1
PMP2
PMP22
POLB
POLDIP3
POLE2
POLG2
PON2
POSTN
PPA1
PPARG
PPBP
PPIC
PPP1R13B
PPP1R14C
PPP1R16B
PPP2R2B
PPP2R3A
PRAG1
PRC1
PRDM1
PRDX1
PRDX4
PRF1
PRIMPOL
PRKAR2B
PRKCA
PRKCG
PRKX
PRMT9
PROC
PROCR
PRPS2
PRPSAP2
PRR11
PRR16
PRSS21
PRSS3
PRXL2A
PSAP
PSAT1
PSD3
PSME4
PSTPIP2
PTGDS
PTGR1
PTGS2
PTMS
PTP4A3
PTPN13
PTPN22
PTPRM
PTPRS
PTTG1
PTX3
PUS10
PVALB
PVR
QRICH2
RAB11FIP1
RAB13
RAB3A
RAB3IL1
RAB7A
RAB7B
RAD51
RAD51AP1
RALA
RAMP1
RANBP2
RAP1GAP2
RAPGEF2
RAPGEF5
RAPH1
RASAL2
RASGRP3
RASSF8
RBP1
RBP4
RDX
RECK
REEP3
RETN
RETREG1
RFTN1
RFX2
RGL1
RGPD1
RGS1
RGS12
RGS13
RGS16
RGS2
RGS20
RHCG
RHOB
RHOC
RHOH
RIN2
RIPOR2
RMDN3
RMND1
RNASE1
RNASE2
RNASE6
RND3
RNF122
RNF125
RNF144B
RNF175
RNF19B
RNLS
ROCK2
RPS23
RRAS2
RRM2
RRP12
RSAD2
RSPO3
RTN1
RUBCN
RUBCNL
RUNX2
RUNX3
RUVBL2
RYR2
S100A10
S100A11
S100A13
S100A16
S100A8
S100A9
S100B
S100P
SAMD12
SAMD3
SAMD4A
SARNP
SASH1
SCARB1
SCCPDH
SCD
SCG5
SCGB1A1
SCGB3A1
SCIN
SDC2
SDC4
SDF2L1
SDK2
SEC11C
SECTM1
SEL1L3
SEMA3C
SEMA4A
SERPINA1
SERPINB2
SERPINB5
SERPINB9
SERPINE1
SERPINF1
SERPING1
SERPINH1
SESN2
SFMBT1
SFTPA1
SFTPA2
SFTPC
SGCD
SGIP1
SGK1
SGMS2
SGPP1
SH2D1B
SH3BP4
SH3PXD2A
SH3PXD2B
SH3RF3
SHOX2
SHROOM3
SIGLEC10
SIK2
SIPA1L3
SKAP1
SLA2
SLAMF1
SLAMF7
SLC10A1
SLC12A2
SLC12A8
SLC16A1
SLC16A10
SLC16A6
SLC19A2
SLC19A3
SLC1A2
SLC1A3
SLC20A1
SLC25A18
SLC25A37
SLC25A44
SLC27A4
SLC2A1
SLC2A3
SLC2A5
SLC31A1
SLC41A2
SLC47A1
SLC48A1
SLC7A11
SLC7A8
SLC8A1
SLC8A2
SLC9A1
SLC9A7
SMAD3
SMC2
SMOX
SMPDL3A
SMPDL3B
SNAI1
SNAP23
SNAPC1
SNED1
SNRNP25
SNTB1
SNX10
SNX2
SNX9
SOD2
SORBS1
SORT1
SOX4
SPARC
SPATS2L
SPC24
SPC25
SPDYA
SPECC1
SPOCD1
SPOCK1
SPOCK2
SPON2
SPP1
SPRED1
SPRY1
SPSB1
SPSB2
SPTBN1
SPTBN4
SPTLC3
SQSTM1
SRGAP1
SRGAP2B
SRSF12
SSBP2
SSBP3
ST3GAL6
ST6GAL1
ST6GALNAC3
ST8SIA4
STAC
STARD13
STAT4
STEAP1
STK38L
STMN1
STOM
STON1
STON2
STRBP
STX3
STXBP2
SUGCT
SULF2
SULT1C2
SV2B
SVIL
SYAP1
SYCP2L
SYNGR1
SYNJ2
SYTL2
SYTL3
TACSTD2
TAF4B
TANC2
TATDN1
TBC1D2
TBC1D4
TBC1D8
TBC1D9
TBCEL
TBX20
TC2N
TCF19
TCF4
TCF7L2
TCHH
TCL1A
TCOF1
TCTN3
TDO2
TDRD3
TDRD6
TEC
TENM4
TENT4B
TENT5A
TESK2
TEX14
TFCP2L1
TFDP2
TFF2
TFPI
TFRC
TGFB2
TGFBI
TGM2
THADA
THBD
THBS1
THEMIS
THRB
TIAM1
TIMP1
TIMP3
TINAGL1
TJP1
TJP2
TK1
TKTL1
TLE1
TLR4
TMC5
TMEM106C
TMEM131L
TMEM176A
TMEM176B
TMEM184C
TMEM232
TMEM51
TMEM52B
TMSB4X
TMTC2
TMX4
TNF
TNFAIP6
TNFRSF10B
TNFRSF10D
TNFRSF18
TNFRSF21
TNFRSF9
TNFSF10
TNFSF14
TNFSF8
TNIK
TNIP3
TNNI2
TNNT1
TNS3
TOB1
TOMM40
TOP2A
TOX2
TPD52
TPM2
TPPP3
TPST1
TPX2
TRAF1
TRAF3IP3
TREM1
TREM2
TRERF1
TRHDE
TRIB3
TRIM69
TRIM72
TROAP
TSC22D1
TSHZ2
TSPAN15
TSPAN4
TSPO
TSPYL2
TTC28
TTC39B
TTYH2
TUBA1A
TUBB
TULP2
TVP23A
TWISTNB
TXK
TXLNB
TXN
TXNDC11
TXNDC16
TXNDC5
TYMS
UAP1
UBASH3B
UBE2C
UBE2T
UBTD2
UCHL1
UCK2
UGCG
USP2
USP36
USP37
USP53
USP54
USP6NL
USPL1
UST
UTP6
UVRAG
VAMP5
VAT1
VAV2
VAX2
VCAN
VCL
VDR
VGLL3
VIL1
VIM
VIPR2
VSIG4
VSNL1
WDFY4
WDR59
WDR66
WDR74
WIPI2
WNT5B
WWOX
XCL1
XCL2
XYLT1
YBX1
YES1
YWHAH
ZBTB16
ZBTB44
ZBTB46
ZBTB7C
ZC3H12C
ZC3HAV1
ZEB1
ZFAND2A
ZFX
ZFY
ZFYVE16
ZNF10
ZNF331
ZNF608
ZNF704
ZNF804A
ZNF891
ZNRF1
ZSCAN9
ZWINT

## Sheet: Wilcoxon_BioGrid
A2M
A4GALT
AASS
ABCA1
ABCA6
ABCB1
ABCB5
ABCC4
ABCG2
ABHD17C
ABHD3
ABHD5
ABL1
ABLIM1
ABTB2
ACACB
ACKR3
ACO1
ACOT1
ACOT13
ACOT7
ACOX1
ACP2
ACP5
ACSL3
ACSL4
ACSM3
ACTB
ACY3
ACYP2
ADAM12
ADAM17
ADAM23
ADAM28
ADAMTS17
ADAMTS2
ADAP1
ADCY3
ADCY9
ADGRB3
ADGRE2
ADGRG5
ADGRV1
ADIPOR2
ADTRP
AFDN
AFF3
AGPAT4
AGPAT5
AGRP
AHNAK
AHR
AIFM1
AK4
AK5
AK8
AKAP12
AKAP6
AKR1B1
AKR1C1
AKR1C2
AKR1C3
AKR1D1
ALAS1
ALCAM
ALDH1A1
ALDH1A2
ALDH2
ALG13
ALG9
ALK
ALOX15B
ALOX5AP
ALPL
AMIGO2
AMOTL1
AMPD3
AMPH
ANGPTL4
ANK2
ANK3
ANKH
ANKRD22
ANKRD26
ANKRD28
ANKRD55
ANLN
ANOS1
ANXA1
ANXA2
AOC3
AP1B1
AP1S3
APBA2
APBB2
APIP
APLP1
APOBEC3A
APOBEC3C
APOC1
APOE
APOL2
AQP3
AR
ARAP2
ARC
AREG
ARG2
ARHGAP10
ARHGAP24
ARHGAP31
ARHGAP32
ARHGEF28
ARL4D
ARMC8
ARRDC4
ARSG
ARSI
ASF1B
ASGR1
ASPM
ASTL
ATAD1
ATAD2
ATF3
ATF6
ATF7IP2
ATP1B1
ATP1B3
ATP2B4
ATP2C1
ATP6V0D2
AURKA
AURKB
AUTS2
AVEN
AVPI1
AXDND1
AXL
AZI2
AZU1
B3GALNT2
BAALC
BACH2
BAG3
BAIAP2
BAMBI
BANK1
BASP1
BATF
BBS5
BCAR3
BCAS2
BCAT1
BCL11A
BCL11B
BCL2
BCL2A1
BCL2L11
BCL7A
BCR
BEST1
BEX1
BEX3
BFSP2
BHLHE41
BICDL1
BIRC3
BIRC5
BIRC7
BLK
BLOC1S2
BLVRB
BMP6
BNC2
BORCS5
BRAT1
BRCA2
BRI3
BRIP1
BSG
BTBD11
BTG2
BUB1B
C10orf90
C12orf75
C15orf48
C16orf54
C16orf74
C1orf21
C1QA
C1QB
C1QC
C1QTNF1
C2
C5AR2
C8A
C8B
C9
C9orf16
CA1
CA12
CA2
CA5A
CA8
CABLES1
CADM1
CADPS2
CALB1
CALM3
CAMK1D
CAMK2D
CAMK4
CAMP
CAPG
CARD11
CARMIL1
CASS4
CAVIN2
CAVIN3
CBFA2T3
CBLB
CCDC138
CCDC144A
CCDC18
CCDC181
CCDC183
CCDC30
CCDC36
CCDC80
CCDC83
CCDC88A
CCL13
CCL18
CCL2
CCL20
CCL21
CCL22
CCL23
CCL3
CCL4
CCL4L2
CCL5
CCL7
CCNA2
CCNB1
CCNB2
CCND1
CCND2
CCSAP
CCSER1
CD109
CD14
CD163
CD177
CD1A
CD1B
CD1E
CD2
CD207
CD22
CD226
CD247
CD274
CD28
CD2AP
CD300E
CD36
CD3D
CD3E
CD3G
CD59
CD6
CD63
CD69
CD7
CD70
CD74
CD79A
CD79B
CD80
CD83
CD84
CD86
CD8A
CD9
CD96
CDA
CDC14A
CDC20
CDC25C
CDC42BPB
CDCA3
CDCA5
CDCA8
CDCP1
CDH1
CDH20
CDH23
CDK1
CDK6
CDKL2
CDKN2A
CDKN2C
CDKN3
CDT1
CEACAM8
CEBPD
CECR2
CEMIP
CEMIP2
CENPA
CENPE
CENPF
CENPK
CENPM
CENPO
CENPP
CENPU
CENPW
CEP128
CEP44
CEP55
CEP78
CERS4
CERS6
CFAP161
CFD
CGAS
CHAF1A
CHCHD10
CHCHD6
CHDH
CHI3L1
CHIT1
CHKA
CHN1
CHN2
CHRM3
CHST15
CHSY1
CHSY3
CIR1
CIT
CITED2
CKAP2L
CKB
CKS1B
CKS2
CLBA1
CLCN3
CLDN1
CLDN12
CLEC10A
CLEC11A
CLEC17A
CLEC1A
CLEC2D
CLEC4E
CLEC4F
CLEC5A
CLIC2
CLIC3
CLIC4
CLIP2
CLNK
CLSPN
CLU
CMC1
CMSS1
CMTM8
CNKSR3
CNOT6L
CNR1
COBLL1
COL19A1
COL1A1
COL1A2
COL23A1
COL4A2
COL6A1
COL6A2
COLEC12
COLGALT2
COMT
CORO2A
CPE
CPM
CPVL
CRABP2
CRADD
CREB5
CREG1
CRH
CRIM1
CRIP1
CRIP2
CRISPLD2
CRYAB
CRYBG1
CRYM
CSF1
CSF2
CSF2RA
CSGALNACT1
CST3
CST6
CST7
CSTA
CSTB
CTAG2
CTC1
CTH
CTLA4
CTNNAL1
CTSA
CTSB
CTSC
CTSG
CTSK
CTSL
CTSW
CTSZ
CTTN
CTTNBP2NL
CXADR
CXCL1
CXCL13
CXCL14
CXCL2
CXCL5
CXCL8
CXCL9
CXCR3
CYB5A
CYP1B1
CYP20A1
CYP27A1
CYP7B1
CYSLTR2
CYTH3
DAAM2
DAB2
DAB2IP
DACH1
DAPK2
DAPP1
DBF4B
DBI
DBT
DCLRE1B
DCN
DDHD1
DDIT3
DDX58
DDX60L
DEFB1
DENND4C
DENND5A
DEPDC1
DEPP1
DESI2
DGKH
DHRS3
DHRS9
DHX33
DHX34
DIAPH3
DIP2C
DIXDC1
DLC1
DLGAP5
DNAAF1
DNAH2
DNAH5
DNAH6
DNAJA1
DNAJA4
DNAJB1
DNAJB4
DNAJC27
DNAJC5B
DNASE2
DNASE2B
DNM1
DNMBP
DOCK11
DOCK3
DOCK4
DOK7
DOP1B
DPF3
DPP4
DPYS
DPYSL3
DRAM1
DST
DTL
DTNA
DTX1
DTYMK
DUSP16
DUSP4
DUSP6
DUT
DYRK3
E2F1
E2F7
E2F8
EBF1
EBI3
ECE1
EDA
EDARADD
EDN1
EEPD1
EFNA5
EGLN1
EGR1
EGR2
EIF2AK3
EIF4A3
ELANE
ELOVL4
ELOVL7
EML6
EMP1
EMP2
ENOX1
ENPP2
ENPP3
ENTPD7
EPAS1
EPB41L1
EPB41L2
EPB41L4A
EPB41L5
EPHA4
EPHB1
EPHX2
EPN2
EPS8
EPSTI1
EREG
ERN1
ERO1B
ERRFI1
ESCO2
ESR2
ETS1
ETV3
ETV7
EVL
EXOC7
EXT1
EYA4
EZH2
F11
F13A1
F3
FABP3
FABP4
FABP5
FADS1
FADS2
FAIM
FAM102A
FAM110B
FAM111B
FAM117B
FAM126A
FAM13A
FAM149A
FAM160A1
FAM160B1
FAM168A
FAM20C
FAM214A
FAM3B
FAM89A
FARP1
FARP2
FBLIM1
FBN1
FBP1
FBXL2
FBXO32
FBXO45
FCAR
FCER1A
FCER2
FCGBP
FCGR1A
FCGR2B
FCGR3A
FCHO1
FCHO2
FCHSD2
FCN1
FDFT1
FDX1
FER
FERMT2
FGD2
FGD4
FGD5
FGF10
FGF13
FGF18
FGFBP2
FGFR1
FGL2
FHIT
FHL1
FILIP1L
FLNB
FLT1
FLT3
FLVCR2
FMN1
FMNL2
FN1
FNBP1L
FNDC3A
FNIP2
FOLR1
FOLR3
FOXK2
FOXO1
FOXP3
FPR2
FRMD4A
FRY
FSCN1
FSIP1
FSTL3
FTH1
FTL
FUCA1
FXR2
FYN
G0S2
GAB1
GADD45A
GADD45B
GADD45G
GAL
GALM
GALNT3
GAN
GAPDH
GART
GAS2L3
GAS7
GATA3
GATA4
GBE1
GBP1
GBP3
GBP5
GCH1
GCHFR
GCLC
GCLM
GCNT2
GCSAM
GDA
GDF11
GDF15
GEM
GFOD1
GGH
GINS2
GIPC1
GIPC2
GJB2
GK
GLCCI1
GLDC
GLIS3
GLRX
GLT1D1
GLUD1
GLUL
GM2A
GNAI1
GNAO1
GNG11
GNG2
GNG4
GNG7
GNLY
GOLGA6A
GOLIM4
GOLM1
GPA33
GPAT3
GPC4
GPC5
GPC6
GPD1
GPR137B
GPR141
GPR183
GPRC5A
GPX3
GRAMD1B
GRAMD2B
GRB10
GRIP2
GRK5
GRN
GSN
GSTO2
GTF2IRD1
GTSE1
GYS1
GZMA
GZMB
HAMP
HAUS2
HAUS6
HBA1
HBB
HBEGF
HBQ1
HCK
HDAC9
HEATR5B
HECTD1
HELB
HELLS
HERC5
HERPUD1
HES1
HES4
HEXB
HEY1
HIP1
HIVEP1
HIVEP2
HJURP
HK2
HLA-DMB
HLA-DPA1
HLA-DPB1
HLA-DQA1
HLA-DQB1
HLA-DQB2
HLA-DRA
HLA-DRB1
HLA-DRB5
HMG20B
HMGA1
HMGB2
HMGB3
HMGCS1
HMGN2
HMMR
HMOX1
HNF1A
HNF4G
HOGA1
HOMER1
HOMER2
HOPX
HOXA3
HP
HPGDS
HRH1
HRK
HS3ST2
HS3ST3B1
HSD11B1
HSD3B7
HSF2BP
HSH2D
HSP90AA1
HSP90B1
HSPA1A
HSPA5
HSPB1
HSPB7
HSPD1
HSPG2
HSPH1
HTR1E
HTRA1
HTRA4
ICA1
ICOS
ID2
ID3
IDH1
IDO1
IER2
IER3
IER5
IFI27
IFI44L
IFIT1
IFIT2
IFIT3
IFITM2
IFITM3
IFNG
IFNLR1
IFRD1
IFT122
IGF1R
IGF2BP2
IGF2BP3
IGFBP2
IGFBP5
IGFBP6
IGLL5
IGSF21
IGSF6
IKZF2
IKZF3
IL10
IL12RB1
IL12RB2
IL15
IL17RB
IL18R1
IL1A
IL1B
IL1R1
IL1R2
IL1RAP
IL1RL1
IL1RN
IL21R
IL23A
IL24
IL31RA
IL32
IL36RN
IL6
IL7R
INPP5A
INPP5F
INSIG1
INSR
INTS6
IQCN
IQGAP3
IRAK2
IRF4
IRF8
ISG15
ITGA6
ITGA7
ITGAD
ITGB1BP1
ITGB3
ITGB4
ITGB5
ITGB8
ITK
ITLN1
ITM2A
ITM2C
ITPKB
JADE3
JAG1
JAKMIP2
JAML
JARID2
JCHAIN
JMY
JSRP1
JUN
KANK1
KAZN
KCNA2
KCNAB1
KCNE1
KCNE5
KCNIP1
KCNJ2
KCNK5
KCNMA1
KCNN4
KCNQ5
KDM2B
KEL
KIAA0319
KIF14
KIF16B
KIF18A
KIF18B
KIF20A
KIF21A
KIF23
KIF24
KIF26B
KIF2C
KIF4A
KIR2DL4
KIR3DL1
KIT
KLF12
KLHDC8B
KLHL14
KLHL15
KLHL25
KLHL29
KLHL6
KLK4
KLRC1
KLRC2
KLRD1
KLRG1
KNL1
KPNA2
KRT17
KRT5
KRT86
KSR1
KYNU
LAIR2
LAMB1
LAMP3
LAPTM4B
LARGE1
LBH
LDHB
LDHC
LDLR
LDLRAD4
LEF1
LGALS1
LGALS2
LGALS3
LGALS3BP
LGMN
LGR4
LIF
LILRB4
LIMA1
LIMCH1
LINGO2
LMCD1
LMNA
LONRF3
LPAR1
LPAR3
LPL
LRCH1
LRIG1
LRMP
LRPAP1
LRRC23
LRRK2
LSAMP
LSP1
LTA4H
LTB
LTC4S
LY6E
LYPD3
LYVE1
LYZ
LZTS1
MACC1
MAD2L1
MAEL
MAFB
MALT1
MAML3
MANF
MAOB
MAP1LC3C
MAP3K13
MAP3K7CL
MAP4K4
MAP7D2
MAPRE2
MARCKS
MARCKSL1
MAST4
MATK
MATN1
MB21D2
MCC
MCEMP1
MCF2L2
MCM7
MCTP2
MDC1
MDK
MDM2
ME1
MED12L
MEF2C
MELK
MERTK
MET
METTL7B
MFHAS1
MFSD14B
MGAM
MGAT3
MGLL
MGST1
MGST3
MIS18BP1
MITF
MKI67
MLKL
MLPH
MME
MMP1
MMP10
MMP12
MMP2
MMP7
MMP9
MN1
MND1
MNDA
MOB1B
MOB3B
MOK
MPC2
MPP6
MPPE1
MPZL3
MRC1
MREG
MRPS33
MRPS6
MS4A1
MS4A4A
MS4A5
MSLN
MSMO1
MSR1
MT1E
MT1F
MT1G
MT1H
MT1M
MT1X
MT2A
MTBP
MTO1
MTSS1
MTUS1
MTUS2
MUCL1
MX1
MXD3
MYB
MYBL1
MYBL2
MYC
MYL6B
MYL9
MYLIP
MYO18B
MYO1D
MYO1E
MYO6
MYOF
MYOM2
NAALAD2
NAF1
NAMPT
NARS2
NAV1
NAV2
NCALD
NCAM1
NCAM2
NCAPG2
NCAPH
NCEH1
NCF1
NCKAP5
NCKAP5L
NCS1
NDC80
NDP
NDRG1
NDUFS3
NEBL
NECAB2
NEDD4L
NEDD9
NEFL
NEK1
NEK2
NELFCD
NELL2
NES
NET1
NETO2
NFAM1
NFATC1
NFATC2
NFE2L3
NFIA
NFKB1
NFKBIA
NFKBID
NHSL1
NID1
NKD1
NKG7
NKX3-1
NLRP3
NMB
NMRK2
NNMT
NOA1
NOP10
NOS1AP
NOSTRIN
NPAS2
NPHP4
NPHS1
NR1H3
NR4A1
NR4A3
NRDE2
NRIP1
NRIP3
NRP1
NRP2
NRXN3
NTM
NTRK2
NUF2
NUPR1
NUSAP1
OAS1
OASL
OFD1
OPN3
OPRK1
ORAI1
OSBPL10
OSBPL11
OSBPL1A
OSBPL3
OSBPL8
OSM
OTUD1
P2RX1
P2RX7
P2RY14
P2RY6
P2RY8
P3H2
P4HA1
PADI2
PADI4
PAG1
PAK1
PALD1
PALLD
PAM
PAPLN
PAPOLG
PAPSS2
PAQR5
PARD6G
PARP16
PARP8
PAX5
PBK
PBX1
PBX4
PC
PCBP3
PCDH9
PCED1B
PCNA
PCOLCE2
PCSK1N
PCSK5
PDE3B
PDE4D
PDE5A
PDE7B
PDGFC
PDK1
PDK4
PDLIM1
PDLIM4
PDZD7
PEBP1
PEBP4
PEG10
PELI1
PFAS
PFKFB3
PGAP1
PGM1
PGM2L1
PHGDH
PHLDA1
PHLDA2
PHLDA3
PHLDB2
PHTF1
PID1
PIF1
PIK3CG
PIK3R2
PIK3R3
PIM2
PIMREG
PKD2L1
PKIB
PKP2
PLA2G4A
PLA2G7
PLAC8
PLAC9
PLAU
PLBD1
PLCB1
PLCG2
PLD1
PLD3
PLEK
PLEKHA5
PLEKHG1
PLEKHG2
PLEKHO1
PLIN2
PLK1
PLOD2
PLPP1
PLPP3
PLSCR2
PLTP
PLXNA2
PLXNC1
PMAIP1
PMP2
PMP22
POLB
POLDIP3
POLE2
POLG2
POLQ
PON2
POSTN
POU2AF1
PPA1
PPARG
PPBP
PPIC
PPP1R13B
PPP1R14A
PPP1R14C
PPP1R16B
PPP2R2B
PPP2R3A
PRAG1
PRC1
PRDM1
PRDM16
PRDX1
PRDX4
PRF1
PRIMPOL
PRKAR2B
PRKCA
PRKCG
PRKCQ
PRKX
PRMT9
PROC
PROCR
PRPS2
PRPSAP2
PRR11
PRR16
PRSS21
PRSS3
PRXL2A
PSAP
PSAT1
PSD3
PSME4
PSTPIP2
PTGDS
PTGR1
PTGS2
PTMS
PTP4A3
PTPN13
PTPN22
PTPRM
PTPRS
PTTG1
PTX3
PUS10
PVALB
PVR
PYHIN1
QRICH2
RAB11FIP1
RAB13
RAB30
RAB39A
RAB3A
RAB3IL1
RAB7A
RAB7B
RAD51
RAD51AP1
RALA
RALGPS2
RAMP1
RANBP2
RAP1GAP2
RAPGEF2
RAPGEF5
RAPH1
RASAL2
RASGRP3
RASSF8
RBFOX3
RBP1
RBP4
RCAN2
RDX
RECK
REEP3
RETN
RETREG1
RFTN1
RFX2
RGL1
RGPD1
RGS1
RGS12
RGS13
RGS16
RGS2
RGS20
RHCG
RHEX
RHOB
RHOC
RHOH
RIN2
RIPOR2
RMDN3
RMND1
RNASE1
RNASE2
RNASE6
RND3
RNF122
RNF125
RNF144B
RNF150
RNF152
RNF175
RNF19B
RNLS
ROCK2
ROR1
RPS23
RPS6KA6
RRAS2
RRM2
RRP12
RSAD2
RSPO3
RTKN2
RTN1
RUBCN
RUBCNL
RUNX2
RUNX3
RUVBL2
RYR2
S100A1
S100A10
S100A11
S100A13
S100A16
S100A8
S100A9
S100B
S100P
SAMD12
SAMD3
SAMD4A
SARNP
SASH1
SCARB1
SCCPDH
SCD
SCG5
SCGB1A1
SCGB3A1
SCIN
SDC1
SDC2
SDC4
SDF2L1
SDK2
SEC11C
SECTM1
SEL1L3
SEMA3C
SEMA4A
SEMA7A
SERPINA1
SERPINB10
SERPINB2
SERPINB5
SERPINB9
SERPINE1
SERPINF1
SERPING1
SERPINH1
SESN2
SETBP1
SFMBT1
SFTPA1
SFTPA2
SFTPC
SGCD
SGIP1
SGK1
SGMS2
SGPP1
SH2D1B
SH3BP4
SH3PXD2A
SH3PXD2B
SH3RF3
SHCBP1
SHOX2
SHROOM3
SIGLEC10
SIGLEC6
SIK2
SIPA1L3
SKAP1
SLA2
SLAMF1
SLAMF7
SLC10A1
SLC12A2
SLC12A8
SLC16A1
SLC16A10
SLC16A6
SLC19A2
SLC19A3
SLC1A2
SLC1A3
SLC20A1
SLC22A23
SLC25A18
SLC25A37
SLC25A44
SLC26A8
SLC27A4
SLC2A1
SLC2A3
SLC2A5
SLC31A1
SLC38A1
SLC41A2
SLC47A1
SLC48A1
SLC7A11
SLC7A8
SLC8A1
SLC8A2
SLC9A1
SLC9A7
SLCO5A1
SMAD3
SMC2
SMOX
SMPD3
SMPDL3A
SMPDL3B
SNAI1
SNAP23
SNAPC1
SNED1
SNRNP25
SNTB1
SNTG2
SNX10
SNX2
SNX31
SNX9
SOD2
SORBS1
SORT1
SOX4
SOX5
SPACA6
SPARC
SPATS2L
SPC24
SPC25
SPDYA
SPECC1
SPINDOC
SPOCD1
SPOCK1
SPOCK2
SPON2
SPP1
SPRED1
SPRY1
SPSB1
SPSB2
SPTBN1
SPTBN4
SPTLC3
SQSTM1
SRGAP1
SRGAP2B
SRSF12
SSBP2
SSBP3
ST3GAL6
ST6GAL1
ST6GALNAC3
ST8SIA4
STAC
STAP1
STARD13
STAT4
STEAP1
STK38L
STMN1
STOM
STON1
STON2
STRBP
STX3
STXBP2
SUGCT
SULF2
SULT1C2
SV2B
SVIL
SYAP1
SYCP2L
SYN3
SYNE2
SYNGR1
SYNJ2
SYP
SYT16
SYTL2
SYTL3
TACSTD2
TAF4B
TANC2
TATDN1
TBC1D2
TBC1D4
TBC1D8
TBC1D9
TBCEL
TBX20
TC2N
TCF19
TCF4
TCF7L2
TCHH
TCL1A
TCOF1
TCTN3
TDO2
TDRD3
TDRD6
TEC
TENM4
TENT4B
TENT5A
TENT5C
TESK2
TEX14
TFCP2L1
TFDP2
TFF2
TFPI
TFRC
TGFB2
TGFBI
TGM2
THADA
THBD
THBS1
THEMIS
THRB
TIAM1
TIGIT
TIMP1
TIMP3
TINAGL1
TJP1
TJP2
TK1
TKTL1
TLE1
TLR4
TMC5
TMEM106C
TMEM131L
TMEM176A
TMEM176B
TMEM184C
TMEM232
TMEM51
TMEM52B
TMSB4X
TMTC2
TMX4
TNC
TNF
TNFAIP6
TNFRSF10B
TNFRSF10D
TNFRSF11A
TNFRSF13B
TNFRSF18
TNFRSF21
TNFRSF8
TNFRSF9
TNFSF10
TNFSF14
TNFSF8
TNIK
TNIP3
TNNI2
TNNT1
TNS3
TOB1
TOMM40
TOP2A
TOX
TOX2
TP63
TPD52
TPD52L1
TPM2
TPPP3
TPSAB1
TPST1
TPX2
TRAF1
TRAF3IP3
TREM1
TREM2
TRERF1
TRHDE
TRIB3
TRIM31
TRIM69
TRIM72
TROAP
TSC22D1
TSHZ2
TSPAN15
TSPAN4
TSPAN5
TSPO
TSPYL2
TTC28
TTC39B
TTYH2
TUBA1A
TUBB
TULP2
TVP23A
TWISTNB
TXK
TXLNB
TXN
TXNDC11
TXNDC16
TXNDC5
TYMS
UAP1
UBASH3B
UBE2C
UBE2T
UBTD2
UCHL1
UCK2
UGCG
UHRF2
USP13
USP2
USP36
USP37
USP53
USP54
USP6NL
USPL1
UST
UTP6
UVRAG
VAMP5
VAT1
VAV2
VAX2
VCAM1
VCAN
VCL
VDR
VGLL3
VIL1
VIM
VIPR2
VSIG4
VSNL1
WDFY4
WDR59
WDR66
WDR74
WIPI2
WNT5B
WWOX
XCL1
XCL2
XYLT1
YBX1
YES1
YWHAH
ZBTB16
ZBTB2
ZBTB44
ZBTB46
ZBTB7C
ZC3H12C
ZC3H3
ZC3HAV1
ZEB1
ZFAND2A
ZFAT
ZFX
ZFY
ZFYVE16
ZNF10
ZNF331
ZNF460
ZNF608
ZNF704
ZNF804A
ZNF891
ZNRF1
ZSCAN31
ZSCAN9
ZWINT

## Sheet: Wilcoxon_intact
A2M
A4GALT
AASS
ABCA1
ABCA6
ABCB1
ABCB5
ABCC4
ABCG2
ABHD17C
ABHD3
ABHD5
ABL1
ABLIM1
ABTB2
ACACB
ACKR3
ACO1
ACOT1
ACOT13
ACOT7
ACOX1
ACP2
ACP5
ACSL3
ACSL4
ACSM3
ACTB
ACYP2
ADAM12
ADAM17
ADAM23
ADAM28
ADAMTS17
ADAMTS2
ADAP1
ADCY3
ADCY9
ADGRB3
ADGRE2
ADGRG5
ADGRV1
ADIPOR2
ADTRP
AFDN
AFF3
AGPAT4
AGPAT5
AGRP
AHNAK
AHR
AIFM1
AK4
AK5
AK8
AKAP12
AKAP6
AKR1B1
AKR1C1
AKR1C2
AKR1C3
AKR1D1
ALAS1
ALCAM
ALDH1A1
ALDH1A2
ALDH2
ALG13
ALG9
ALK
ALOX15B
ALOX5AP
ALPL
AMIGO2
AMOTL1
AMPD3
AMPH
ANGPTL4
ANK2
ANK3
ANKH
ANKRD22
ANKRD26
ANKRD28
ANKRD55
ANLN
ANOS1
ANXA1
ANXA2
AOC3
AP1B1
AP1S3
APBA2
APBB2
APIP
APLP1
APOBEC3A
APOBEC3C
APOC1
APOE
APOL2
AQP3
AR
ARAP2
ARC
AREG
ARG2
ARHGAP10
ARHGAP24
ARHGAP31
ARHGAP32
ARHGEF28
ARL4D
ARMC8
ARRDC4
ARSG
ARSI
ASF1B
ASGR1
ASPM
ASTL
ATAD1
ATAD2
ATF3
ATF6
ATF7IP2
ATP1B1
ATP1B3
ATP2B4
ATP2C1
ATP6V0D2
AURKA
AURKB
AUTS2
AVEN
AVPI1
AXDND1
AXL
AZI2
AZU1
B3GALNT2
BAALC
BACH2
BAG3
BAIAP2
BAMBI
BANK1
BASP1
BATF
BBS5
BCAR3
BCAS2
BCAT1
BCL11A
BCL11B
BCL2
BCL2A1
BCL2L11
BCL7A
BCR
BEST1
BEX1
BEX3
BFSP2
BHLHE41
BICDL1
BIRC3
BIRC5
BIRC7
BLK
BLOC1S2
BLVRB
BMP6
BNC2
BORCS5
BRAT1
BRCA2
BRI3
BRIP1
BSG
BTBD11
BTG2
BUB1B
C10orf90
C12orf75
C15orf48
C16orf54
C16orf74
C1orf21
C1QA
C1QB
C1QC
C1QTNF1
C2
C5AR2
C8A
C8B
C9
C9orf16
CA1
CA12
CA2
CA5A
CA8
CABLES1
CADM1
CADPS2
CALB1
CALM3
CAMK1D
CAMK2D
CAMK4
CAMP
CAPG
CARD11
CARMIL1
CASS4
CAVIN2
CAVIN3
CBFA2T3
CBLB
CCDC138
CCDC144A
CCDC18
CCDC181
CCDC183
CCDC30
CCDC36
CCDC80
CCDC83
CCDC88A
CCL13
CCL18
CCL2
CCL20
CCL21
CCL22
CCL23
CCL3
CCL4
CCL4L2
CCL5
CCL7
CCNA2
CCNB1
CCNB2
CCND1
CCND2
CCSAP
CCSER1
CD109
CD14
CD163
CD177
CD1A
CD1B
CD1E
CD2
CD207
CD22
CD226
CD247
CD274
CD28
CD2AP
CD300E
CD36
CD3D
CD3E
CD3G
CD59
CD6
CD63
CD69
CD7
CD70
CD74
CD79A
CD79B
CD80
CD83
CD84
CD86
CD8A
CD9
CDA
CDC14A
CDC20
CDC25C
CDC42BPB
CDCA3
CDCA5
CDCA8
CDCP1
CDH1
CDH20
CDH23
CDK1
CDK6
CDKL2
CDKN2A
CDKN2C
CDKN3
CDT1
CEACAM8
CEBPD
CECR2
CEMIP
CEMIP2
CENPA
CENPE
CENPF
CENPK
CENPM
CENPO
CENPP
CENPU
CENPW
CEP128
CEP44
CEP55
CEP78
CERS4
CERS6
CFAP161
CFD
CGAS
CHAF1A
CHCHD10
CHCHD6
CHDH
CHI3L1
CHIT1
CHKA
CHN1
CHN2
CHRM3
CHST15
CHSY1
CHSY3
CIR1
CIT
CITED2
CKAP2L
CKB
CKS1B
CKS2
CLBA1
CLCN3
CLDN1
CLDN12
CLEC10A
CLEC11A
CLEC17A
CLEC1A
CLEC2D
CLEC4E
CLEC4F
CLEC5A
CLIC2
CLIC3
CLIC4
CLIP2
CLNK
CLSPN
CLU
CMC1
CMSS1
CMTM8
CNKSR3
CNOT6L
CNR1
COBLL1
COL19A1
COL1A1
COL1A2
COL23A1
COL4A2
COL6A1
COL6A2
COLEC12
COLGALT2
COMT
CORO2A
CPE
CPM
CPVL
CRABP2
CRADD
CREB5
CREG1
CRH
CRIM1
CRIP1
CRIP2
CRISPLD2
CRYAB
CRYBG1
CRYM
CSF1
CSF2
CSF2RA
CSGALNACT1
CST3
CST6
CST7
CSTA
CSTB
CTAG2
CTC1
CTH
CTLA4
CTNNAL1
CTSA
CTSB
CTSC
CTSG
CTSK
CTSL
CTSW
CTSZ
CTTN
CTTNBP2NL
CXADR
CXCL1
CXCL11
CXCL13
CXCL14
CXCL2
CXCL5
CXCL8
CXCL9
CXCR3
CYB5A
CYP1B1
CYP20A1
CYP27A1
CYP7B1
CYSLTR2
CYTH3
DAAM2
DAB2
DAB2IP
DACH1
DAPK2
DAPP1
DBF4B
DBI
DBT
DCLRE1B
DCN
DDHD1
DDIT3
DDX58
DDX60L
DEFB1
DENND4C
DENND5A
DEPDC1
DEPDC1B
DEPP1
DESI2
DGKH
DHRS3
DHRS9
DHX33
DHX34
DIAPH3
DIP2C
DIXDC1
DLC1
DLGAP5
DNAAF1
DNAH2
DNAH5
DNAH6
DNAJA1
DNAJA4
DNAJB1
DNAJB4
DNAJC5B
DNASE2
DNASE2B
DNM1
DNMBP
DOCK11
DOCK3
DOCK4
DOK7
DOP1B
DPF3
DPP4
DPYS
DPYSL3
DRAM1
DST
DTL
DTNA
DTX1
DTYMK
DUSP16
DUSP4
DUSP6
DUT
DYRK3
E2F1
E2F7
E2F8
EBF1
EBI3
ECE1
EDA
EDARADD
EDN1
EEPD1
EFNA5
EGLN1
EGR1
EGR2
EIF2AK3
EIF4A3
ELANE
ELOVL6
ELOVL7
EML6
EMP1
EMP2
ENOX1
ENPP2
ENPP3
ENTPD7
EPAS1
EPB41L1
EPB41L2
EPB41L4A
EPB41L5
EPHA4
EPHB1
EPHX2
EPN2
EPS8
EPSTI1
EREG
ERN1
ERO1B
ERRFI1
ESCO2
ESR2
ETS1
ETV3
ETV7
EVL
EXOC7
EXT1
EYA4
EZH2
F11
F13A1
F3
FABP3
FABP4
FABP5
FADS1
FADS2
FAIM
FAM102A
FAM110B
FAM111B
FAM117B
FAM126A
FAM13A
FAM149A
FAM160A1
FAM160B1
FAM161B
FAM168A
FAM20C
FAM214A
FAM3B
FAM89A
FARP1
FARP2
FBLIM1
FBN1
FBP1
FBXL2
FBXO32
FBXO45
FCAR
FCER1A
FCER2
FCGBP
FCGR1A
FCGR2B
FCGR3A
FCHO1
FCHO2
FCHSD2
FCN1
FDFT1
FDX1
FER
FERMT2
FGD2
FGD4
FGD5
FGF10
FGF13
FGF18
FGFBP2
FGFR1
FGL2
FHIT
FHL1
FILIP1L
FLNB
FLT1
FLT3
FLVCR2
FMN1
FMNL2
FN1
FNDC3A
FNIP2
FOLR1
FOLR3
FOXK2
FOXO1
FPR2
FRMD4A
FRY
FSCN1
FSIP1
FSTL3
FTH1
FTL
FUCA1
FXR2
FYN
G0S2
GAB1
GADD45A
GADD45B
GADD45G
GAL
GALM
GALNT3
GAN
GAPDH
GART
GAS2L3
GAS7
GATA3
GBE1
GBP1
GBP3
GBP5
GCH1
GCHFR
GCLC
GCLM
GCNT2
GCSAM
GDA
GDF11
GDF15
GEM
GFOD1
GFPT2
GGH
GINS2
GIPC1
GIPC2
GJB2
GK
GLCCI1
GLDC
GLIS3
GLRX
GLT1D1
GLUD1
GLUL
GM2A
GNAI1
GNAO1
GNG11
GNG2
GNG4
GNG7
GNLY
GOLGA6A
GOLIM4
GOLM1
GPA33
GPAT3
GPC4
GPC5
GPC6
GPD1
GPR137B
GPR141
GPR183
GPRC5A
GPX3
GRAMD1B
GRAMD2B
GRB10
GREM1
GRIP2
GRK5
GRN
GSN
GSTO2
GTF2IRD1
GTSE1
GYS1
GZMA
GZMB
HAMP
HAUS2
HAUS6
HBA1
HBB
HBEGF
HBQ1
HCK
HDAC9
HEATR5B
HECTD1
HELB
HELLS
HERC5
HERPUD1
HES1
HES4
HEXB
HEY1
HIP1
HIVEP1
HIVEP2
HJURP
HK2
HLA-DMB
HLA-DPA1
HLA-DPB1
HLA-DQA1
HLA-DQB1
HLA-DQB2
HLA-DRA
HLA-DRB1
HLA-DRB5
HMG20B
HMGA1
HMGB2
HMGB3
HMGCS1
HMGN2
HMMR
HMOX1
HNF1A
HNF4G
HOGA1
HOMER1
HOMER2
HOPX
HOXA3
HP
HPGDS
HRH1
HRK
HS3ST2
HS3ST3B1
HSD11B1
HSD3B7
HSF2BP
HSH2D
HSP90AA1
HSP90B1
HSPA1A
HSPA5
HSPB1
HSPB7
HSPD1
HSPG2
HSPH1
HTR1E
HTRA1
HTRA4
ICA1
ICOS
ID2
ID3
IDH1
IDO1
IER2
IER3
IER5
IFI27
IFI44L
IFIT1
IFIT2
IFIT3
IFITM2
IFITM3
IFNG
IFNLR1
IFRD1
IFT122
IGF1R
IGF2BP2
IGF2BP3
IGFBP2
IGFBP5
IGFBP6
IGLL5
IGSF21
IGSF6
IKZF2
IKZF3
IL10
IL12RB1
IL12RB2
IL15
IL17RB
IL18R1
IL1A
IL1B
IL1R1
IL1R2
IL1RAP
IL1RL1
IL1RN
IL21R
IL23A
IL24
IL32
IL36RN
IL6
IL7R
INPP5A
INPP5F
INSIG1
INSR
INTS6
IQCN
IQGAP3
IRAK2
IRF4
IRF8
ISG15
ITGA6
ITGA7
ITGAD
ITGB1BP1
ITGB3
ITGB4
ITGB5
ITGB8
ITK
ITLN1
ITM2A
ITM2C
ITPKB
JADE3
JAG1
JAKMIP2
JAML
JARID2
JCHAIN
JMY
JSRP1
JUN
KANK1
KAZN
KCNA2
KCNAB1
KCNE1
KCNE5
KCNIP1
KCNJ2
KCNMA1
KCNN4
KCNQ5
KDM2B
KEL
KIAA0319
KIF14
KIF16B
KIF18A
KIF18B
KIF20A
KIF21A
KIF23
KIF24
KIF26B
KIF2C
KIF4A
KIR2DL4
KIR3DL1
KIT
KLF12
KLHDC8B
KLHL14
KLHL15
KLHL25
KLHL29
KLHL6
KLK4
KLRC1
KLRC2
KLRD1
KLRG1
KNL1
KPNA2
KRT17
KRT5
KSR1
KYNU
LAIR2
LAMB1
LAMP3
LAPTM4B
LARGE1
LBH
LDHB
LDHC
LDLR
LDLRAD4
LEF1
LGALS1
LGALS2
LGALS3
LGALS3BP
LGMN
LGR4
LIF
LILRB4
LIMA1
LINGO2
LMCD1
LMNA
LONRF3
LPAR1
LPAR3
LPL
LRCH1
LRIG1
LRMP
LRPAP1
LRRC23
LRRK2
LSAMP
LSP1
LTA4H
LTB
LTC4S
LY6E
LYPD3
LYVE1
LYZ
LZTS1
MACC1
MAD2L1
MAEL
MAFB
MALT1
MAML3
MANF
MAOB
MAP1LC3C
MAP3K13
MAP3K7CL
MAP4K4
MAP7D2
MAPRE2
MARCKS
MARCKSL1
MAST4
MATK
MATN1
MB21D2
MCC
MCEMP1
MCF2L2
MCM7
MCTP2
MDC1
MDK
MDM2
ME1
MED12L
MEF2C
MELK
MERTK
MET
METTL7B
MFHAS1
MFSD14B
MGAM
MGAT3
MGLL
MGST1
MGST3
MIS18BP1
MITF
MKI67
MLKL
MLPH
MME
MMP1
MMP10
MMP12
MMP2
MMP7
MMP9
MN1
MND1
MNDA
MOB1B
MOB3B
MOK
MPC2
MPP6
MPPE1
MPZL3
MRC1
MREG
MRPS33
MRPS6
MS4A1
MS4A4A
MS4A5
MSLN
MSMO1
MSR1
MT1E
MT1F
MT1G
MT1H
MT1M
MT1X
MT2A
MTBP
MTO1
MTSS1
MTUS1
MTUS2
MUCL1
MX1
MXD3
MYB
MYBL1
MYBL2
MYC
MYL6B
MYL9
MYLIP
MYO18B
MYO1D
MYO1E
MYO6
MYOF
MYOM2
NAALAD2
NAF1
NAMPT
NARS2
NAV1
NAV2
NCALD
NCAM1
NCAM2
NCAPG2
NCAPH
NCEH1
NCF1
NCKAP5
NCKAP5L
NCS1
NDC80
NDP
NDRG1
NDUFS3
NEBL
NECAB2
NEDD4L
NEDD9
NEFL
NEGR1
NEK1
NEK2
NELFCD
NELL2
NES
NET1
NETO2
NFAM1
NFATC1
NFATC2
NFE2L3
NFIA
NFKB1
NFKBIA
NFKBID
NHSL1
NID1
NKD1
NKG7
NKX3-1
NLRP3
NMB
NMRK2
NNMT
NOA1
NOP10
NOS1AP
NOSTRIN
NPAS2
NPHP4
NPHS1
NR1H3
NR4A1
NR4A3
NRDE2
NRIP1
NRIP3
NRP1
NRP2
NRXN3
NTM
NTRK2
NUF2
NUPR1
NUSAP1
OAS1
OASL
OFD1
OPN3
OPRK1
ORAI1
OSBPL10
OSBPL11
OSBPL1A
OSBPL3
OSBPL8
OSM
OTUD1
P2RX1
P2RX7
P2RY14
P2RY6
P2RY8
P3H2
P4HA1
PADI2
PADI4
PAG1
PAK1
PALD1
PALLD
PAM
PAPLN
PAPOLG
PAPSS2
PAQR5
PARP16
PARP8
PAX5
PBK
PBX4
PC
PCBP3
PCDH9
PCED1B
PCNA
PCOLCE2
PCSK1N
PCSK5
PDE3B
PDE4D
PDE5A
PDE7B
PDGFC
PDK1
PDK4
PDLIM1
PDLIM4
PDZD7
PEBP1
PEBP4
PELI1
PFAS
PFKFB3
PGAP1
PGM1
PGM2L1
PHGDH
PHLDA1
PHLDA2
PHLDA3
PHLDB2
PHTF1
PID1
PIF1
PIK3CG
PIK3R2
PIK3R3
PIM2
PIMREG
PKD2L1
PKIB
PKP2
PLA2G4A
PLA2G7
PLAC8
PLAC9
PLAU
PLBD1
PLCB1
PLCG2
PLD1
PLD3
PLEK
PLEKHA5
PLEKHG1
PLEKHG2
PLEKHO1
PLIN2
PLK1
PLOD2
PLPP1
PLPP3
PLSCR2
PLTP
PLXNA2
PLXNC1
PMAIP1
PMP2
PMP22
POLB
POLDIP3
POLE2
POLG2
POLQ
PON2
POSTN
POU2AF1
PPA1
PPARG
PPBP
PPIC
PPP1R13B
PPP1R14A
PPP1R14C
PPP1R16B
PPP2R2B
PPP2R3A
PRAG1
PRC1
PRDM1
PRDX1
PRDX4
PRF1
PRIMPOL
PRKAR2B
PRKCA
PRKCG
PRKCQ
PRKX
PRMT9
PROC
PROCR
PRPS2
PRPSAP2
PRR11
PRR16
PRSS21
PRSS3
PRXL2A
PSAP
PSAT1
PSD3
PSME4
PSTPIP2
PTGDS
PTGR1
PTGS2
PTMS
PTP4A3
PTPN13
PTPN22
PTPRM
PTPRS
PTTG1
PTX3
PUS10
PVALB
PVR
PYHIN1
QRICH2
RAB11FIP1
RAB13
RAB30
RAB39A
RAB3A
RAB3IL1
RAB7A
RAB7B
RAD51
RAD51AP1
RALA
RALGPS2
RAMP1
RANBP2
RAP1GAP2
RAPGEF2
RAPGEF5
RAPH1
RASAL2
RASGRP3
RASSF8
RBFOX3
RBP1
RBP4
RCAN2
RDX
RECK
REEP3
RETN
RETREG1
RFTN1
RFX2
RGL1
RGPD1
RGS1
RGS12
RGS13
RGS16
RGS2
RGS20
RHCG
RHEX
RHOB
RHOC
RHOH
RIN2
RIPOR2
RMDN3
RMND1
RNASE1
RNASE2
RNASE6
RND3
RNF122
RNF125
RNF144B
RNF150
RNF152
RNF175
RNF19B
RNLS
ROCK2
ROR1
RPS23
RPS6KA6
RRAS2
RRM2
RRP12
RSAD2
RSPO3
RTKN2
RTN1
RUBCN
RUBCNL
RUNX2
RUNX3
RUVBL2
RYR2
S100A1
S100A10
S100A11
S100A13
S100A16
S100A8
S100A9
S100B
S100P
SAMD12
SAMD3
SAMD4A
SARNP
SASH1
SCARB1
SCCPDH
SCD
SCG5
SCGB1A1
SCGB3A1
SCIN
SDC1
SDC2
SDC4
SDF2L1
SDK2
SEC11C
SECTM1
SEL1L3
SEMA3C
SEMA4A
SEMA7A
SERP2
SERPINA1
SERPINB10
SERPINB2
SERPINB5
SERPINB9
SERPINE1
SERPINF1
SERPING1
SERPINH1
SESN2
SETBP1
SFMBT1
SFTPA1
SFTPA2
SFTPC
SGCD
SGIP1
SGK1
SGMS2
SGPP1
SH2D1B
SH3BP4
SH3PXD2A
SH3PXD2B
SH3RF3
SHCBP1
SHOX2
SHROOM3
SIGLEC10
SIGLEC6
SIK2
SIPA1L3
SKAP1
SLA2
SLAMF1
SLAMF7
SLC10A1
SLC12A2
SLC12A8
SLC16A1
SLC16A10
SLC16A6
SLC19A2
SLC19A3
SLC1A2
SLC1A3
SLC20A1
SLC22A23
SLC25A18
SLC25A37
SLC25A44
SLC26A8
SLC27A4
SLC2A1
SLC2A3
SLC2A5
SLC31A1
SLC38A1
SLC41A2
SLC47A1
SLC48A1
SLC7A11
SLC7A8
SLC8A1
SLC8A2
SLC9A1
SLC9A7
SLCO5A1
SMAD3
SMC2
SMOX
SMPD3
SMPDL3A
SMPDL3B
SNAI1
SNAP23
SNAPC1
SNED1
SNRNP25
SNTB1
SNTG2
SNX10
SNX2
SNX31
SNX9
SOD2
SORBS1
SORT1
SOX4
SOX5
SPACA6
SPARC
SPATS2L
SPC24
SPC25
SPDYA
SPECC1
SPINDOC
SPOCD1
SPOCK1
SPOCK2
SPON2
SPP1
SPRED1
SPRY1
SPSB1
SPSB2
SPTBN1
SPTBN4
SPTLC3
SQSTM1
SRGAP1
SRGAP2B
SRSF12
SSBP2
SSBP3
ST3GAL6
ST6GAL1
ST6GALNAC3
ST8SIA4
STAC
STAP1
STARD13
STAT4
STEAP1
STK38L
STMN1
STOM
STON1
STON2
STRBP
STX3
STXBP2
SUGCT
SULF2
SULT1C2
SV2B
SVIL
SYAP1
SYCP2L
SYN3
SYNE2
SYNGR1
SYNJ2
SYP
SYT16
SYTL2
SYTL3
TACSTD2
TAF4B
TANC2
TATDN1
TBC1D2
TBC1D4
TBC1D8
TBC1D9
TBCEL
TBX20
TC2N
TCF19
TCF4
TCF7L2
TCHH
TCL1A
TCOF1
TCTN3
TDO2
TDRD3
TDRD6
TEC
TENM4
TENT4B
TENT5A
TENT5C
TESK2
TEX14
TFCP2L1
TFDP2
TFF2
TFPI
TFRC
TGFB2
TGFBI
TGM2
THADA
THBD
THBS1
THEMIS
THRB
TIAM1
TIGIT
TIMP1
TIMP3
TINAGL1
TJP1
TJP2
TK1
TKTL1
TLE1
TLR4
TMC5
TMEM106C
TMEM131L
TMEM176A
TMEM176B
TMEM184C
TMEM232
TMEM51
TMEM52B
TMSB4X
TMTC2
TMX4
TNC
TNF
TNFAIP6
TNFRSF10B
TNFRSF10D
TNFRSF11A
TNFRSF13B
TNFRSF18
TNFRSF21
TNFRSF8
TNFRSF9
TNFSF10
TNFSF14
TNFSF8
TNIK
TNIP3
TNNI2
TNNT1
TNS3
TOB1
TOMM40
TOP2A
TOX
TOX2
TPD52
TPD52L1
TPM2
TPPP3
TPSAB1
TPST1
TPX2
TRAF1
TRAF3IP3
TREM1
TREM2
TRERF1
TRHDE
TRIB3
TRIM31
TRIM69
TRIM72
TROAP
TSC22D1
TSHZ2
TSPAN15
TSPAN4
TSPAN5
TSPO
TSPYL2
TTC28
TTC39B
TTYH2
TUBA1A
TUBB
TULP2
TVP23A
TWISTNB
TXK
TXLNB
TXN
TXNDC11
TXNDC16
TXNDC5
TYMS
UAP1
UBASH3B
UBE2C
UBE2T
UBTD2
UCHL1
UCK2
UGCG
UHRF2
USP13
USP2
USP36
USP37
USP53
USP54
USP6NL
USPL1
UST
UTP6
UVRAG
VAMP5
VAT1
VAV2
VAX2
VCAM1
VCAN
VCL
VDR
VGLL3
VIL1
VIM
VIPR2
VSIG4
VSNL1
WDFY4
WDR59
WDR66
WDR74
WIPI2
WNT5B
WWOX
XCL1
XCL2
XYLT1
YBX1
YES1
YWHAH
ZBTB16
ZBTB2
ZBTB44
ZBTB46
ZBTB7C
ZC3H12C
ZC3H3
ZC3HAV1
ZEB1
ZFAND2A
ZFAT
ZFX
ZFY
ZFYVE16
ZNF10
ZNF331
ZNF460
ZNF608
ZNF704
ZNF804A
ZNF891
ZNRF1
ZSCAN31
ZSCAN9
ZWINT

## Sheet: Main_BioGrid_C1
A2M
A4GALT
AASS
ABCA1
ABCA6
ABCC4
ABCG2
ABHD17C
ABHD3
ABHD5
ABL1
ABLIM1
ABTB2
ACACB
ACKR3
ACO1
ACOT1
ACOT13
ACOT7
ACOX1
ACP2
ACP5
ACSL3
ACSL4
ACSM3
ACTB
ACYP2
ADAM12
ADAM17
ADAM23
ADAM28
ADAMTS17
ADAMTS2
ADAP1
ADCY3
ADCY9
ADGRB3
ADGRE2
ADGRG5
ADGRV1
ADIPOR2
ADTRP
AFDN
AFF3
AGPAT4
AGPAT5
AGRP
AHNAK
AHR
AIFM1
AK5
AKAP12
AKAP6
AKR1B1
AKR1C1
AKR1C2
AKR1C3
AKR1D1
ALAS1
ALCAM
ALDH1A1
ALDH1A2
ALDH2
ALG13
ALG9
ALK
ALOX15B
ALOX5AP
AMIGO2
AMOTL1
AMPD3
AMPH
ANGPTL4
ANK2
ANK3
ANKH
ANKRD22
ANKRD26
ANKRD28
ANKRD55
ANLN
ANOS1
ANXA1
ANXA2
AOC3
AP1B1
AP1S3
APBA2
APBB2
APIP
APLP1
APOBEC3A
APOBEC3C
APOC1
APOE
APOL2
AQP3
AR
ARAP2
AREG
ARHGAP10
ARHGAP24
ARHGAP31
ARHGAP32
ARHGEF28
ARL4D
ARMC8
ARRDC4
ARSG
ARSI
ASF1B
ASGR1
ASPM
ASTL
ATAD1
ATAD2
ATF3
ATF6
ATF7IP2
ATP1B1
ATP1B3
ATP2B4
ATP2C1
ATP6V0D2
AURKA
AURKB
AUTS2
AVEN
AVPI1
AXDND1
AXL
AZI2
B3GALNT2
BAALC
BACH2
BAG3
BAIAP2
BANK1
BASP1
BATF
BCAR3
BCAS2
BCAT1
BCL11A
BCL11B
BCL2
BCL2A1
BCL2L11
BCL7A
BCR
BEX1
BEX3
BFSP2
BHLHE41
BICDL1
BIRC3
BIRC5
BIRC7
BLK
BLOC1S2
BLVRB
BMP6
BNC2
BORCS5
BRAT1
BRCA2
BRI3
BRIP1
BSG
BTBD11
BTG2
BUB1B
C10orf90
C12orf75
C15orf48
C16orf54
C16orf74
C1orf21
C1QA
C1QB
C1QC
C1QTNF1
C2
C5AR2
C8B
C9
C9orf16
CA12
CA2
CA8
CABLES1
CADM1
CADPS2
CALB1
CALM3
CAMK1D
CAMK2D
CAMK4
CAMP
CAPG
CARD11
CARMIL1
CASS4
CAVIN2
CAVIN3
CBFA2T3
CBLB
CCDC138
CCDC18
CCDC181
CCDC30
CCDC36
CCDC80
CCDC83
CCDC88A
CCL13
CCL18
CCL2
CCL20
CCL21
CCL22
CCL23
CCL3
CCL4
CCL4L2
CCL5
CCL7
CCNA2
CCNB1
CCNB2
CCND1
CCND2
CCSER1
CD109
CD14
CD163
CD177
CD1A
CD1B
CD1E
CD2
CD207
CD22
CD226
CD247
CD274
CD28
CD2AP
CD300E
CD36
CD3D
CD3E
CD3G
CD59
CD6
CD63
CD69
CD7
CD70
CD74
CD79A
CD79B
CD80
CD83
CD84
CD86
CD8A
CD9
CDA
CDC14A
CDC20
CDC25C
CDC42BPB
CDCA3
CDCA5
CDCA8
CDCP1
CDH1
CDH20
CDH23
CDK1
CDK6
CDKN2A
CDKN2C
CDKN3
CDT1
CEACAM8
CEBPD
CEMIP
CEMIP2
CENPA
CENPE
CENPF
CENPK
CENPM
CENPO
CENPP
CENPU
CENPW
CEP128
CEP44
CEP55
CEP78
CERS4
CERS6
CFAP161
CFD
CHAF1A
CHCHD10
CHCHD6
CHDH
CHI3L1
CHIT1
CHKA
CHN1
CHN2
CHRM3
CHST15
CHSY1
CIR1
CIT
CITED2
CKAP2L
CKB
CKS1B
CKS2
CLCN3
CLDN12
CLEC10A
CLEC11A
CLEC17A
CLEC1A
CLEC2D
CLEC4E
CLEC4F
CLEC5A
CLIC2
CLIC3
CLIC4
CLIP2
CLNK
CLSPN
CLU
CMC1
CMSS1
CMTM8
CNOT6L
CNR1
COL19A1
COL1A1
COL1A2
COL23A1
COL4A2
COL6A1
COL6A2
COLEC12
COMT
CORO2A
CPE
CPM
CPVL
CRABP2
CRADD
CREB5
CREG1
CRIM1
CRIP1
CRIP2
CRISPLD2
CRYAB
CRYBG1
CRYM
CSF1
CSF2
CSF2RA
CSGALNACT1
CST3
CST6
CST7
CSTA
CSTB
CTAG2
CTH
CTLA4
CTNNAL1
CTSA
CTSB
CTSC
CTSG
CTSK
CTSL
CTSW
CTSZ
CTTN
CTTNBP2NL
CXADR
CXCL1
CXCL13
CXCL14
CXCL2
CXCL5
CXCL8
CXCL9
CXCR3
CYB5A
CYP1B1
CYP20A1
CYP27A1
CYP7B1
CYSLTR2
CYTH3
DAAM2
DAB2
DACH1
DAPK2
DAPP1
DBF4B
DBI
DBT
DCN
DDHD1
DDIT3
DDX58
DDX60L
DEFB1
DENND4C
DENND5A
DEPP1
DGKH
DHRS3
DHRS9
DHX33
DHX34
DIAPH3
DIP2C
DIXDC1
DLC1
DNAAF1
DNAH2
DNAH5
DNAH6
DNAJA1
DNAJA4
DNAJB1
DNAJB4
DNAJC5B
DNASE2
DNASE2B
DNM1
DNMBP
DOCK11
DOCK3
DOCK4
DOK7
DOP1B
DPF3
DPP4
DPYS
DPYSL3
DRAM1
DST
DTNA
DTYMK
DUSP16
DUSP4
DUSP6
DUT
DYSF
E2F1
E2F8
EBF1
EBI3
ECE1
EDA
EDARADD
EEPD1
EFNA5
EGLN1
EGR1
EGR2
EIF2AK3
EIF4A3
ELANE
ELOVL7
EMP1
EMP2
ENOX1
ENPP2
ENPP3
ENTPD7
EPAS1
EPB41L1
EPB41L2
EPB41L4A
EPB41L5
EPHB1
EPHX2
EPN2
EPS8
EPSTI1
EREG
ERN1
ERO1B
ERRFI1
ESCO2
ESR2
ETS1
ETV3
ETV7
EVL
EXT1
EZH2
F11
F13A1
F3
FABP3
FABP4
FABP5
FADS1
FADS2
FAIM
FAM102A
FAM110B
FAM111B
FAM117B
FAM126A
FAM13A
FAM160A1
FAM160B1
FAM168A
FAM20C
FAM214A
FAM3B
FAM89A
FARP1
FARP2
FBLIM1
FBN1
FBP1
FBXL2
FBXO32
FBXO45
FCAR
FCER1A
FCER2
FCGBP
FCGR1A
FCGR2B
FCGR3A
FCHO1
FCHO2
FCHSD2
FCN1
FDFT1
FDX1
FER
FGD2
FGD4
FGD5
FGF10
FGF13
FGF18
FGFBP2
FGFR1
FGL2
FHIT
FHL1
FILIP1L
FLNB
FLT1
FLT3
FLVCR2
FMN1
FMNL2
FN1
FNDC3A
FNIP2
FOLR1
FOLR3
FOXK2
FOXO1
FPR2
FRMD4A
FRY
FSTL3
FTH1
FTL
FUCA1
FXR2
FYN
G0S2
GAB1
GADD45A
GADD45B
GAL
GALM
GAPDH
GART
GAS2L3
GAS7
GATA3
GBE1
GBP1
GBP3
GBP5
GCH1
GCHFR
GCLC
GCLM
GCNT2
GCSAM
GDA
GDF11
GDF15
GEM
GFOD1
GGH
GINS2
GIPC1
GJB2
GK
GLCCI1
GLDC
GLIS3
GLRX
GLT1D1
GLUD1
GLUL
GM2A
GNG11
GNG2
GNG4
GNG7
GNLY
GOLIM4
GOLM1
GPA33
GPAT3
GPC4
GPC5
GPC6
GPD1
GPR137B
GPR141
GPR183
GPRC5A
GPX3
GRAMD1B
GRAMD2B
GRB10
GRIP2
GRK5
GRN
GSN
GSTO2
GTF2IRD1
GTSE1
GYS1
GZMA
GZMB
HAMP
HAUS2
HAUS6
HBB
HBEGF
HCK
HDAC9
HEATR5B
HECTD1
HELB
HERC5
HERPUD1
HES1
HES4
HEXB
HEY1
HIP1
HIVEP1
HIVEP2
HK2
HLA-DMB
HLA-DPA1
HLA-DPB1
HLA-DQA1
HLA-DQB1
HLA-DQB2
HLA-DRA
HLA-DRB1
HLA-DRB5
HMG20B
HMGA1
HMGB2
HMGB3
HMGCS1
HMGN2
HMMR
HMOX1
HNF1A
HOMER1
HOMER2
HOPX
HOXA3
HP
HPGDS
HRH1
HRK
HS3ST2
HS3ST3B1
HSD11B1
HSD3B7
HSH2D
HSP90AA1
HSP90B1
HSPA1A
HSPA5
HSPB1
HSPD1
HSPG2
HSPH1
HTRA1
HTRA4
ICA1
ICOS
ID2
ID3
IDH1
IDO1
IER2
IER3
IER5
IFI27
IFI44L
IFIT1
IFIT2
IFIT3
IFITM2
IFITM3
IFNG
IFNLR1
IFRD1
IFT122
IGF1R
IGF2BP2
IGFBP2
IGFBP6
IGLL5
IGSF6
IKZF2
IKZF3
IL10
IL12RB1
IL12RB2
IL15
IL17RB
IL18R1
IL1A
IL1B
IL1R1
IL1R2
IL1RAP
IL1RL1
IL1RN
IL21R
IL32
IL6
IL7R
INPP5A
INPP5F
INSIG1
INSR
INTS6
IQCN
IQGAP3
IRAK2
IRF4
IRF8
ISG15
ITGA6
ITGA7
ITGAD
ITGB1BP1
ITGB3
ITGB4
ITGB5
ITGB8
ITK
ITM2A
ITM2C
ITPKB
JADE3
JAKMIP2
JAML
JARID2
JCHAIN
JMY
JSRP1
JUN
KANK1
KAZN
KCNA2
KCNAB1
KCNE1
KCNIP1
KCNJ15
KCNJ2
KCNMA1
KDM2B
KEL
KHDRBS3
KIF14
KIF16B
KIF18A
KIF18B
KIF20A
KIF26B
KIF2C
KIR2DL4
KIR3DL1
KLF12
KLHDC8B
KLHL14
KLHL15
KLHL25
KLHL29
KLHL6
KLK4
KLRC1
KLRC2
KLRD1
KLRG1
KNL1
KPNA2
KRT17
KSR1
KYNU
LAIR2
LAMB1
LAPTM4B
LARGE1
LDHB
LDHC
LDLR
LDLRAD4
LEF1
LGALS1
LGALS2
LGALS3
LGALS3BP
LGMN
LGR4
LIF
LILRB4
LIMA1
LINGO2
LMCD1
LMNA
LONRF3
LPAR1
LPAR3
LPL
LRCH1
LRIG1
LRMP
LRPAP1
LRRC23
LRRK2
LSAMP
LSP1
LTA4H
LTB
LTC4S
LY6E
LYPD3
LYVE1
LYZ
LZTS1
MACC1
MAD2L1
MAEL
MAFB
MALT1
MAML3
MANF
MAOB
MAP3K13
MAP3K7CL
MAP4K4
MAPRE2
MARCKS
MARCKSL1
MAST4
MATK
MB21D2
MCEMP1
MCF2L2
MCM7
MCTP2
MDC1
MDK
MDM2
ME1
MED12L
MEF2C
MELK
MERTK
MET
METTL7B
MFHAS1
MFSD14B
MGAM
MGAT3
MGLL
MGST1
MGST3
MIS18BP1
MITF
MKI67
MLKL
MLPH
MME
MMP1
MMP10
MMP12
MMP2
MMP7
MMP9
MN1
MND1
MNDA
MOB1B
MOB3B
MPC2
MPP6
MPZL3
MRC1
MREG
MRPS33
MRPS6
MS4A1
MS4A4A
MS4A5
MSLN
MSMO1
MSR1
MT1E
MT1F
MT1G
MT1H
MT1M
MT1X
MT2A
MTBP
MTO1
MTSS1
MUCL1
MX1
MXD3
MYBL1
MYBL2
MYC
MYL6B
MYL9
MYLIP
MYO1D
MYO1E
MYO6
MYOF
MYOM2
NAALAD2
NAF1
NAMPT
NARS2
NAV1
NAV2
NCALD
NCAM1
NCAM2
NCAPH
NCEH1
NCF1
NCKAP5
NCKAP5L
NCS1
NDC80
NDP
NDRG1
NDUFS3
NEBL
NEDD4L
NEDD9
NEFL
NEK1
NEK2
NELFCD
NELL2
NET1
NFAM1
NFATC2
NFE2L3
NFIA
NFKB1
NFKBIA
NFKBID
NHSL1
NID1
NKD1
NKG7
NKX3-1
NLRP3
NMB
NNMT
NOP10
NPAS2
NPHP4
NPHS1
NR1H3
NR4A1
NR4A3
NRIP1
NRN1
NRP1
NRP2
NRXN3
NTRK2
NUF2
NUPR1
NUSAP1
OAS1
OASL
OFD1
OPN3
OPRK1
ORAI1
OSBPL10
OSBPL11
OSBPL1A
OSBPL3
OSBPL8
OSM
OTUD1
P2RX1
P2RX7
P2RY14
P2RY8
P3H2
P4HA1
PADI2
PADI4
PAG1
PAK1
PALD1
PALLD
PAM
PAPLN
PAPOLG
PAPSS2
PAQR5
PARP16
PARP8
PAX5
PBX4
PC
PCBP3
PCDH9
PCED1B
PCNA
PCSK1N
PCSK5
PDE3B
PDE4D
PDE7B
PDGFC
PDK1
PDK4
PDLIM1
PDLIM4
PEBP1
PEBP4
PELI1
PFAS
PFKFB3
PGAP1
PGM1
PHGDH
PHLDA1
PHLDA2
PHLDA3
PHLDB2
PHTF1
PID1
PIF1
PIK3CG
PIM2
PIMREG
PKD2L1
PKP2
PLA2G4A
PLA2G7
PLAC8
PLAC9
PLAU
PLBD1
PLCB1
PLCG2
PLD3
PLEK
PLEKHA5
PLEKHG1
PLEKHG2
PLEKHO1
PLIN2
PLK1
PLOD2
PLPP1
PLPP3
PLSCR2
PLTP
PLXNA2
PLXNC1
PMAIP1
PMP2
PMP22
POLB
POLDIP3
POLE2
POLG2
PON2
POSTN
POU2AF1
PPA1
PPARG
PPBP
PPIC
PPP1R13B
PPP1R14A
PPP1R14C
PPP1R16B
PPP2R2B
PPP2R3A
PRAG1
PRC1
PRDM1
PRDX1
PRDX4
PRF1
PRIMPOL
PRKAR2B
PRKCA
PRKCG
PRKX
PRMT9
PROC
PROCR
PRPS2
PRPSAP2
PRR11
PRR16
PRSS21
PRSS3
PRXL2A
PSAP
PSAT1
PSD3
PSME4
PSTPIP2
PTGDS
PTGS2
PTMS
PTP4A3
PTPN13
PTPN22
PTPRM
PTPRS
PTTG1
PTX3
PUS10
PVALB
PVR
QRICH2
RAB11FIP1
RAB13
RAB3A
RAB3IL1
RAB7A
RAB7B
RAD51
RAD51AP1
RALA
RALGPS2
RAMP1
RANBP2
RAP1GAP2
RAPGEF2
RAPGEF5
RAPH1
RASAL2
RASGRP3
RASSF8
RBFOX3
RBP4
RCAN2
RDX
RECK
REEP3
RETN
RETREG1
RFTN1
RFX2
RGL1
RGPD1
RGS1
RGS12
RGS13
RGS16
RGS2
RGS20
RHCG
RHEX
RHOB
RHOC
RHOH
RIN2
RIPOR2
RMDN3
RMND1
RNASE1
RNASE2
RNASE6
RND3
RNF122
RNF125
RNF144B
RNF175
RNF19B
RNLS
ROCK2
RPS23
RRAS2
RRM2
RRP12
RSAD2
RSPO3
RTN1
RUBCN
RUBCNL
RUNX2
RUNX3
RUVBL2
RYR2
S100A10
S100A11
S100A13
S100A16
S100A8
S100A9
S100B
S100P
SAMD12
SAMD3
SAMD4A
SARNP
SASH1
SCARB1
SCCPDH
SCD
SCG5
SCGB1A1
SCGB3A1
SCIN
SDC2
SDC4
SDF2L1
SDK1
SDK2
SEC11C
SECTM1
SEL1L2
SEL1L3
SEMA3C
SEMA4A
SERPINA1
SERPINB10
SERPINB2
SERPINB5
SERPINB9
SERPINE1
SERPINF1
SERPING1
SERPINH1
SESN2
SFMBT1
SFTPA1
SFTPA2
SFTPC
SGCD
SGIP1
SGK1
SGMS2
SGPP1
SH2D1B
SH3BP4
SH3PXD2A
SH3PXD2B
SH3RF3
SHCBP1
SHOX2
SHROOM3
SIGLEC10
SIK2
SIPA1L3
SKAP1
SLA2
SLAMF1
SLAMF7
SLC10A1
SLC12A2
SLC12A8
SLC16A1
SLC16A10
SLC16A6
SLC19A2
SLC19A3
SLC1A3
SLC20A1
SLC22A23
SLC25A18
SLC25A37
SLC25A44
SLC27A4
SLC2A1
SLC2A3
SLC31A1
SLC38A1
SLC41A2
SLC47A1
SLC48A1
SLC7A11
SLC7A8
SLC8A1
SLC8A2
SLC9A1
SLC9A7
SLCO5A1
SMAD3
SMC2
SMOX
SMPDL3A
SMPDL3B
SNAI1
SNAP23
SNAPC1
SNED1
SNRNP25
SNTB1
SNX10
SNX2
SNX9
SOD2
SORBS1
SORT1
SOX4
SOX5
SPAG4
SPARC
SPATS2L
SPC24
SPC25
SPDYA
SPECC1
SPOCD1
SPOCK1
SPOCK2
SPON2
SPP1
SPRED1
SPRY1
SPSB1
SPSB2
SPTBN1
SPTBN4
SPTLC3
SQSTM1
SRGAP1
SRGAP2B
SRSF12
SSBP2
SSBP3
ST3GAL6
ST6GAL1
ST6GALNAC3
ST8SIA4
STAC
STARD13
STAT4
STEAP1
STK38L
STMN1
STOM
STON1
STON2
STRBP
STX3
STXBP2
SUGCT
SULF2
SULT1C2
SV2B
SVIL
SYAP1
SYCP2L
SYNGR1
SYNJ2
SYTL2
SYTL3
TACSTD2
TAF4B
TANC2
TATDN1
TBC1D2
TBC1D4
TBC1D8
TBC1D9
TBCEL
TBX20
TC2N
TCEAL9
TCF19
TCF4
TCF7L2
TCL1A
TCOF1
TCTN3
TDO2
TDRD3
TDRD6
TEC
TENM4
TENT4B
TENT5A
TENT5C
TESK2
TEX14
TFCP2L1
TFDP2
TFF2
TFPI
TFRC
TGFBI
TGM2
THADA
THBD
THBS1
THEMIS
THRB
TIAM1
TIMP1
TIMP3
TINAGL1
TJP1
TJP2
TK1
TKTL1
TLR4
TMC5
TMEM106C
TMEM131L
TMEM176A
TMEM176B
TMEM184C
TMEM232
TMEM51
TMEM52B
TMSB4X
TMTC2
TMX4
TNF
TNFAIP6
TNFRSF10B
TNFRSF10D
TNFRSF13B
TNFRSF18
TNFRSF21
TNFRSF8
TNFRSF9
TNFSF10
TNFSF14
TNFSF8
TNIK
TNIP3
TNNI2
TNNT1
TNS3
TOB1
TOMM40
TOP2A
TOX
TOX2
TPD52
TPM2
TPPP3
TPST1
TPX2
TRAF1
TRAF3IP3
TREM1
TREM2
TRERF1
TRHDE
TRIM69
TRIM72
TROAP
TSC22D1
TSHZ2
TSPAN15
TSPAN4
TSPO
TSPYL2
TTC28
TTC39B
TTYH2
TUBA1A
TUBB
TULP2
TVP23A
TWISTNB
TXK
TXLNB
TXN
TXNDC11
TXNDC16
TXNDC5
TYMS
UAP1
UBASH3B
UBE2C
UBE2T
UBTD2
UCHL1
UCK2
UGCG
USP13
USP2
USP36
USP37
USP53
USP54
USP6NL
USPL1
UST
UTP6
UVRAG
VAMP5
VAT1
VAV2
VAX2
VCAM1
VCAN
VCL
VDR
VGLL3
VIL1
VIM
VIPR2
VSIG4
VSNL1
WDFY4
WDR59
WDR66
WDR74
WIPI2
WWOX
XCL1
XCL2
XYLT1
YBX1
YES1
YWHAH
ZBTB16
ZBTB2
ZBTB44
ZBTB46
ZBTB7C
ZC3H12C
ZC3H3
ZC3HAV1
ZEB1
ZFAND2A
ZFX
ZFY
ZFYVE16
ZNF10
ZNF331
ZNF608
ZNF704
ZNF804A
ZNF891
ZNRF1
ZSCAN31
ZWINT

[truncated: 3 more sheets: Main_intact_C1, Main_BioGrid_C2, Main_intact_C2]
