# Supplementary material for: A Markov random field model for network-based differential expression analysis of single-cell RNA-seq data
Source: BMC Bioinformatics. 2021 Oct 26;22:524. doi: 10.1186/s12859-021-04412-0 (PMC8549347; doi:10.1186/s12859-021-04412-0)
Supplement: Supplementary file 4 — Additional file 4. A complete list of pathway enrichment results using IPA for all models. [file 12859_2021_4412_MOESM4_ESM.xlsx]

## Sheet: Main
Ingenuity Canonical Pathways	-log(p-value)	Ratio	z-score	Molecules
LXR/RXR Activation	12.4	0.285	#N/A	ABCA1,APOC1,APOE,C9,CCL2,CCL7,CD14,CD36,CLU,FDFT1,IL1A,IL1B,IL1R1,IL1R2,IL1RAP,IL1RL1,IL1RN,IL6,LDLR,LPL,LYZ,MMP9,MSR1,MYLIP,NFKB1,NR1H3,PLTP,PTGS2,RBP4,S100A8,SCD,SERPINA1,SERPINF1,TLR4,TNF
Th1 Pathway	12.4	0.291	#N/A	CD247,CD274,CD28,CD3D,CD3E,CD3G,CD80,CD86,CD8A,CXCR3,GATA3,HLA-DMB,HLA-DPA1,HLA-DPB1,HLA-DQA1,HLA-DQB1,HLA-DQB2,HLA-DRA,HLA-DRB1,HLA-DRB5,ICOS,IFNG,IL10,IL12RB1,IL12RB2,IL18R1,IL6,KLRC1,KLRD1,NFATC2,NFKB1,PIK3CG,RUNX3,STAT4
Granulocyte Adhesion and Diapedesis	12.1	0.241	#N/A	ACKR3,CCL13,CCL18,CCL2,CCL20,CCL21,CCL22,CCL23,CCL3,CCL4,CCL4L1/CCL4L2,CCL5,CCL7,CLDN12,CXCL1,CXCL13,CXCL2,CXCL5,CXCL8,CXCL9,CXCR3,FPR2,HRH1,IL1A,IL1B,IL1R1,IL1R2,IL1RAP,IL1RL1,IL1RN,MMP10,MMP12,MMP2,MMP7,MMP9,PPBP,RDX,SDC2,SDC4,TNF,XCL1,XCL2
Hepatic Fibrosis / Hepatic Stellate Cell Activation	11.3	0.226	#N/A	A2M,BCL2,CCL2,CCL21,CCL5,CD14,COL19A1,COL1A1,COL1A2,COL23A1,COL4A2,COL6A1,COL6A2,CSF1,CXCL8,CXCL9,CXCR3,ECE1,FGFR1,FLT1,FN1,IFNG,IGF1R,IL10,IL1A,IL1B,IL1R1,IL1R2,IL1RAP,IL1RL1,IL6,MET,MMP2,MMP9,MYL6B,MYL9,NFKB1,PDGFC,SERPINE1,SMAD3,TIMP1,TLR4,TNF
Systemic Lupus Erythematosus In B Cell Signaling Pathway	10.9	0.195	#N/A	BCL2,BCL2L11,CALM1 (includes others),CAMK4,CARD11,CCND1,CCND2,CD22,CD70,CD79B,CSF2,CXCL8,EDA,FCGR2B,FOXO1,FYN,HCK,IFIT2,IFIT3,IFNG,IL10,IL15,IL1A,IL1B,IL6,INPP5F,ISG15,JUN,LIF,LILRB4,LTB,MALT1,MAP4K4,MYC,NFATC2,NFKB1,OSM,PAG1,PIK3CG,PIM2,PLCG2,PRKCA,RALA,RASGRP3,RRAS2,SYNJ2,TNF,TNFSF10,TNFSF14,TNFSF8,TRAF1,YES1
Agranulocyte Adhesion and Diapedesis	10.8	0.218	#N/A	ACKR3,ACTB,AOC3,CCL13,CCL18,CCL2,CCL20,CCL21,CCL22,CCL23,CCL3,CCL4,CCL4L1/CCL4L2,CCL5,CCL7,CLDN12,CXCL1,CXCL13,CXCL2,CXCL5,CXCL8,CXCL9,CXCR3,FN1,HRH1,IL1A,IL1B,IL1R1,IL1RN,ITGA6,MMP10,MMP12,MMP2,MMP7,MMP9,MYL6B,MYL9,PPBP,RDX,SDC4,TNF,XCL1,XCL2
Hepatic Fibrosis Signaling Pathway	10.5	0.165	#N/A	BCL2,CALM1 (includes others),CAMK4,CCDC88A,CCL2,CCL3,CCL5,CCND1,CNR1,COL1A1,COL1A2,CREB5,CXCL8,EZH2,FGFR1,FLT1,FOXO1,FTH1,FTL,HNF1A,IL1A,IL1B,IL1R1,IL1R2,IL1RAP,IL1RL1,IL1RN,IRAK2,ITGA6,ITGA7,ITGAD,ITGB3,ITGB5,ITGB8,JUN,LEF1,MYC,MYL6B,MYL9,NCF1,NFKB1,NFKBIA,NFKBID,PDGFC,PDK1,PIK3CG,PLCG2,PPARG,PRKAR2B,PRKCA,RALA,RHOB,RHOC,RHOH,RND3,ROCK2,RRAS2,SERPINE1,SMAD3,SNAI1,SOD2,SPP1,TCF4,TCF7L2,TFRC,TIMP1…
Tumor Microenvironment Pathway	10.5	0.225	#N/A	BCL2,CCL2,CCND1,CD274,COL1A1,COL1A2,CSF1,CSF2,CTLA4,CXCL8,FGF10,FGF18,FN1,FOXO1,IDO1,IL10,IL1B,IL6,ITGB3,JUN,MMP10,MMP12,MMP2,MMP7,MMP9,MYC,NFKB1,OSM,PDGFC,PIK3CG,PLAU,PTGS2,RALA,RRAS2,SLC16A1,SLC2A1,SLC2A3,SPP1,TIAM1,TNF
Th1 and Th2 Activation Pathway	10.2	0.228	#N/A	BHLHE41,CD247,CD274,CD28,CD3D,CD3E,CD3G,CD80,CD86,CD8A,CXCR3,GATA3,HLA-DMB,HLA-DPA1,HLA-DPB1,HLA-DQA1,HLA-DQB1,HLA-DQB2,HLA-DRA,HLA-DRB1,HLA-DRB5,ICOS,IFNG,IL10,IL12RB1,IL12RB2,IL17RB,IL18R1,IL1RL1,IL6,JUN,KLRC1,KLRD1,NFATC2,NFKB1,PIK3CG,RUNX3,STAT4
Osteoarthritis Pathway	10.1	0.2	#N/A	ANKH,ANXA2,CREB5,CXCL8,DCN,EPAS1,FGF18,FGFR1,FN1,HES1,HNF1A,HTRA1,IL1B,IL1R1,IL1R2,IL1RAP,IL1RL1,ITGA6,ITGA7,ITGAD,ITGB3,ITGB5,ITGB8,LEF1,MEF2C,MMP10,MMP12,MMP9,NAMPT,NFKB1,P2RX7,PDGFC,PPARG,PTGS2,RBP4,RUNX2,S100A8,S100A9,SDC4,SMAD3,SPP1,TCF4,TCF7L2,TIMP3,TLR4,TNF
Hepatic Cholestasis	10.1	0.219	#N/A	ADCY3,ADCY9,CD14,CD70,CSF2,CXCL8,CYP27A1,CYP7B1,EDA,HNF1A,HSD3B7,IFNG,IL15,IL1A,IL1B,IL1R1,IL1R2,IL1RAP,IL1RL1,IL1RN,IL6,INSR,IRAK2,JUN,LIF,LTB,NFKB1,NFKBIA,NFKBID,NR1H3,OSM,PRKAR2B,PRKCA,SLC10A1,TJP2,TLR4,TNF,TNFSF10,TNFSF14,TNFSF8
Role of Hypercytokinemia/hyperchemokinemia in the Pathogenesis of Influenza	9.24	0.3	#N/A	AREG,CCL2,CCL3,CCL4,CCL5,CXCL8,DDX58,IFIT2,IFIT3,IFNG,IFNLR1,IL10,IL1A,IL1B,IL1RN,IL6,ISG15,MX1,NFKB1,NLRP3,OAS1,RSAD2,TLR4,TNF
Airway Pathology in Chronic Obstructive Pulmonary Disease	9.21	0.257	#N/A	CCL2,CCL20,CD70,CSF2,CTSG,CXCL1,CXCL8,EDA,ELANE,FGF10,FGF18,GZMB,IFNG,IL15,IL1A,IL1B,IL6,LIF,LTB,MMP2,MMP9,OSM,PRF1,PTGDS,RBP4,TNF,TNFSF10,TNFSF14,TNFSF8
Th2 Pathway	8.69	0.233	#N/A	BHLHE41,CD247,CD28,CD3D,CD3E,CD3G,CD80,CD86,GATA3,HLA-DMB,HLA-DPA1,HLA-DPB1,HLA-DQA1,HLA-DQB1,HLA-DQB2,HLA-DRA,HLA-DRB1,HLA-DRB5,ICOS,IFNG,IL10,IL12RB1,IL12RB2,IL17RB,IL1RL1,JUN,NFATC2,NFKB1,PIK3CG,RUNX3,STAT4
Atherosclerosis Signaling	8.66	0.238	#N/A	ABHD3,ALOX15B,APOC1,APOE,CCL2,CD36,CLU,COL1A1,COL1A2,CSF1,CXCL8,F3,IFNG,IL1A,IL1B,IL1RN,IL6,LPL,LYZ,MMP9,MSR1,NFKB1,PDGFC,PLA2G4A,PLA2G7,RBP4,S100A8,SERPINA1,TNF,TNFSF14
Glucocorticoid Receptor Signaling	8.38	0.141	#N/A	A2M,ACTB,ANXA1,AR,BCL2,BCL2L11,CCL13,CCL2,CCL3,CCL5,CD163,CD247,CD3D,CD3E,CD3G,CSF2,CXCL8,FBP1,FCGR1A,HLA-DMB,HLA-DPA1,HLA-DPB1,HLA-DQA1,HLA-DQB1,HLA-DQB2,HLA-DRA,HLA-DRB1,HLA-DRB5,HP,HSP90AA1,HSP90B1,HSPA1A/HSPA1B,HSPA5,IFNG,IFNLR1,IL10,IL12RB1,IL12RB2,IL17RB,IL18R1,IL1A,IL1B,IL1R1,IL1R2,IL1RL1,IL1RN,IL21R,IL6,IL7R,JUN,KRT17,MMP2,MMP9,MYC,NDUFS3,NFATC2,NFKB1,NFKBIA,NFKBID,NRIP1,PC,PDK4,PIK3CG,PL…
Role of Macrophages, Fibroblasts and Endothelial Cells in Rheumatoid Arthritis	8.3	0.166	#N/A	CALM1 (includes others),CAMK2D,CAMK4,CCL2,CCL5,CCND1,CEBPD,CREB5,CSF1,CSF2,CXCL8,FCGR1A,FCGR3A/FCGR3B,FN1,HNF1A,IL10,IL15,IL17RB,IL18R1,IL1A,IL1B,IL1R1,IL1R2,IL1RAP,IL1RL1,IL1RN,IL32,IL6,IRAK2,JUN,LEF1,LTB,MYC,NFATC2,NFKB1,NFKBIA,NFKBID,OSM,PDGFC,PIK3CG,PLCB1,PLCG2,PRKCA,PRSS3,RALA,ROCK2,RRAS2,TCF4,TCF7L2,TLR4,TNF,TRAF1
IL-17 Signaling	8.12	0.201	#N/A	CCL2,CCL20,CCL22,CD70,CSF2,CXCL1,CXCL5,CXCL8,DEFB1,EDA,HSP90AA1,HSP90B1,IFNG,IL15,IL17RB,IL1A,IL1B,IL6,JUN,LIF,LTB,MMP2,MMP9,NFKB1,OSM,PDGFC,PIK3CG,PTGS2,RALA,RGS13,RGS16,RRAS2,TNF,TNFSF10,TNFSF14,TNFSF8
Differential Regulation of Cytokine Production in Intestinal Epithelial Cells by IL-17A and IL-17F	8.06	0.522	#N/A	CCL2,CCL3,CCL4,CCL5,CSF2,CXCL1,DEFB1,IFNG,IL10,IL1A,IL1B,TNF
LPS/IL-1 Mediated Inhibition of RXR Function	7.64	0.182	#N/A	ABCA1,ABCC4,ACOX1,ACSL3,ACSL4,ALDH1A1,ALDH1A2,ALDH2,APOC1,APOE,CD14,CHST15,FABP3,FABP4,FABP5,GSTO2,HMGCS1,HS3ST2,HS3ST3B1,IL1A,IL1B,IL1R1,IL1R2,IL1RAP,IL1RL1,IL1RN,JUN,MGST1,MGST3,NR1H3,PAPSS2,PLTP,SCARB1,SLC10A1,SLC27A4,SMOX,SULT1C2,TLR4,TNF,UST
Cardiac Hypertrophy Signaling (Enhanced)	7.43	0.137	#N/A	ADCY3,ADCY9,ATF6,CALM1 (includes others),CAMK2D,CAMK4,CD70,CSF2,CXCL8,EDA,FGF10,FGF18,FGFR1,GNG11,GNG2,GNG4,GNG7,HDAC9,HSPB1,IFNG,IFNLR1,IGF1R,IL12RB1,IL12RB2,IL15,IL17RB,IL18R1,IL1A,IL1B,IL1R1,IL1R2,IL1RL1,IL21R,IL6,IL7R,INPP5F,ITGA6,ITGA7,ITGAD,ITGB3,ITGB5,ITGB8,JUN,LIF,LTB,MAP3K13,MEF2C,MYC,NFATC2,NFKB1,OSM,PDE3B,PDE4D,PDE7B,PDK1,PIK3CG,PLCB1,PLCG2,PRKAR2B,PRKCA,PTGS2,RALA,ROCK2,RRAS2,RYR2,SMP…
Acute Phase Response Signaling	7.27	0.19	#N/A	A2M,C1QA,C1QB,C1QC,C2,C9,CRABP2,FN1,FTL,HAMP,HMOX1,HNF1A,HP,IL1A,IL1B,IL1R1,IL1RAP,IL1RN,IL6,JUN,NFKB1,NFKBIA,NFKBID,OSM,PIK3CG,RALA,RBP4,RRAS2,SERPINA1,SERPINE1,SERPINF1,SERPING1,SOD2,TCF4,TNF
Differential Regulation of Cytokine Production in Macrophages and T Helper Cells by IL-17A and IL-17F	7.14	0.556	#N/A	CCL2,CCL3,CCL4,CCL5,CSF2,CXCL1,IL10,IL1B,IL6,TNF
Role of Pattern Recognition Receptors in Recognition of Bacteria and Viruses	7.1	0.205	#N/A	C1QA,C1QB,C1QC,CCL5,CD70,CSF2,CXCL8,DDX58,EDA,IFNG,IL10,IL15,IL1A,IL1B,IL6,LIF,LTB,NFKB1,NLRP3,OAS1,OSM,PIK3CG,PLCG2,PRKCA,PTX3,TLR4,TNF,TNFSF10,TNFSF14,TNFSF8
PPAR Signaling	6.79	0.231	#N/A	CITED2,HSP90AA1,HSP90B1,IL1A,IL1B,IL1R1,IL1R2,IL1RAP,IL1RL1,IL1RN,INSR,JUN,MAP4K4,NFKB1,NFKBIA,NFKBID,NR1H3,NRIP1,PDGFC,PPARG,PTGS2,RALA,RRAS2,TNF
Role of Osteoblasts, Osteoclasts and Chondrocytes in Rheumatoid Arthritis	6.74	0.174	#N/A	ACP5,ADAM17,BCL2,BIRC3,BMP6,CALM1 (includes others),CAMK4,COL1A1,CSF1,CSF2,CTSK,FOXO1,GSN,HNF1A,IFNG,IL10,IL18R1,IL1A,IL1B,IL1R1,IL1R2,IL1RAP,IL1RL1,IL1RN,IL6,ITGB3,JUN,LEF1,NFATC2,NFKB1,NFKBIA,NFKBID,PIK3CG,RUNX2,SPP1,TCF4,TCF7L2,TNF
Crosstalk between Dendritic Cells and Natural Killer Cells	6.66	0.242	#N/A	ACTB,CAMK2D,CD28,CD69,CD80,CD83,CD86,CSF2,HLA-DRA,HLA-DRB1,HLA-DRB5,IFNG,IL15,IL6,KLRD1,LTB,NFKB1,PRF1,TLR4,TNF,TNFSF10,TREM2
PI3K/AKT Signaling	6.51	0.178	#N/A	BCL2,CCND1,FOXO1,GDF15,GYS1,HSP90AA1,HSP90B1,IFNLR1,IL12RB1,IL12RB2,IL17RB,IL18R1,IL1R1,IL1R2,IL1RL1,IL21R,IL7R,INPP5F,ITGA6,ITGA7,ITGAD,ITGB3,ITGB5,ITGB8,NFKB1,NFKBIA,NFKBID,PIK3CG,PPP2R2B,PPP2R3A,PTGS2,RALA,RRAS2,SYNJ2,YWHAH
IL-10 Signaling	6.47	0.264	#N/A	BLVRB,CD14,FCGR2B,HMOX1,IL10,IL1A,IL1B,IL1R1,IL1R2,IL1RAP,IL1RL1,IL1RN,IL6,JUN,MAP4K4,NFKB1,NFKBIA,NFKBID,TNF
B Cell Development	6.33	0.361	#N/A	CD79B,CD80,CD86,HLA-DMB,HLA-DPA1,HLA-DPB1,HLA-DQA1,HLA-DQB1,HLA-DQB2,HLA-DRA,HLA-DRB1,HLA-DRB5,IL7R
IL-8 Signaling	5.99	0.169	#N/A	BCL2,CCND1,CCND2,CSTB,CXCL1,CXCL8,FLT1,GNG11,GNG2,GNG4,GNG7,HBEGF,HMOX1,IRAK2,ITGB3,JUN,MAP4K4,MMP2,MMP9,MYL9,NCF1,NFKB1,NFKBIA,PDGFC,PIK3CG,PLD3,PRKCA,PTGS2,RALA,RHOB,RHOC,RHOH,RND3,ROCK2,RRAS2
PPARα/RXRα Activation	5.96	0.177	#N/A	ABCA1,ACOX1,ADCY3,ADCY9,ADIPOR2,CD36,GK,GPD1,HSP90AA1,HSP90B1,IL1B,IL1R1,IL1R2,IL1RAP,IL1RL1,IL6,INSR,ITGB5,JUN,LPL,MAP4K4,MEF2C,NFKB1,NFKBIA,NFKBID,PLCB1,PLCG2,PRKAR2B,PRKCA,RALA,RRAS2,SMAD3
TREM1 Signaling	5.79	0.25	#N/A	CCL2,CCL3,CCL7,CD83,CD86,CSF2,CXCL8,FCGR2B,IL10,IL1B,IL1RL1,IL6,NFKB1,NLRP3,PLCG2,TLR4,TNF,TREM1
Neuroinflammation Signaling Pathway	5.77	0.148	#N/A	BCL2,BIRC3,BIRC5,BIRC7,CCL2,CCL3,CCL5,CD80,CD86,CREB5,CXCL8,GLUL,HLA-DMB,HLA-DPA1,HLA-DPB1,HLA-DQA1,HLA-DQB1,HLA-DQB2,HLA-DRA,HLA-DRB1,HLA-DRB5,HMOX1,IFNG,IL10,IL1B,IL1R1,IL6,IRAK2,JUN,MMP9,NCF1,NFATC2,NFKB1,NLRP3,P2RX7,PIK3CG,PLA2G4A,PLCG2,PTGS2,S100B,SLC1A3,SOD2,TLR4,TNF,TREM2
HMGB1 Signaling	5.75	0.182	#N/A	CCL2,CD70,CSF2,CXCL8,EDA,IFNG,IL15,IL1A,IL1B,IL1R1,IL6,JUN,LIF,LTB,NFKB1,OSM,PIK3CG,RALA,RHOB,RHOC,RHOH,RND3,RRAS2,SERPINE1,TLR4,TNF,TNFSF10,TNFSF14,TNFSF8
Kinetochore Metaphase Signaling Pathway	5.67	0.214	#N/A	AURKB,BIRC5,BUB1B,CCNB1,CDC20,CDCA8,CDK1,CENPA,CENPE,CENPK,CENPO,CENPP,CENPU,CENPW,MAD2L1,NDC80,NUF2,PPP1R14C,PTTG1,SPC24,SPC25,ZWINT
Aryl Hydrocarbon Receptor Signaling	5.46	0.184	#N/A	AHR,ALDH1A1,ALDH1A2,ALDH2,CCNA2,CCND1,CCND2,CDK6,CDKN2A,CYP1B1,ESR2,GSTO2,HSP90AA1,HSP90B1,HSPB1,IL1A,IL1B,IL6,JUN,MGST1,MGST3,MYC,NFIA,NFKB1,NRIP1,TGM2,TNF
MSP-RON Signaling In Macrophages Pathway	5.45	0.202	#N/A	CREB5,ETV3,F11,HLA-DMB,HLA-DPA1,HLA-DPB1,HLA-DQA1,HLA-DQB1,HLA-DQB2,HLA-DRA,HLA-DRB1,HLA-DRB5,IFNG,IL10,JUN,KLK4,NFKB1,PIK3CG,PTGS2,RALA,RRAS2,TLR4,TNF
Inhibition of Matrix Metalloproteases	5.18	0.316	#N/A	A2M,ADAM17,HSPG2,MMP10,MMP12,MMP2,MMP7,MMP9,RECK,SDC2,TIMP1,TIMP3
B Cell Receptor Signaling	5.1	0.164	#N/A	ABL1,BCL2A1,CALM1 (includes others),CAMK2D,CAMK4,CD22,CD79B,CREB5,DAPP1,EBF1,EGR1,ETS1,FCGR2B,FOXO1,INPP5F,JUN,MALT1,MAP3K13,MEF2C,NFATC2,NFKB1,NFKBIA,NFKBID,PAG1,PAX5,PIK3CG,PLCG2,RALA,RRAS2,SYNJ2,VAV2
IL-15 Production	5.06	0.192	#N/A	ABL1,ALK,AXL,BLK,CSF2RA,EPHB1,FER,FGFR1,FLT1,FYN,HCK,IGF1R,IL15,IL6,INSR,ITK,MATK,MERTK,MET,NFKB1,TEC,TXK,YES1
Phagosome Formation	4.99	0.181	#N/A	FCAR,FCER1A,FCER2,FCGR1A,FCGR2B,FCGR3A/FCGR3B,FN1,ITGA6,ITGA7,ITGAD,ITGB3,ITGB5,ITGB8,MARCKS,MRC1,MSR1,PIK3CG,PLCB1,PLCG2,PRKCA,RHOB,RHOC,RHOH,RND3,TLR4
HIF1α Signaling	4.83	0.157	#N/A	BMP6,CAMK1D,CAMK2D,CAMK4,EGLN1,FLT1,HK2,HMOX1,HSP90AA1,HSPA1A/HSPA1B,HSPA5,IL6,JUN,LDHB,LDHC,MET,MMP10,MMP12,MMP2,MMP7,MMP9,NCF1,PDGFC,PIK3CG,PLCG2,PRKCA,RALA,RRAS2,SERPINE1,SLC2A1,SLC2A3,VIM
Erythropoietin Signaling Pathway	4.8	0.167	#N/A	BIRC3,CCND1,CCND2,CD70,CSF2,CXCL8,EDA,HBB,IFNG,IL15,IL1A,IL1B,IL6,JUN,LIF,LTB,NFKB1,NFKBIA,NFKBID,OSM,PIK3CG,PRKCA,RALA,RRAS2,TNF,TNFSF10,TNFSF14,TNFSF8
Sperm Motility	4.75	0.148	#N/A	ABHD3,ABL1,ALK,AXL,BLK,CALM1 (includes others),CAMK4,CSF2RA,EPHB1,FER,FGFR1,FLT1,FYN,GNG11,GNG2,GNG4,GNG7,HCK,IGF1R,INSR,ITK,MATK,MERTK,MET,PDE4D,PLA2G4A,PLA2G7,PLCB1,PLCG2,PRKAR2B,PRKCA,SLC12A2,SLC16A10,TEC,TXK,YES1
Role of IL-17A in Psoriasis	4.74	0.5	#N/A	CCL20,CXCL1,CXCL5,CXCL8,IL17RB,S100A8,S100A9
Chemokine Signaling	4.73	0.221	#N/A	CALM1 (includes others),CAMK1D,CAMK2D,CAMK4,CCL13,CCL2,CCL4,CCL5,CCL7,JUN,PIK3CG,PLCB1,PLCG2,PRKCA,RALA,ROCK2,RRAS2
Protein Kinase A Signaling	4.65	0.129	#N/A	ADCY3,ADCY9,AKAP12,AKAP6,CALM1 (includes others),CAMK2D,CAMK4,CDKN3,CREB5,DUSP16,DUSP4,DUSP6,EBI3,FLNB,GNG11,GNG2,GNG4,GNG7,GYS1,HNF1A,LEF1,MYL6B,MYL9,NFATC2,NFKB1,NFKBIA,NFKBID,PDE3B,PDE4D,PDE7B,PLCB1,PLCG2,PPP1R14C,PRKAR2B,PRKCA,PTGS2,PTPN22,PTPRM,PTPRS,ROCK2,RYR2,SMAD3,SMPDL3A,SMPDL3B,TCF4,TCF7L2,TNNI2,TULP2,UBASH3B,YWHAH
IL-6 Signaling	4.59	0.18	#N/A	A2M,CD14,COL1A1,CXCL8,HSPB1,IL1A,IL1B,IL1R1,IL1R2,IL1RAP,IL1RL1,IL1RN,IL6,JUN,MAP4K4,NFKB1,NFKBIA,NFKBID,PIK3CG,RALA,RRAS2,TNF,TNFAIP6
Xenobiotic Metabolism AHR Signaling Pathway	4.57	0.215	#N/A	ABCG2,AHR,ALDH1A1,ALDH1A2,ALDH2,CYP1B1,GSTO2,HSP90AA1,HSP90B1,IL1A,IL1B,IL6,MGST1,MGST3,NFKB1,NRIP1,TNF
PI3K Signaling in B Lymphocytes	4.57	0.175	#N/A	ABL1,ATF3,ATF6,BLK,CALM1 (includes others),CAMK2D,CAMK4,CD79B,DAPP1,FCGR2B,FYN,JUN,MALT1,NFATC2,NFKB1,NFKBIA,NFKBID,PIK3CG,PLCB1,PLCG2,RALA,RRAS2,TLR4,VAV2
Clathrin-mediated Endocytosis Signaling	4.54	0.156	#N/A	ACTB,AMPH,AP1B1,APOC1,APOE,CD2AP,CLU,CTTN,DAB2,DNM1,FGF10,FGF18,HIP1,ITGB3,ITGB5,ITGB8,LDLR,LYZ,MET,MYO1E,PDGFC,PIK3CG,RAB7A,RBP4,S100A8,SERPINA1,SH3BP4,SNX9,STON2,TFRC
BEX2 Signaling Pathway	4.5	0.212	#N/A	BCL2,BEX1,CCND1,HNF1A,JUN,LEF1,LGALS1,MMP2,NFKB1,NFKBIA,PDGFC,PLXNC1,PPP2R2B,PPP2R3A,SPP1,TCF4,TCF7L2
Role of IL-17F in Allergic Inflammatory Airway Diseases	4.46	0.273	#N/A	CCL2,CCL4,CCL7,CREB5,CSF2,CXCL1,CXCL5,CXCL8,IL17RB,IL1B,IL6,NFKB1
Unfolded protein response	4.42	0.202	#N/A	ATF6,BCL2,CEBPD,DDIT3,DNAJA1,DNAJA4,DNAJB1,DNAJB4,DNAJC5B,EIF2AK3,ERN1,ERO1B,HSP90B1,HSPA1A/HSPA1B,HSPA5,HSPH1,INSIG1,PPARG
Antigen Presentation Pathway	4.4	0.289	#N/A	CD74,HLA-DMB,HLA-DPA1,HLA-DPB1,HLA-DQA1,HLA-DQB1,HLA-DQB2,HLA-DRA,HLA-DRB1,HLA-DRB5,IFNG
Ferroptosis Signaling Pathway	4.38	0.179	#N/A	ABCA1,ACSL4,ALOX15B,ANGPTL4,CTH,CTSB,EIF2AK3,EMP1,FDFT1,FTH1,FTL,GCH1,GCLC,HMOX1,HSPB1,PEBP1,RALA,RRAS2,SLC38A1,SLC7A11,SQSTM1,TFRC
Airway Inflammation in Asthma	4.37	0.312	#N/A	CCL2,CCL20,CSF2,CXCL8,ELANE,IFNG,IL10,MMP9,OSM,RNASE2
Role of MAPK Signaling in Inhibiting the Pathogenesis of Influenza	4.36	0.216	#N/A	ABHD3,CCL2,CCL5,CXCL8,IFNG,IL1B,IL6,JUN,NFKB1,NFKBIA,NFKBID,PLA2G4A,PLA2G7,PTGS2,TLR4,TNF
VDR/RXR Activation	4.14	0.208	#N/A	CAMP,CCL5,CD14,CSF2,CST6,FOXO1,GADD45A,HES1,IFNG,IGFBP6,IL1RL1,PRKCA,RUNX2,SPP1,THBD,VDR
HER-2 Signaling in Breast Cancer	4.14	0.151	#N/A	AREG,BCL2L11,BIRC5,BLK,CCND1,ETS1,FCER1A,FOXO1,FYN,HBEGF,HCK,IL1A,ITGB3,ITGB5,ITGB8,JUN,MMP2,MYC,NFKB1,NFKBIA,NFKBID,PDK1,PIK3CG,PRKCA,PTGS2,RALA,RRAS2,SMAD3,YES1
Xenobiotic Metabolism Signaling	4.12	0.137	#N/A	AHR,ALDH1A1,ALDH1A2,ALDH2,CAMK1D,CAMK2D,CAMK4,CHST15,CITED2,CYP1B1,EIF2AK3,FTL,GCLC,GSTO2,HMOX1,HS3ST2,HS3ST3B1,HSP90AA1,HSP90B1,IL1A,IL1B,IL6,MAP3K13,MGST1,MGST3,NFKB1,NRIP1,PIK3CG,PPP2R2B,PPP2R3A,PRKCA,RALA,RRAS2,SMOX,SULT1C2,TNF,UST
ILK Signaling	4.09	0.15	#N/A	ACTB,CCND1,CREB5,FLNB,FN1,ITGB3,ITGB5,ITGB8,JUN,LEF1,MMP9,MYC,MYL6B,MYL9,NFKB1,PDGFC,PIK3CG,PPP2R2B,PPP2R3A,PTGS2,RHOB,RHOC,RHOH,RND3,SNAI1,TMSB10/TMSB4X,TNF,VCL,VIM
Gαq Signaling	4.08	0.158	#N/A	CALM1 (includes others),CAMK4,CHRM3,GNG11,GNG2,GNG4,GNG7,GYS1,HMOX1,HRH1,NFATC2,NFKB1,NFKBIA,NFKBID,PIK3CG,PLCB1,PLCG2,PLD3,PRKCA,RGS16,RGS2,RHOB,RHOC,RHOH,RND3,ROCK2
T Cell Receptor Signaling	4.08	0.127	#N/A	CALM1 (includes others),CAMK4,CARD11,CD247,CD28,CD3D,CD3E,CD3G,CD80,CD86,CD8A,CSF2,CTLA4,DUSP6,FYN,HLA-DMB,HLA-DPA1,HLA-DPB1,HLA-DQA1,HLA-DQB1,HLA-DQB2,HLA-DRA,HLA-DRB1,HLA-DRB5,HNF1A,ICOS,IFNG,ITK,JUN,LEF1,MALT1,NFATC2,NFKB1,NFKBIA,PAG1,PDK1,PIK3CG,PTPN22,RALA,RRAS2,SKAP1,TCF4,TCF7L2,TNF,VAV2
Opioid Signaling Pathway	4.06	0.136	#N/A	ADCY3,ADCY9,AP1B1,BLK,CALM1 (includes others),CAMK1D,CAMK2D,CAMK4,CREB5,FYN,GNG11,GNG2,GNG4,GNG7,GRK5,HCK,HNF1A,LEF1,MYC,NFKB1,NFKBIA,OPRK1,PDK1,PIK3CG,PLCB1,PRKAR2B,PRKCA,RALA,RGS1,RGS12,RGS13,RGS16,RRAS2,RYR2,TCF4,TCF7L2,YES1
Coronavirus Pathogenesis Pathway	4.05	0.149	#N/A	ABL1,ADAM17,AR,BCL2,BCL2L11,CCL2,CCL5,CCND1,CTSL,CXCL8,DDIT3,DDX58,EIF2AK3,HDAC9,IFNG,IL1B,IL6,JUN,NFKB1,NFKBIA,NFKBID,NLRP3,OAS1,PTGS2,RAB7A,RPS23,SERPINE1,SMAD3,ZC3HAV1
Coagulation System	4	0.286	#N/A	A2M,F11,F13A1,F3,PLAU,PROC,SERPINA1,SERPINE1,TFPI,THBD
HOTAIR Regulatory Pathway	3.93	0.157	#N/A	AR,COL1A1,COL1A2,ESR2,EZH2,HNF1A,JARID2,LEF1,MET,MMP10,MMP12,MMP2,MMP7,MMP9,MYC,NFKB1,NFKBIA,PIK3CG,RHOC,ROCK2,SPP1,TCF4,TCF7L2,TLR4,VIM
Role of IL-17A in Arthritis	3.9	0.228	#N/A	CCL2,CCL20,CCL5,CCL7,CXCL1,CXCL5,CXCL8,IL17RB,NFKB1,NFKBIA,NFKBID,PIK3CG,PTGS2
IL-4 Signaling	3.88	0.191	#N/A	FCER2,HLA-DMB,HLA-DPA1,HLA-DPB1,HLA-DQA1,HLA-DQB1,HLA-DQB2,HLA-DRA,HLA-DRB1,HLA-DRB5,HMGA1,INPP5F,NFATC2,PIK3CG,RALA,RRAS2,SYNJ2
Neuregulin Signaling	3.87	0.174	#N/A	ADAM17,AREG,DCN,EREG,ERRFI1,HBEGF,HSP90AA1,HSP90B1,ITGA6,ITGA7,ITGAD,ITGB3,ITGB5,ITGB8,MATK,MYC,PLCG2,PRKCA,RALA,RRAS2
Role of Tissue Factor in Cancer	3.87	0.174	#N/A	BLK,CSF1,CSF2,CXCL1,CXCL8,EGR1,F3,FYN,HBEGF,HCK,IL1B,ITGA6,ITGB3,PAK1,PIK3CG,PLCB1,PRKCA,RALA,RRAS2,YES1
p53 Signaling	3.85	0.184	#N/A	BCL2,BIRC5,CCND1,CCND2,CDKN2A,DRAM1,GADD45A,GADD45B,HDAC9,JMY,JUN,PCNA,PIK3CG,PMAIP1,PPP1R13B,SERPINB5,THBS1,TNFRSF10B
FXR/RXR Activation	3.81	0.168	#N/A	APOC1,APOE,C9,CLU,CYP27A1,FBP1,FOXO1,HNF1A,IL1A,IL1B,IL1RN,LPL,NR1H3,PLTP,PPARG,RBP4,SCARB1,SERPINA1,SERPINF1,SLC10A1,TNF
IL-12 Signaling and Production in Macrophages	3.81	0.164	#N/A	APOC1,APOE,CLU,IFNG,IL10,IL12RB1,IL12RB2,IRF8,JUN,LYZ,NFKB1,NFKBIA,PIK3CG,PPARG,PRKCA,RAB7A,RBP4,S100A8,SERPINA1,STAT4,TLR4,TNF
Altered T Cell and B Cell Signaling in Rheumatoid Arthritis	3.78	0.134	#N/A	CCL21,CD247,CD28,CD3D,CD3E,CD3G,CD79B,CD80,CD86,CSF1,CSF2,CXCL13,HLA-DMB,HLA-DPA1,HLA-DPB1,HLA-DQA1,HLA-DQB1,HLA-DQB2,HLA-DRA,HLA-DRB1,HLA-DRB5,IFNG,IL10,IL15,IL1A,IL1B,IL1RN,IL6,LTB,NFKB1,SLAMF1,SPP1,TLR4,TNF,TNFRSF13B
Pathogenesis of Multiple Sclerosis	3.78	0.556	#N/A	CCL3,CCL4,CCL5,CXCL9,CXCR3
Colorectal Cancer Metastasis Signaling	3.75	0.134	#N/A	ADCY3,ADCY9,BIRC5,CCND1,GNG11,GNG2,GNG4,GNG7,HNF1A,IFNG,IL6,JUN,LEF1,MMP10,MMP12,MMP2,MMP7,MMP9,MYC,NFKB1,PDGFC,PIK3CG,PRKAR2B,PTGS2,RALA,RHOB,RHOC,RHOH,RND3,RRAS2,SMAD3,TCF4,TCF7L2,TLR4,TNF
Dendritic Cell Maturation	3.73	0.123	#N/A	CD1A,CD1B,CD247,CD3D,CD3E,CD3G,CD80,CD83,CD86,COL1A1,COL1A2,CREB5,CSF2,FCGR1A,FCGR2B,FCGR3A/FCGR3B,HLA-DMB,HLA-DPA1,HLA-DPB1,HLA-DQA1,HLA-DQB1,HLA-DQB2,HLA-DRA,HLA-DRB1,HLA-DRB5,IL10,IL15,IL1A,IL1B,IL1RN,IL32,IL6,IRF8,LTB,NFKB1,NFKBIA,NFKBID,PIK3CG,PLCB1,PLCG2,STAT4,TLR4,TNF,TREM2
GADD45 Signaling	3.71	0.368	#N/A	CCNB1,CCND1,CCND2,CDK1,GADD45A,GADD45B,PCNA
PEDF Signaling	3.68	0.19	#N/A	BCL2,DOCK3,HNF1A,NFKB1,NFKBIA,NFKBID,PIK3CG,PPARG,RALA,ROCK2,RRAS2,SERPINF1,SOD2,TCF4,TCF7L2,ZEB1
IL-17A Signaling in Fibroblasts	3.67	0.263	#N/A	CCL2,CCL7,CEBPD,CXCL5,IL17RB,IL6,JUN,NFKB1,NFKBIA,NFKBID
Macropinocytosis Signaling	3.66	0.197	#N/A	CD14,CSF1,ITGB3,ITGB5,ITGB8,MET,MRC1,PAK1,PDGFC,PIK3CG,PLCG2,PRKCA,RALA,RRAS2,USP6NL
Thyroid Cancer Signaling	3.59	0.195	#N/A	ALK,CCND1,CXCL8,FOXO1,HNF1A,INSR,JUN,LEF1,MYC,PDK1,PIK3CG,RALA,RRAS2,TCF4,TCF7L2
SPINK1 General Cancer Pathway	3.59	0.213	#N/A	GZMA,IL6,MT1E,MT1F,MT1G,MT1H,MT1M,MT1X,MT2A,PIK3CG,PRSS3,RALA,RRAS2
iNOS Signaling	3.58	0.239	#N/A	CALM1 (includes others),CAMK4,CD14,HMGA1,IFNG,IRAK2,JUN,NFKB1,NFKBIA,NFKBID,TLR4
PD-1, PD-L1 cancer immunotherapy pathway	3.57	0.175	#N/A	CBLB,CD247,CD274,CD28,CD80,HLA-DMB,HLA-DPA1,HLA-DPB1,HLA-DQA1,HLA-DQB1,HLA-DQB2,HLA-DRA,HLA-DRB1,HLA-DRB5,IFNG,PIK3CG,SMAD3,TNF
IL-17A Signaling in Gastric Cells	3.55	0.308	#N/A	CCL20,CCL5,CXCL1,CXCL8,IL17RB,JUN,NFKB1,TNF
Production of Nitric Oxide and Reactive Oxygen Species in Macrophages	3.53	0.144	#N/A	APOC1,APOE,CLU,IFNG,IRF8,JUN,LYZ,MAP3K13,NCF1,NFKB1,NFKBIA,NFKBID,PIK3CG,PLCG2,PPP1R14C,PPP2R2B,PPP2R3A,PRKCA,RBP4,RHOB,RHOC,RHOH,RND3,S100A8,SERPINA1,TLR4,TNF
Glioma Invasiveness Signaling	3.45	0.197	#N/A	HMMR,ITGB3,MMP2,MMP9,PIK3CG,PLAU,RALA,RHOB,RHOC,RHOH,RND3,RRAS2,TIMP1,TIMP3
NRF2-mediated Oxidative Stress Response	3.42	0.137	#N/A	ABCC4,ACTB,DNAJA1,DNAJA4,DNAJB1,DNAJB4,DNAJC5B,EIF2AK3,FTH1,FTL,GCLC,GCLM,GSTO2,HERPUD1,HMOX1,HSP90AA1,HSP90B1,JUN,MGST1,MGST3,PIK3CG,PRDX1,PRKCA,RALA,RRAS2,SCARB1,SOD2,SQSTM1,TXN
Regulation Of The Epithelial Mesenchymal Transition By Growth Factors Pathway	3.38	0.141	#N/A	CD70,EGR1,ETS1,FGF10,FGF18,FGFR1,FOXO1,ID2,IL6,JUN,LTB,MET,MMP2,MMP9,NFKB1,PDGFC,PIK3CG,RALA,RRAS2,SMAD3,SNAI1,TNF,TNFSF10,TNFSF14,TNFSF8,VIM,ZEB1
Role of NFAT in Regulation of the Immune Response	3.36	0.119	#N/A	CALM1 (includes others),CAMK4,CD247,CD28,CD3D,CD3E,CD3G,CD79B,CD80,CD86,FCER1A,FCGR1A,FCGR2B,FCGR3A/FCGR3B,FYN,GNG11,GNG2,GNG4,GNG7,HLA-DMB,HLA-DPA1,HLA-DPB1,HLA-DQA1,HLA-DQB1,HLA-DQB2,HLA-DRA,HLA-DRB1,HLA-DRB5,ITK,JUN,KPNA2,MEF2C,NFATC2,NFKB1,NFKBIA,NFKBID,ORAI1,PIK3CG,PLCB1,PLCG2,RALA,RCAN2,RRAS2
Antioxidant Action of Vitamin C	3.36	0.168	#N/A	ABHD3,CSF2,CSF2RA,GLRX,GSTO2,HMOX1,NFKB1,NFKBIA,NFKBID,PLA2G4A,PLA2G7,PLCB1,PLCG2,PLD3,SLC2A1,SLC2A3,TNF,TXN
STAT3 Pathway	3.34	0.156	#N/A	BCL2,BMP6,FGFR1,FLT1,IFNLR1,IGF1R,IL12RB1,IL12RB2,IL17RB,IL18R1,IL1A,IL1B,IL1R1,IL1R2,IL1RL1,IL21R,IL7R,INSR,MYC,RALA,RRAS2
Eicosanoid Signaling	3.31	0.2	#N/A	ABHD3,AKR1C3,ALOX15B,ALOX5AP,CYSLTR2,FPR2,HPGDS,LTA4H,LTC4S,PLA2G4A,PLA2G7,PTGDS,PTGS2
Epithelial Adherens Junction Signaling	3.26	0.147	#N/A	ACTB,BAIAP2,EPN2,FARP2,FER,FGFR1,HNF1A,LEF1,MET,MYL6B,MYL9,PTPRM,RALA,RRAS2,SNAI1,SORBS1,TCF4,TCF7L2,TUBA1A,TUBB,VAV2,VCL,YES1
MSP-RON Signaling In Cancer Cells Pathway	3.25	0.153	#N/A	CCND1,CREB5,ETS1,F11,HNF1A,ITGA6,JUN,KLK4,LEF1,MET,MYC,NFKB1,NFKBIA,PDGFC,PIK3CG,RALA,RRAS2,TCF4,TCF7L2,VIM,YWHAH
Cell Cycle: G2/M DNA Damage Checkpoint Regulation	3.25	0.22	#N/A	ABL1,AURKA,CCNB1,CCNB2,CDK1,CDKN2A,CKS1B,CKS2,GADD45A,TOP2A,YWHAH
Interferon Signaling	3.18	0.25	#N/A	BCL2,IFIT1,IFIT3,IFITM2,IFITM3,IFNG,ISG15,MX1,OAS1
Complement System	3.18	0.25	#N/A	C1QA,C1QB,C1QC,C2,C8B,C9,CD59,CFD,SERPING1
Vitamin-C Transport	3.13	0.304	#N/A	GJB2,GLRX,GSTO2,SLC2A1,SLC2A3,STOM,TXN
Death Receptor Signaling	3.11	0.17	#N/A	ACTB,BCL2,BIRC3,CRADD,HSPB1,LMNA,MAP4K4,NFKB1,NFKBIA,NFKBID,PARP16,PARP8,TNF,TNFRSF10B,TNFRSF21,TNFSF10
HGF Signaling	3.1	0.153	#N/A	CCND1,CDKN2A,ETS1,IL6,ITGA6,ITGA7,ITGAD,ITGB3,ITGB5,ITGB8,JUN,MAP3K13,MET,PAK1,PIK3CG,PLCG2,PRKCA,PTGS2,RALA,RRAS2
Role of Cytokines in Mediating Communication between Immune Cells	3.09	0.212	#N/A	CSF2,CXCL8,IFNG,IL10,IL15,IL1A,IL1B,IL1RN,IL32,IL6,TNF
Glioma Signaling	3.08	0.156	#N/A	ABL1,CALM1 (includes others),CAMK1D,CAMK2D,CAMK4,CCND1,CCND2,CDK6,CDKN2A,CDKN2C,HDAC9,IDH1,IGF1R,PDGFC,PIK3CG,PLCG2,PRKCA,RALA,RRAS2
Virus Entry via Endocytic Pathways	3.06	0.163	#N/A	ABL1,ACTB,AP1B1,CXADR,DNM1,FLNB,FOLR1,FYN,ITGB3,ITGB5,ITGB8,PIK3CG,PLCG2,PRKCA,RALA,RRAS2,TFRC
Natural Killer Cell Signaling	3	0.135	#N/A	CD247,COL1A1,COL1A2,FCGR3A/FCGR3B,FYN,HSPA1A/HSPA1B,HSPA5,IFNG,IL12RB1,IL12RB2,IL15,IL18R1,KLRC1,KLRD1,MAP3K13,NFATC2,NFKB1,PAK1,PIK3CG,PLCG2,PVR,RALA,RRAS2,STAT4,TNFSF10,VAV2
Axonal Guidance Signaling	3	0.109	#N/A	ABL1,ABLIM1,ADAM17,ADAM28,ADAMTS17,ADAMTS2,BAIAP2,BMP6,EFNA5,EPHB1,FARP2,FYN,GNG11,GNG2,GNG4,GNG7,ITGA6,ITGA7,ITGAD,ITGB3,ITGB5,ITGB8,KEL,MET,MME,MMP10,MMP12,MMP2,MMP7,MMP9,MYL6B,MYL9,NFATC2,NRP1,NRP2,PAK1,PDGFC,PIK3CG,PLCB1,PLCG2,PLXNA2,PLXNC1,PRKAR2B,PRKCA,RALA,ROCK2,RRAS2,SDC2,SEMA3C,SEMA4A,SRGAP1,TUBA1A,TUBB
Semaphorin Neuronal Repulsive Signaling Pathway	2.92	0.145	#N/A	FARP1,FARP2,FYN,ITGA6,ITGA7,ITGAD,ITGB3,ITGB5,ITGB8,MYL6B,MYL9,NRP1,NRP2,PAK1,PDE4D,PIK3CG,PLCG2,PLXNA2,PRKAR2B,ROCK2,VCAN
Molecular Mechanisms of Cancer	2.87	0.11	#N/A	ABL1,ADCY3,ADCY9,AURKA,BCL2,BCL2L11,BIRC3,BMP6,CAMK2D,CCND1,CCND2,CDK1,CDK6,CDKN2A,CDKN2C,FOXO1,FYN,GNG11,GNG2,GNG4,GNG7,HDAC9,ITGA6,ITGA7,ITGAD,ITGB3,ITGB5,ITGB8,JUN,LEF1,MYC,NFKB1,NFKBIA,NFKBID,PAK1,PIK3CG,PLCB1,PMAIP1,PRKAR2B,PRKCA,RALA,RHOB,RHOC,RHOH,RND3,RRAS2,SMAD3,TCF4
Bile Acid Biosynthesis, Neutral Pathway	2.87	0.385	#N/A	AKR1C1/AKR1C2,AKR1C3,AKR1D1,CYP27A1,HSD3B7
Prostate Cancer Signaling	2.82	0.156	#N/A	ABL1,AR,BCL2,CCND1,CREB5,FOXO1,HDAC9,HSP90AA1,HSP90B1,LEF1,NFKB1,NFKBIA,NFKBID,NKX3-1,PIK3CG,RALA,RRAS2
IL-7 Signaling Pathway	2.81	0.178	#N/A	BCL2,CCND1,EBF1,FOXO1,FYN,IFNG,IL7R,JUN,MET,MYC,PAX5,PIK3CG,SLC2A1
Leukocyte Extravasation Signaling	2.79	0.132	#N/A	ABL1,ACTB,CLDN12,CTTN,DLC1,FER,ITK,MMP10,MMP12,MMP2,MMP7,MMP9,NCF1,PIK3CG,PLCG2,PRKCA,RDX,RHOH,ROCK2,TEC,TIMP1,TIMP3,TXK,VAV2,VCL
G-Protein Coupled Receptor Signaling	2.78	0.12	#N/A	ADCY3,ADCY9,CAMK2D,CAMK4,CHRM3,CNR1,CREB5,DUSP4,DUSP6,FPR2,FYN,HRH1,LPAR1,NFKB1,NFKBIA,NFKBID,OPRK1,PDE3B,PDE4D,PDE7B,PIK3CG,PLCB1,PRKAR2B,PRKCA,RALA,RGS12,RGS16,RGS2,RRAS2,SMPDL3A,SMPDL3B,TULP2,VIPR2
PTEN Signaling	2.74	0.14	#N/A	BCL2,BCL2L11,CCND1,FGFR1,FLT1,FOXO1,IGF1R,INPP5F,INSR,ITGA6,ITGA7,ITGAD,ITGB3,ITGB5,ITGB8,NFKB1,PIK3CG,RALA,RRAS2,SYNJ2,YWHAH
Inflammasome pathway	2.71	0.3	#N/A	CTSB,IL1B,NFKB1,NLRP3,P2RX7,TLR4
ERK/MAPK Signaling	2.69	0.127	#N/A	CREB5,DUSP4,DUSP6,ETS1,FYN,HSPB1,ITGA6,ITGA7,ITGAD,ITGB3,ITGB5,ITGB8,KSR1,MYC,PAK1,PIK3CG,PLA2G4A,PLCG2,PPARG,PPP1R14C,PPP2R2B,PPP2R3A,PRKAR2B,PRKCA,RALA,RRAS2,YWHAH
Role of PKR in Interferon Induction and Antiviral Response	2.67	0.144	#N/A	ATF3,COLEC12,DDX58,FCGR1A,HSP90AA1,HSP90B1,HSPA1A/HSPA1B,HSPA5,IFNG,IL1B,JUN,MSR1,NFKB1,NFKBIA,NFKBID,NLRP3,PDGFC,TLR4,TNF
FAT10 Cancer Signaling Pathway	2.67	0.2	#N/A	ACKR3,IFNG,IL6,MAD2L1,NFKB1,NFKBIA,PCNA,SMAD3,TCF7L2,TNF
Endocannabinoid Cancer Inhibition Pathway	2.67	0.141	#N/A	ADCY3,ADCY9,ATF3,CCND1,CCND2,CNR1,CREB5,DDIT3,HNF1A,LEF1,MMP2,MYC,NUPR1,PDGFC,PIK3CG,PRKAR2B,ROCK2,TCF4,TCF7L2,VIM
Small Cell Lung Cancer Signaling	2.66	0.16	#N/A	ABL1,BCL2,CCND1,CCND2,CDK6,CKS1B,FHIT,HDAC9,MYC,NFKB1,NFKBIA,NFKBID,PIK3CG,PTGS2,TRAF1
IL-1 Signaling	2.66	0.16	#N/A	ADCY3,ADCY9,GNG11,GNG2,GNG4,GNG7,IL1A,IL1R1,IL1RAP,IRAK2,JUN,NFKB1,NFKBIA,NFKBID,PRKAR2B
α-Adrenergic Signaling	2.63	0.154	#N/A	ADCY3,ADCY9,CALM1 (includes others),CAMK4,GNG11,GNG2,GNG4,GNG7,GYS1,PLCG2,PRKAR2B,PRKCA,RALA,RRAS2,SLC8A1,SLC8A2
Bladder Cancer Signaling	2.61	0.149	#N/A	ABL1,CCND1,CDKN2A,CXCL8,FGF10,FGF18,HDAC9,MMP10,MMP12,MMP2,MMP7,MMP9,MYC,PDGFC,RALA,RRAS2,THBS1
Pancreatic Adenocarcinoma Signaling	2.6	0.145	#N/A	ABL1,BCL2,BIRC5,BRCA2,CCND1,CDKN2A,HBEGF,HDAC9,HMOX1,MMP9,NFKB1,PDGFC,PIK3CG,PLD3,PTGS2,RAD51,RALA,SMAD3
Toll-like Receptor Signaling	2.6	0.169	#N/A	CD14,IL1A,IL1B,IL1RL1,IL1RN,IRAK2,JUN,MAP4K4,NFKB1,NFKBIA,TLR4,TNF,TRAF1
Endoplasmic Reticulum Stress Pathway	2.59	0.286	#N/A	ATF6,DDIT3,EIF2AK3,ERN1,HSP90B1,HSPA5
T Cell Exhaustion Signaling Pathway	2.57	0.112	#N/A	BATF,CD247,CD274,CD28,CD3D,CD3E,CD3G,CD80,CD86,CTLA4,FOXO1,GZMB,HLA-DMB,HLA-DPA1,HLA-DPB1,HLA-DQA1,HLA-DQB1,HLA-DQB2,HLA-DRA,HLA-DRB1,HLA-DRB5,IFNG,IL10,IL12RB1,IL12RB2,IL6,JUN,NFATC2,PDK1,PIK3CG,PLCG2,PPP2R2B,PPP2R3A,PRDM1,RALA,RRAS2,SMAD3,STAT4
ATM Signaling	2.57	0.156	#N/A	ABL1,BRAT1,CCNB1,CCNB2,CDK1,CREB5,GADD45A,GADD45B,JUN,NFKBIA,PPP2R2B,PPP2R3A,RAD51,SMC2,ZEB1
Actin Cytoskeleton Signaling	2.53	0.121	#N/A	ACTB,ARHGAP24,BAIAP2,CD14,FGF10,FGF18,FN1,GSN,IQGAP3,ITGA6,ITGA7,ITGAD,ITGB3,ITGB5,ITGB8,MATK,MYL6B,MYL9,PAK1,PDGFC,PIK3CG,RALA,RDX,ROCK2,RRAS2,TIAM1,TMSB10/TMSB4X,VAV2,VCL
MIF-mediated Glucocorticoid Regulation	2.53	0.222	#N/A	CD14,CD74,NFKB1,NFKBIA,NFKBID,PLA2G4A,PTGS2,TLR4
MIF Regulation of Innate Immunity	2.52	0.205	#N/A	CD14,CD74,JUN,NFKB1,NFKBIA,NFKBID,PLA2G4A,PTGS2,TLR4
Estrogen Receptor Signaling	2.52	0.108	#N/A	ADCY3,ADCY9,BCL2,CCND1,CREB5,ESR2,FOXO1,GNG11,GNG2,GNG4,GNG7,HES1,HSP90AA1,HSP90B1,IGF1R,JUN,MDK,MED12L,MMP10,MMP12,MMP2,MMP7,MMP9,MYC,MYL6B,MYL9,NDUFS3,NFKB1,NRIP1,PAK1,PCNA,PDGFC,PIK3CG,PLCB1,PLCG2,PRKAR2B,PRKCA,RALA,ROCK2,RRAS2,RUNX2,SNAI1,SOD2
Tec Kinase Signaling	2.51	0.111	#N/A	ACTB,BLK,CD247,CD3D,CD3E,CD3G,FCER1A,FYN,GNG11,GNG2,GNG4,GNG7,HCK,ITGA6,ITGA7,ITGAD,ITGB3,ITGB5,ITGB8,ITK,NFKB1,PAK1,PIK3CG,PLCG2,PRKCA,RHOB,RHOC,RHOH,RND3,STAT4,TEC,TLR4,TNF,TNFRSF10B,TNFRSF21,TNFSF10,TXK,VAV2,YES1
Regulation of Cellular Mechanics by Calpain Protease	2.5	0.159	#N/A	CCNA2,CCND1,CCND2,CDK1,CDK6,ITGA6,ITGA7,ITGAD,ITGB3,ITGB5,ITGB8,RALA,RRAS2,VCL
P2Y Purigenic Receptor Signaling Pathway	2.45	0.141	#N/A	ADCY3,ADCY9,CREB5,GNG11,GNG2,GNG4,GNG7,ITGB3,JUN,MYC,NFKB1,PIK3CG,PLCB1,PLCG2,PRKAR2B,PRKCA,RALA,RRAS2
Autophagy	2.44	0.123	#N/A	BCL2,BMP6,CALM1 (includes others),CAMK4,CREB5,DAPK2,DDIT3,DRAM1,EIF2AK3,ERN1,FOXO1,INSR,JUN,MYC,NFKB1,PIK3CG,PPP2R2B,PPP2R3A,PRKAR2B,RAB7A,RAB7B,RALA,SQSTM1,TLR4,TNF,UVRAG
Extrinsic Prothrombin Activation Pathway	2.42	0.312	#N/A	F13A1,F3,PROC,TFPI,THBD
Acute Myeloid Leukemia Signaling	2.41	0.156	#N/A	CCND1,CSF2RA,FLT3,HNF1A,IDH1,LEF1,MYC,NFKB1,PIK3CG,PIM2,RALA,RRAS2,TCF4,TCF7L2
Relaxin Signaling	2.39	0.133	#N/A	ADCY3,ADCY9,CTH,GNG11,GNG2,GNG4,GNG7,JUN,MMP9,NFKB1,NFKBIA,NFKBID,PDE3B,PDE4D,PDE7B,PIK3CG,PRKAR2B,SMPDL3A,SMPDL3B,TULP2
IL-23 Signaling Pathway	2.38	0.196	#N/A	CSF2,IL12RB1,IL12RB2,IL1B,NFKB1,NFKBIA,PIK3CG,STAT4,TNF
Regulation of Actin-based Motility by Rho	2.38	0.145	#N/A	ACTB,BAIAP2,GSN,ITGA6,ITGA7,ITGAD,ITGB3,ITGB5,ITGB8,MYL6B,MYL9,PAK1,RHOB,RHOC,RHOH,RND3
Actin Nucleation by ARP-WASP Complex	2.37	0.154	#N/A	BAIAP2,ITGA6,ITGA7,ITGAD,ITGB3,ITGB5,ITGB8,RALA,RHOB,RHOC,RHOH,RND3,ROCK2,RRAS2
eNOS Signaling	2.32	0.132	#N/A	ADCY3,ADCY9,AQP3,CALM1 (includes others),CAMK4,CCNA2,CHRM3,ESR2,FLT1,HSP90AA1,HSP90B1,HSPA1A/HSPA1B,HSPA5,LPAR1,LPAR3,PDGFC,PIK3CG,PLCG2,PRKAR2B,PRKCA
TNFR2 Signaling	2.32	0.226	#N/A	BIRC3,JUN,NFKB1,NFKBIA,NFKBID,TNF,TRAF1
Integrin Signaling	2.31	0.122	#N/A	ABL1,ACTB,BCAR3,CTTN,FYN,GSN,ITGA6,ITGA7,ITGAD,ITGB3,ITGB5,ITGB8,MYL9,NEDD9,PAK1,PIK3CG,PLCG2,RALA,RHOB,RHOC,RHOH,RND3,RRAS2,TSPAN4,VCL
Apoptosis Signaling	2.31	0.147	#N/A	BCL2,BCL2A1,BCL2L11,BIRC3,CDK1,LMNA,MAP4K4,NFKB1,NFKBIA,NFKBID,PLCG2,PRKCA,RALA,RRAS2,TNF
Cyclins and Cell Cycle Regulation	2.31	0.157	#N/A	ABL1,CCNA2,CCNB1,CCNB2,CCND1,CCND2,CDK1,CDK6,CDKN2A,CDKN2C,HDAC9,PPP2R2B,PPP2R3A
Glutamate Receptor Signaling	2.29	0.169	#N/A	CALM1 (includes others),CAMK4,GLUL,GNG11,GNG2,GNG4,GNG7,HOMER1,HOMER2,SLC1A3,SLC38A1
Fcγ Receptor-mediated Phagocytosis in Macrophages and Monocytes	2.28	0.151	#N/A	ACTB,CSF2,FCGR1A,FCGR3A/FCGR3B,FYN,HCK,HMOX1,NCF1,PAK1,PIK3CG,PLD3,PRKCA,VAV2,YES1
CXCR4 Signaling	2.27	0.128	#N/A	ADCY3,ADCY9,EGR1,GNG11,GNG2,GNG4,GNG7,JUN,MYL6B,MYL9,PAK1,PIK3CG,PLCB1,PRKCA,RALA,RHOB,RHOC,RHOH,RND3,ROCK2,RRAS2
TR/RXR Activation	2.26	0.155	#N/A	AKR1C1/AKR1C2,AKR1C3,CAMK4,HP,LDLR,ME1,PDE3B,PIK3CG,RCAN2,SCARB1,SLC2A1,STRBP,THRB
Caveolar-mediated Endocytosis Signaling	2.24	0.16	#N/A	ABL1,ACTB,FLNB,FYN,INSR,ITGA6,ITGA7,ITGAD,ITGB3,ITGB5,ITGB8,PRKCA
Inhibition of Angiogenesis by TSP1	2.23	0.219	#N/A	CD36,FYN,HSPG2,JUN,MMP9,SDC2,THBS1
Tryptophan Degradation to 2-amino-3-carboxymuconate Semialdehyde	2.23	0.5	#N/A	IDO1,KYNU,TDO2
GP6 Signaling Pathway	2.23	0.137	#N/A	CALM1 (includes others),CAMK4,COL19A1,COL1A1,COL1A2,COL23A1,COL4A2,COL6A1,COL6A2,FYN,ITGB3,ITK,LAMB1,PIK3CG,PLCG2,PRKCA,VAV2
Germ Cell-Sertoli Cell Junction Signaling	2.21	0.127	#N/A	A2M,ACTB,EPN2,FER,GSN,ITGA6,MAP3K13,PAK1,PIK3CG,RALA,RHOB,RHOC,RHOH,RND3,RRAS2,SORBS1,TJP1,TNF,TUBA1A,TUBB,VCL
Ovarian Cancer Signaling	2.19	0.128	#N/A	ABL1,BCL2,BRCA2,CCND1,CDKN2A,HDAC9,HNF1A,LEF1,MMP2,MMP7,MMP9,PDGFC,PIK3CG,PRKAR2B,PTGS2,RAD51,RALA,RRAS2,TCF4,TCF7L2
Signaling by Rho Family GTPases	2.19	0.113	#N/A	ACTB,BAIAP2,CDH20,CDH23,CIT,GNG11,GNG2,GNG4,GNG7,ITGA6,ITGA7,ITGAD,ITGB3,ITGB5,ITGB8,JUN,MYL6B,MYL9,NCF1,NFKB1,PAK1,PIK3CG,RDX,RHOB,RHOC,RHOH,RND3,ROCK2,STMN1,VIM
Ephrin Receptor Signaling	2.18	0.121	#N/A	ABL1,CREB5,EFNA5,EPHB1,FYN,GNG11,GNG2,GNG4,GNG7,ITGA6,ITGA7,ITGAD,ITGB3,ITGB5,ITGB8,MAP4K4,PAK1,PDGFC,PIK3CG,RALA,ROCK2,RRAS2,SDC2,SORBS1
γ-linolenate Biosynthesis II (Animals)	2.18	0.278	#N/A	ACSL3,ACSL4,FADS1,FADS2,SLC27A4
Phospholipase C Signaling	2.14	0.102	#N/A	ADCY3,ADCY9,AHNAK,CALM1 (includes others),CAMK4,CD247,CD3D,CD3E,CD3G,CD79B,CREB5,FCGR2B,FYN,GNG11,GNG2,GNG4,GNG7,HDAC9,HMOX1,ITGA6,ITGA7,ITGAD,ITGB3,ITGB5,ITGB8,ITK,MARCKS,MEF2C,MYL6B,MYL9,NFATC2,NFKB1,PEBP1,PLA2G4A,PLCB1,PLCG2,PLD3,PRKCA,RALA,RHOB,RHOC,RHOH,RND3,RRAS2,TGM2
Myc Mediated Apoptosis Signaling	2.14	0.18	#N/A	BCL2,BCL2L11,CDKN2A,CRADD,MYC,NFKB1,PMAIP1,PRKAR2B,TNF
RhoGDI Signaling	2.13	0.118	#N/A	ACTB,CDH20,CDH23,DLC1,ESR2,GNG11,GNG2,GNG4,GNG7,ITGA6,ITGA7,ITGAD,ITGB3,ITGB5,ITGB8,MYL6B,MYL9,PAK1,PRKCA,RDX,RHOB,RHOC,RHOH,RND3,ROCK2
Semaphorin Signaling in Neurons	2.13	0.169	#N/A	FYN,MET,NRP1,PAK1,PLXNA2,RHOB,RHOC,RHOH,RND3,ROCK2
Cholecystokinin/Gastrin-mediated Signaling	2.12	0.137	#N/A	IL1A,IL1B,IL1RN,JUN,MEF2C,PLCB1,PRKCA,PTGS2,RALA,RHOB,RHOC,RHOH,RND3,ROCK2,RRAS2,TNF
Sertoli Cell-Sertoli Cell Junction Signaling	2.11	0.119	#N/A	A2M,ACTB,CLDN12,EPN2,ITGA6,ITGA7,ITGAD,ITGB3,ITGB5,ITGB8,JUN,MAP3K13,MPP6,PRKAR2B,RALA,RRAS2,SORBS1,SPTBN1,TJP1,TJP2,TNF,TUBA1A,TUBB,VCL
Apelin Endothelial Signaling Pathway	2.1	0.13	#N/A	ADCY3,ADCY9,CALM1 (includes others),CAMK4,CCL2,GNG11,GNG2,GNG4,GNG7,JUN,MEF2C,NFKB1,PIK3CG,PLCB1,PRKCA,RALA,RRAS2,SMAD3
Role of MAPK Signaling in the Pathogenesis of Influenza	2.06	0.152	#N/A	ABHD3,BCL2,CCL2,CCL5,IFNG,PLA2G4A,PLA2G7,PRKCA,PTGS2,RALA,RRAS2,TNF
cAMP-mediated signaling	2.06	0.115	#N/A	ADCY3,ADCY9,AKAP12,AKAP6,CALM1 (includes others),CAMK1D,CAMK2D,CAMK4,CHRM3,CNR1,CREB5,DUSP4,DUSP6,FPR2,LPAR1,OPRK1,PDE3B,PDE4D,PDE7B,PRKAR2B,RGS12,RGS2,SMPDL3A,SMPDL3B,TULP2,VIPR2
Oncostatin M Signaling	2.04	0.186	#N/A	CHI3L1,EPAS1,MT2A,OSM,PLAU,RALA,RRAS2,TIMP3
G Protein Signaling Mediated by Tubby	2.04	0.186	#N/A	ABL1,GNG11,GNG2,GNG4,GNG7,INSR,PLCB1,PLCG2
Thrombin Signaling	2.03	0.117	#N/A	ADCY3,ADCY9,CAMK1D,CAMK2D,CAMK4,GATA3,GNG11,GNG2,GNG4,GNG7,MYL6B,MYL9,NFKB1,PIK3CG,PLCB1,PLCG2,PRKCA,RALA,RHOB,RHOC,RHOH,RND3,ROCK2,RRAS2
fMLP Signaling in Neutrophils	2.03	0.131	#N/A	CALM1 (includes others),CAMK4,FPR2,GNG11,GNG2,GNG4,GNG7,NCF1,NFATC2,NFKB1,NFKBIA,NFKBID,PIK3CG,PLCB1,PRKCA,RALA,RRAS2
Cardiac β-adrenergic Signaling	2.01	0.121	#N/A	ADCY3,ADCY9,AKAP12,AKAP6,GNG11,GNG2,GNG4,GNG7,PDE3B,PDE4D,PDE7B,PPP1R14C,PPP2R2B,PPP2R3A,PRKAR2B,RYR2,SLC8A1,SLC8A2,SMPDL3A,SMPDL3B,TULP2
Role of NFAT in Cardiac Hypertrophy	2.01	0.115	#N/A	ADCY3,ADCY9,CALM1 (includes others),CAMK1D,CAMK2D,CAMK4,GNG11,GNG2,GNG4,GNG7,HDAC9,IGF1R,IL6,LIF,MEF2C,PIK3CG,PLCB1,PLCG2,PRKAR2B,PRKCA,RALA,RCAN2,RRAS2,SLC8A1,SLC8A2
GNRH Signaling	1.98	0.119	#N/A	ADCY3,ADCY9,CALM1 (includes others),CAMK2D,CAMK4,CREB5,EGR1,GNG11,GNG2,GNG4,GNG7,HBEGF,JUN,MAP3K13,MMP2,NFKB1,PAK1,PLCB1,PRKAR2B,PRKCA,RALA,RRAS2
Systemic Lupus Erythematosus In T Cell Signaling Pathway	1.96	0.103	#N/A	CAMK4,CD247,CD28,CD3D,CD3E,CD3G,CD70,CD80,CD86,CREB5,GADD45A,HLA-DMB,HLA-DPA1,HLA-DPB1,HLA-DQA1,HLA-DQB1,HLA-DQB2,HLA-DRA,HLA-DRB1,HLA-DRB5,ICOS,IL10,IL6,JUN,NFATC2,ORAI1,PDK1,PIK3CG,PPP2R2B,PPP2R3A,RALA,RDX,RHOB,RHOC,RHOH,RND3,ROCK2,RRAS2,YES1
Gα12/13 Signaling	1.93	0.128	#N/A	CDH20,CDH23,JUN,LPAR1,LPAR3,MEF2C,MYL6B,MYL9,NFKB1,NFKBIA,NFKBID,PIK3CG,RALA,ROCK2,RRAS2,TEC,VAV2
Iron homeostasis signaling pathway	1.93	0.128	#N/A	ACO1,ATP6V0D2,BMP6,CD163,EPAS1,FTH1,FTL,GDF15,HAMP,HBB,HMOX1,HP,IL6,SLC25A37,SLC48A1,SMAD3,TFRC
Activation of IRF by Cytosolic Pattern Recognition Receptors	1.93	0.159	#N/A	DDX58,IFIT2,IL10,IL6,ISG15,JUN,NFKB1,NFKBIA,NFKBID,TNF
Mitotic Roles of Polo-Like Kinase	1.93	0.159	#N/A	CCNB1,CCNB2,CDC20,CDK1,HSP90AA1,HSP90B1,PPP2R2B,PPP2R3A,PRC1,PTTG1
T Helper Cell Differentiation	1.88	0.11	#N/A	CD247,CD28,CD3D,CD3E,CD3G,CD80,CD86,GATA3,HLA-DMB,HLA-DPA1,HLA-DPB1,HLA-DQA1,HLA-DQB1,HLA-DQB2,HLA-DRA,HLA-DRB1,HLA-DRB5,ICOS,IFNG,IL10,IL12RB1,IL12RB2,IL18R1,IL21R,IL6,STAT4,TNF
Chondroitin Sulfate Degradation (Metazoa)	1.87	0.286	#N/A	CEMIP,CEMIP2,GM2A,HEXB
SPINK1 Pancreatic Cancer Pathway	1.87	0.164	#N/A	CPE,CPM,CTSA,CTSB,ELANE,KLK4,MMP12,PRSS3,SMAD3
5-aminoimidazole Ribonucleotide Biosynthesis I	1.85	0.667	#N/A	GART,PFAS
Glutathione Biosynthesis	1.85	0.667	#N/A	GCLC,GCLM
Ascorbate Recycling (Cytosolic)	1.85	0.667	#N/A	GLRX,GSTO2
Type I Diabetes Mellitus Signaling	1.83	0.106	#N/A	BCL2,CD247,CD28,CD3D,CD3E,CD3G,CD80,CD86,CPE,GZMB,HLA-DMB,HLA-DPA1,HLA-DPB1,HLA-DQA1,HLA-DQB1,HLA-DQB2,HLA-DRA,HLA-DRB1,HLA-DRB5,HSPD1,ICA1,IFNG,IL1B,IL1R1,IL1RAP,NFKB1,NFKBIA,NFKBID,PRF1,TNF
Senescence Pathway	1.82	0.105	#N/A	ATF3,CALM1 (includes others),CAMK4,CCNB1,CCNB2,CCND1,CCND2,CDK1,CDK6,CDKN2A,CXCL8,ETS1,EZH2,GADD45A,GADD45B,IL1A,IL6,JUN,NFATC2,NFKB1,PDK1,PDK4,PIK3CG,PPP2R2B,PPP2R3A,RALA,RRAS2,SERPINE1,SMAD3,SOD2,SQSTM1
FAK Signaling	1.81	0.129	#N/A	ACTB,FYN,HMMR,ITGA6,ITGA7,ITGAD,ITGB3,ITGB5,ITGB8,PAK1,PIK3CG,PLCG2,RALA,RRAS2,VCL
Noradrenaline and Adrenaline Degradation	1.79	0.2	#N/A	ALDH1A1,ALDH1A2,ALDH2,COMT,DHRS9,SMOX
Phagosome Maturation	1.78	0.121	#N/A	ATP6V0D2,CTSA,CTSB,CTSC,CTSG,CTSK,CTSL,CTSW,CTSZ,HLA-DRA,HLA-DRB1,HLA-DRB5,NCF1,PRDX1,RAB7A,RAB7B,TUBA1A,TUBB
PAK Signaling	1.78	0.128	#N/A	ARHGAP10,ITGA6,ITGA7,ITGAD,ITGB3,ITGB5,ITGB8,MYL6B,MYL9,PAK1,PDGFC,PIK3CG,RALA,RRAS2,TNF
Dermatan Sulfate Degradation (Metazoa)	1.75	0.267	#N/A	CEMIP,CEMIP2,GM2A,HEXB
Cell Cycle: G1/S Checkpoint Regulation	1.75	0.149	#N/A	ABL1,CCND1,CCND2,CDK6,CDKN2A,CDKN2C,FOXO1,HDAC9,MYC,SMAD3
p38 MAPK Signaling	1.75	0.127	#N/A	CREB5,DDIT3,HSPB1,IL1A,IL1B,IL1R1,IL1R2,IL1RAP,IL1RL1,IL1RN,IRAK2,MEF2C,MYC,PLA2G4A,TNF
Communication between Innate and Adaptive Immune Cells	1.73	0.106	#N/A	CCL3,CCL4,CCL5,CD247,CD28,CD3D,CD3E,CD3G,CD79B,CD80,CD83,CD86,CD8A,CSF2,CXCL8,HLA-DRA,HLA-DRB1,HLA-DRB5,IFNG,IL10,IL15,IL1A,IL1B,IL1RN,IL6,TLR4,TNF,TNFRSF13B
MSP-RON Signaling Pathway	1.72	0.155	#N/A	ACTB,CCL2,CSF1,F11,IFNG,KLK4,PIK3CG,TLR4,TNF
Cancer Drug Resistance By Drug Efflux	1.72	0.155	#N/A	ABCG2,FOXO1,NFKB1,PDK1,PIK3CG,PTGS2,RALA,RRAS2,YBX1
Cardiac Hypertrophy Signaling	1.71	0.107	#N/A	ADCY3,ADCY9,CALM1 (includes others),CAMK4,GNG11,GNG2,GNG4,GNG7,HSPB1,IGF1R,IL6,JUN,MAP3K13,MEF2C,MYL6B,MYL9,PIK3CG,PLCB1,PLCG2,PRKAR2B,RALA,RHOB,RHOC,RHOH,RND3,ROCK2,RRAS2
Dopamine Degradation	1.71	0.217	#N/A	ALDH1A1,ALDH1A2,ALDH2,COMT,SMOX
Gαs Signaling	1.69	0.125	#N/A	ADCY3,ADCY9,CHRM3,CNR1,CREB5,GNG11,GNG2,GNG4,GNG7,HCK,PRKAR2B,RAPGEF2,RGS2,RYR2,VIPR2
Graft-versus-Host Disease Signaling	1.68	0.109	#N/A	CD247,CD28,CD3D,CD3E,CD3G,CD80,CD86,GZMB,HLA-DMB,HLA-DPA1,HLA-DPB1,HLA-DQA1,HLA-DQB1,HLA-DQB2,HLA-DRA,HLA-DRB1,HLA-DRB5,IFNG,IL1A,IL1B,IL1RN,IL6,PRF1,TNF
Salvage Pathways of Pyrimidine Deoxyribonucleotides	1.68	0.333	#N/A	APOBEC3A,CDA,TK1
CD28 Signaling in T Helper Cells	1.68	0.103	#N/A	CALM1 (includes others),CAMK4,CARD11,CD247,CD28,CD3D,CD3E,CD3G,CD80,CD86,CTLA4,FYN,HLA-DMB,HLA-DPA1,HLA-DPB1,HLA-DQA1,HLA-DQB1,HLA-DQB2,HLA-DRA,HLA-DRB1,HLA-DRB5,ITK,JUN,MALT1,NFATC2,NFKB1,NFKBIA,NFKBID,PAK1,PIK3CG
RANK Signaling in Osteoclasts	1.67	0.135	#N/A	BIRC3,CALM1 (includes others),CAMK4,GSN,JUN,MAP3K13,MITF,NFATC2,NFKB1,NFKBIA,NFKBID,PIK3CG
TNFR1 Signaling	1.66	0.16	#N/A	BIRC3,CRADD,JUN,NFKB1,NFKBIA,NFKBID,PAK1,TNF
Fatty Acid α-oxidation	1.66	0.25	#N/A	ALDH1A1,ALDH1A2,ALDH2,PTGS2
Xenobiotic Metabolism PXR Signaling Pathway	1.65	0.114	#N/A	ALDH1A1,ALDH1A2,ALDH2,CAMK2D,CHST15,CITED2,GSTO2,HS3ST2,HS3ST3B1,HSP90AA1,HSP90B1,MGST1,MGST3,NRIP1,PPP1R14C,PRKAR2B,PRKCA,SMOX,SULT1C2,UST
Intrinsic Prothrombin Activation Pathway	1.65	0.171	#N/A	COL1A1,COL1A2,F11,F13A1,KLK4,PROC,THBD
Neuroprotective Role of THOP1 in Alzheimer's Disease	1.64	0.126	#N/A	CFD,CTSG,ECE1,F11,GZMA,GZMB,HTRA1,IFNG,KLK4,MME,MMP9,PRKAR2B,PRSS21,PRSS3
GM-CSF Signaling	1.63	0.143	#N/A	BCL2A1,CAMK2D,CCND1,CSF2,CSF2RA,ETS1,HCK,PIK3CG,RALA,RRAS2
RhoA Signaling	1.63	0.123	#N/A	ACTB,ANLN,BAIAP2,CIT,DLC1,IGF1R,LPAR1,LPAR3,MYL6B,MYL9,NRP2,RAPGEF2,RDX,RND3,ROCK2
Retinoate Biosynthesis I	1.6	0.182	#N/A	AKR1B1,AKR1C3,ALDH1A1,ALDH1A2,DHRS3,DHRS9
April Mediated Signaling	1.59	0.167	#N/A	JUN,NFATC2,NFKB1,NFKBIA,NFKBID,TNFRSF13B,TRAF1
Heme Degradation	1.57	0.5	#N/A	BLVRB,HMOX1
Phenylethylamine Degradation I	1.57	0.5	#N/A	ALDH2,AOC3
Chondroitin Sulfate Biosynthesis	1.56	0.154	#N/A	CHST15,CHSY1,CSGALNACT1,HS3ST2,HS3ST3B1,SULT1C2,UST,XYLT1
Putrescine Degradation III	1.56	0.235	#N/A	ALDH1A1,ALDH1A2,ALDH2,SMOX
Prostanoid Biosynthesis	1.55	0.3	#N/A	HPGDS,PTGDS,PTGS2
Oleate Biosynthesis II (Animals)	1.55	0.3	#N/A	FADS1,FADS2,SCD
B Cell Activating Factor Signaling	1.54	0.163	#N/A	JUN,NFATC2,NFKB1,NFKBIA,NFKBID,TNFRSF13B,TRAF1
4-1BB Signaling in T Lymphocytes	1.54	0.176	#N/A	JUN,NFKB1,NFKBIA,NFKBID,TNFRSF9,TRAF1
Regulation of the Epithelial-Mesenchymal Transition Pathway	1.53	0.109	#N/A	ADAM17,EGR1,ETS1,FGF10,FGF18,FGFR1,HNF1A,ID2,LEF1,MET,MMP2,MMP9,NFKB1,PIK3CG,RALA,RRAS2,SMAD3,SNAI1,TCF4,TCF7L2,ZEB1
Rac Signaling	1.52	0.117	#N/A	BAIAP2,IQGAP3,ITGA6,ITGA7,ITGAD,ITGB3,ITGB5,ITGB8,JUN,NCF1,NFKB1,PAK1,PIK3CG,RALA,RRAS2,TIAM1
Aldosterone Signaling in Epithelial Cells	1.5	0.113	#N/A	DNAJA1,DNAJB1,DNAJB4,DNAJC5B,HSP90AA1,HSP90B1,HSPA1A/HSPA1B,HSPA5,HSPB1,HSPD1,HSPH1,KCNMA1,PIK3CG,PLCB1,PLCG2,PRKCA,SGK1,SLC12A2
Estrogen-mediated S-phase Entry	1.49	0.192	#N/A	CCNA2,CCND1,CDK1,ESR2,MYC
Glutathione-mediated Detoxification	1.49	0.192	#N/A	GGH,GSTO2,HPGDS,MGST1,MGST3
Triacylglycerol Biosynthesis	1.49	0.159	#N/A	ABHD5,AGPAT4,AGPAT5,DBT,GPAT3,PLPP1,PLPP3
Chondroitin Sulfate Biosynthesis (Late Stages)	1.49	0.159	#N/A	CHST15,CHSY1,CSGALNACT1,HS3ST2,HS3ST3B1,SULT1C2,UST
1D-myo-inositol Hexakisphosphate Biosynthesis II (Mammalian)	1.48	0.222	#N/A	INPP5A,INPP5F,ITPKB,SYNJ2
D-myo-inositol (1,3,4)-trisphosphate Biosynthesis	1.48	0.222	#N/A	INPP5A,INPP5F,ITPKB,SYNJ2
Lymphotoxin β Receptor Signaling	1.48	0.148	#N/A	CXCL1,LTB,NFKB1,NFKBIA,NFKBID,PIK3CG,TNFSF14,TRAF1
LPS-stimulated MAPK Signaling	1.46	0.129	#N/A	CD14,JUN,NFKB1,NFKBIA,NFKBID,PAK1,PIK3CG,PRKCA,RALA,RRAS2,TLR4
Apelin Pancreas Signaling Pathway	1.45	0.156	#N/A	DDIT3,EIF2AK3,ERN1,NFKB1,PDE3B,PIK3CG,PRKAR2B
Dermatan Sulfate Biosynthesis	1.43	0.145	#N/A	CHST15,CHSY1,CSGALNACT1,HS3ST2,HS3ST3B1,SULT1C2,UST,XYLT1
NAD biosynthesis II (from tryptophan)	1.43	0.273	#N/A	IDO1,KYNU,TDO2
PDGF Signaling	1.43	0.128	#N/A	ABL1,INPP5F,JUN,MYC,PDGFC,PIK3CG,PLCG2,PRKCA,RALA,RRAS2,SYNJ2
VEGF Signaling	1.42	0.124	#N/A	ACTB,BCL2,FLT1,FOXO1,PDGFC,PIK3CG,PLCG2,PRKCA,RALA,ROCK2,RRAS2,VCL
Renin-Angiotensin Signaling	1.41	0.118	#N/A	ADCY3,ADCY9,CCL2,CCL5,JUN,NFKB1,PAK1,PIK3CG,PLCG2,PRKAR2B,PRKCA,RALA,RRAS2,TNF
Dopamine Receptor Signaling	1.41	0.132	#N/A	ADCY3,ADCY9,COMT,GCH1,NCS1,PPP1R14C,PPP2R2B,PPP2R3A,PRKAR2B,SMOX
Tryptophan Degradation X (Mammalian, via Tryptamine)	1.4	0.211	#N/A	ALDH1A1,ALDH1A2,ALDH2,SMOX
Remodeling of Epithelial Adherens Junctions	1.4	0.136	#N/A	ACTB,DNM1,MAPRE2,MET,RAB7A,RALA,TUBA1A,TUBB,VCL
Role of MAPK Signaling in Promoting the Pathogenesis of Influenza	1.38	0.119	#N/A	ABHD3,ATP6V0D2,BCL2,JUN,NFKB1,NFKBIA,NFKBID,PLA2G4A,PLA2G7,PRKCA,PTGS2,RALA,RRAS2
Breast Cancer Regulation by Stathmin1	1.37	0.0893	#N/A	ACKR3,ADGRE2,ADGRG5,ADGRV1,AURKA,AURKB,BMP6,C5AR2,CAMK1D,CAMK2D,CAMK4,CCND1,CCND2,CDK1,CDK6,CHRM3,CNR1,CREB5,CYSLTR2,FPR2,GNG11,GNG2,GNG4,GNG7,GPR137B,GPR141,GPR183,GPRC5A,HRH1,JUN,LGR4,LPAR1,LPAR3,MMP2,MMP9,NFKB1,OPRK1,PAK1,PDGFC,PIK3CG,PLCB1,PPP1R14C,PPP2R2B,PPP2R3A,PRKAR2B,PRKCA,RALA,RRAS2,STMN1,TUBA1A,TUBB,VIPR2
Creatine-phosphate Biosynthesis	1.37	0.4	#N/A	CKB,MAP4K4
Pyruvate Fermentation to Lactate	1.37	0.4	#N/A	LDHB,LDHC
Serine Biosynthesis	1.37	0.4	#N/A	PHGDH,PSAT1
Glycerol Degradation I	1.37	0.4	#N/A	GK,GPD1
IL-17A Signaling in Airway Cells	1.36	0.134	#N/A	CCL20,CXCL1,CXCL5,IL17RB,IL6,NFKB1,NFKBIA,NFKBID,PIK3CG
CDK5 Signaling	1.33	0.117	#N/A	ABL1,ADCY3,ADCY9,CABLES1,EGR1,ITGA6,LAMB1,PPP1R14C,PPP2R2B,PPP2R3A,PRKAR2B,RALA,RRAS2
Hematopoiesis from Multipotent Stem Cells	1.33	0.25	#N/A	CSF1,CSF2,IL15
Docosahexaenoic Acid (DHA) Signaling	1.33	0.158	#N/A	BCL2,BCL2A1,FOXO1,IL1B,PIK3CG,SERPINF1
Glioblastoma Multiforme Signaling	1.32	0.107	#N/A	CCND1,CCND2,CDK6,CDKN2A,FOXO1,IGF1R,LEF1,MYC,PDGFC,PIK3CG,PLCB1,PLCG2,RALA,RHOB,RHOC,RHOH,RND3,RRAS2
Primary Immunodeficiency Signaling	1.31	0.146	#N/A	CD3D,CD3E,CD8A,ICOS,IGLL1/IGLL5,IL7R,TNFRSF13B
Endocannabinoid Developing Neuron Pathway	1.31	0.114	#N/A	ADCY3,ADCY9,CCND1,CNR1,CREB5,GNG11,GNG2,GNG4,GNG7,MGLL,PIK3CG,PRKAR2B,RALA,RRAS2
Sumoylation Pathway	1.3	0.119	#N/A	AR,ETS1,JUN,NFKB1,NFKBIA,PCNA,RANBP2,RHOB,RHOC,RHOH,RND3,ZEB1
Dilated Cardiomyopathy Signaling Pathway	1.3	0.11	#N/A	ACTB,ADCY3,ADCY9,BAG3,BCL2,CAMK1D,CAMK2D,CAMK4,LMNA,MYL6B,MYL9,PRKAR2B,RYR2,SGCD,TNNI2,TNNT1
RAR Activation	1.29	0.104	#N/A	ACTB,ADCY3,ADCY9,AKR1B1,AKR1C3,ALDH1A1,ALDH1A2,CITED2,CRABP2,DHRS3,DHRS9,JUN,NFKB1,NRIP1,PIK3CG,PRKAR2B,PRKCA,RBP4,SMAD3,ZBTB16
Nur77 Signaling in T Lymphocytes	1.28	0.0988	#N/A	BCL2,CALM1 (includes others),CAMK4,CD247,CD28,CD3D,CD3E,CD3G,CD80,CD86,HDAC9,HLA-DMB,HLA-DPA1,HLA-DPB1,HLA-DQA1,HLA-DQB1,HLA-DQB2,HLA-DRA,HLA-DRB1,HLA-DRB5,NR4A1,PCNA,PDK1,PRKCA,TNFSF10
Adrenomedullin signaling pathway	1.27	0.103	#N/A	ADCY3,ADCY9,BCL2,CALM1 (includes others),CAMK4,CTH,IL1A,IL1B,IL1RN,MATK,MMP2,NFKB1,PIK3CG,PLCB1,PLCG2,PPARG,PRKAR2B,RALA,RRAS2,TNF
Xenobiotic Metabolism CAR Signaling Pathway	1.26	0.105	#N/A	ALDH1A1,ALDH1A2,ALDH2,CHST15,CITED2,GSTO2,HS3ST2,HS3ST3B1,HSP90AA1,HSP90B1,MGST1,MGST3,NRIP1,PPP2R2B,PPP2R3A,PRKCA,SULT1C2,UST
Histamine Degradation	1.24	0.231	#N/A	ALDH1A1,ALDH1A2,ALDH2
Non-Small Cell Lung Cancer Signaling	1.22	0.118	#N/A	ABL1,CCND1,CCND2,CDK6,CDKN2A,FHIT,HDAC9,PIK3CG,PRKCA,RALA,RRAS2
ErbB Signaling	1.22	0.118	#N/A	AREG,EREG,FOXO1,HBEGF,JUN,PAK1,PIK3CG,PLCG2,PRKCA,RALA,RRAS2
Chondroitin and Dermatan Biosynthesis	1.22	0.333	#N/A	CHSY1,CSGALNACT1
PKCθ Signaling in T Lymphocytes	1.21	0.0937	#N/A	CAMK2D,CARD11,CD247,CD28,CD3D,CD3E,CD3G,CD80,CD86,FYN,HLA-DMB,HLA-DPA1,HLA-DPB1,HLA-DQA1,HLA-DQB1,HLA-DQB2,HLA-DRA,HLA-DRB1,HLA-DRB5,JUN,MALT1,MAP3K13,NFATC2,NFKB1,NFKBIA,NFKBID,PIK3CG,PLCG2,RALA,RRAS2,VAV2
Synaptogenesis Signaling Pathway	1.2	0.0945	#N/A	ADCY3,ADCY9,AP1B1,APOE,CADM1,CALM1 (includes others),CAMK2D,CAMK4,CDH20,CDH23,CREB5,EFNA5,EPHB1,FARP1,FYN,HCK,MARCKS,NRXN3,PAK1,PIK3CG,PLCG2,PRKAR2B,RAB3A,RALA,RRAS2,STXBP2,THBS1,TIAM1,YES1
CDP-diacylglycerol Biosynthesis I	1.19	0.182	#N/A	ABHD5,AGPAT4,AGPAT5,GPAT3
Pyrimidine Deoxyribonucleotides De Novo Biosynthesis I	1.19	0.182	#N/A	AK5,DTYMK,DUT,RRM2
Sirtuin Signaling Pathway	1.18	0.0951	#N/A	ABCA1,BCL2L11,CXCL8,DUSP6,EPAS1,FOXO1,GADD45A,GADD45B,GLUD1,JUN,LDHB,LDHC,MYC,NAMPT,NDRG1,NDUFS3,NFKB1,NR1H3,PDK1,PFKFB3,PPARG,SLC2A1,SOD2,TNF,TOMM40,TSPO,TUBA1A
Fc Epsilon RI Signaling	1.18	0.111	#N/A	CSF2,FCER1A,FYN,INPP5F,PIK3CG,PLA2G4A,PLCG2,PRKCA,RALA,RRAS2,SYNJ2,TNF,VAV2
Phospholipases	1.18	0.129	#N/A	ABHD3,HMOX1,LPL,PLA2G4A,PLA2G7,PLCB1,PLCG2,PLD3
Chronic Myeloid Leukemia Signaling	1.17	0.113	#N/A	ABL1,CCND1,CCND2,CDK6,CDKN2A,HDAC9,MYC,NFKB1,PIK3CG,RALA,RRAS2,SMAD3
Paxillin Signaling	1.17	0.113	#N/A	ACTB,ITGA6,ITGA7,ITGAD,ITGB3,ITGB5,ITGB8,PAK1,PIK3CG,RALA,RRAS2,VCL
Leptin Signaling in Obesity	1.17	0.123	#N/A	ADCY3,ADCY9,AGRP,FOXO1,PDE3B,PIK3CG,PLCB1,PLCG2,PRKAR2B
DNA Double-Strand Break Repair by Homologous Recombination	1.16	0.214	#N/A	ABL1,BRCA2,RAD51
Fatty Acid Activation	1.16	0.214	#N/A	ACSL3,ACSL4,SLC27A4
Leukotriene Biosynthesis	1.16	0.214	#N/A	LTA4H,LTC4S,MGST3
Glutamine Biosynthesis I	1.15	1	#N/A	GLUL
Glutamate Removal from Folates	1.15	1	#N/A	GGH
L-cysteine Degradation II	1.15	1	#N/A	CTH
Necroptosis Signaling Pathway	1.15	0.105	#N/A	AXL,BIRC3,CAMK2D,GLUD1,GLUL,MERTK,MLKL,NLRP3,PELI1,PLA2G4A,TLR4,TNF,TNFRSF10B,TNFSF10,TOMM40,TSPO
Coronavirus Replication Pathway	1.15	0.143	#N/A	BAG3,CTSL,IFITM2,IFITM3,TUBA1A,TUBB
PXR/RXR Activation	1.14	0.127	#N/A	ALDH1A1,FOXO1,IL6,INSR,PAPSS2,PRKAR2B,SCD,TNF
Glutathione Redox Reactions I	1.14	0.174	#N/A	CLIC2,GPX3,MGST1,MGST3
Superpathway of D-myo-inositol (1,4,5)-trisphosphate Metabolism	1.14	0.174	#N/A	INPP5A,INPP5F,ITPKB,SYNJ2
CCR3 Signaling in Eosinophils	1.12	0.107	#N/A	CALM1 (includes others),CAMK4,GNG11,GNG2,GNG4,GNG7,PAK1,PIK3CG,PLA2G4A,PLCB1,PRKCA,RALA,ROCK2,RRAS2
Superpathway of Serine and Glycine Biosynthesis I	1.09	0.286	#N/A	PHGDH,PSAT1
Glycogen Biosynthesis II (from UDP-D-Glucose)	1.09	0.286	#N/A	GBE1,GYS1
AMPK Signaling	1.09	0.0954	#N/A	ACACB,ACTB,AK5,CCNA2,CCND1,CHRM3,CREB5,FOXO1,GNG11,GNG2,GNG4,GNG7,GYS1,INSR,ORAI1,PFKFB3,PIK3CG,PPP2R2B,PPP2R3A,PRKAR2B,RAB3A,RAB7A,SLC2A1
Methylglyoxal Degradation III	1.08	0.2	#N/A	AKR1B1,AKR1C1/AKR1C2,AKR1C3
Tumoricidal Function of Hepatic Natural Killer Cells	1.08	0.167	#N/A	GZMB,LYVE1,PRF1,SERPINB9
Phosphatidylglycerol Biosynthesis II (Non-plastidic)	1.08	0.167	#N/A	ABHD5,AGPAT4,AGPAT5,GPAT3
Angiopoietin Signaling	1.08	0.118	#N/A	BIRC5,FOXO1,NFKB1,NFKBIA,NFKBID,PAK1,PIK3CG,RALA,RRAS2
tRNA Splicing	1.07	0.136	#N/A	PDE3B,PDE4D,PDE7B,SMPDL3A,SMPDL3B,TULP2
iCOS-iCOSL Signaling in T Helper Cells	1.06	0.0929	#N/A	CALM1 (includes others),CAMK2D,CAMK4,CD247,CD28,CD3D,CD3E,CD3G,CD80,CD86,HLA-DMB,HLA-DPA1,HLA-DPB1,HLA-DQA1,HLA-DQB1,HLA-DQB2,HLA-DRA,HLA-DRB1,HLA-DRB5,ICOS,ITK,NFATC2,NFKB1,NFKBIA,NFKBID,PIK3CG
IL-15 Signaling	1.05	0.117	#N/A	CSF2,CXCL8,GZMB,IL15,MYC,NFKB1,PIK3CG,RALA,RRAS2
Estrogen-Dependent Breast Cancer Signaling	1.05	0.117	#N/A	AKR1C1/AKR1C2,CCND1,CREB5,IGF1R,JUN,NFKB1,PIK3CG,RALA,RRAS2
CD40 Signaling	1.05	0.121	#N/A	FCER2,JUN,NFKB1,NFKBIA,NFKBID,PIK3CG,PTGS2,TRAF1
NF-κB Activation by Viruses	1.02	0.115	#N/A	ITGA6,ITGB3,NFKB1,NFKBIA,NFKBID,PIK3CG,PRKCA,RALA,RRAS2
Serotonin Degradation	1.02	0.125	#N/A	ALDH1A1,ALDH1A2,ALDH2,CSGALNACT1,DHRS9,LARGE1,SMOX
Insulin Receptor Signaling	1.02	0.103	#N/A	FOXO1,FYN,GRB10,GYS1,INPP5F,INSR,PDE3B,PIK3CG,PPP1R14C,PRKAR2B,RALA,RRAS2,SGK1,SYNJ2
Ceramide Signaling	1.01	0.111	#N/A	BCL2,JUN,KSR1,NFKB1,PIK3CG,PPP2R2B,PPP2R3A,RALA,RRAS2,TNF
Retinoic acid Mediated Apoptosis Signaling	0.991	0.123	#N/A	CRABP2,IFNG,PARP16,PARP8,TNFRSF10B,TNFRSF10D,TNFSF10
Allograft Rejection Signaling	0.987	0.0942	#N/A	CD247,CD28,CD3D,CD3E,CD3G,CD80,CD86,GZMB,HLA-DMB,HLA-DPA1,HLA-DPB1,HLA-DQA1,HLA-DQB1,HLA-DQB2,HLA-DRA,HLA-DRB1,HLA-DRB5,IFNG,IL10,PRF1,TNF
14-3-3-mediated Signaling	0.983	0.103	#N/A	FOXO1,JUN,PIK3CG,PLCB1,PLCG2,PRKCA,RALA,RRAS2,TNF,TUBA1A,TUBB,VIM,YWHAH
TWEAK Signaling	0.983	0.139	#N/A	BIRC3,NFKB1,NFKBIA,NFKBID,TRAF1
Gαi Signaling	0.983	0.101	#N/A	ADCY3,ADCY9,CNR1,FPR2,GNG11,GNG2,GNG4,GNG7,LPAR1,OPRK1,PRKAR2B,RALA,RGS12,RRAS2
Xenobiotic Metabolism General Signaling Pathway	0.983	0.101	#N/A	AHR,EIF2AK3,FTL,GCLC,GSTO2,HMOX1,MAP3K13,MGST1,MGST3,NR1H3,PIK3CG,PRKCA,RALA,RRAS2
Mouse Embryonic Stem Cell Pluripotency	0.975	0.107	#N/A	HNF1A,ID2,ID3,LEF1,LIF,MYC,PIK3CG,RALA,RRAS2,TCF4,TCF7L2
Hereditary Breast Cancer Signaling	0.963	0.101	#N/A	ACTB,BRCA2,CCNB1,CCND1,CCND2,CDK1,CDK6,GADD45A,GADD45B,HDAC9,PIK3CG,RAD51,RALA,RRAS2
Ephrin A Signaling	0.963	0.128	#N/A	EFNA5,FYN,PAK1,PIK3CG,ROCK2,VAV2
Granzyme A Signaling	0.951	0.176	#N/A	GZMA,HMGB2,PRF1
Telomerase Signaling	0.951	0.106	#N/A	ABL1,ETS1,HDAC9,HSP90AA1,HSP90B1,MYC,PIK3CG,PPP2R2B,PPP2R3A,RALA,RRAS2
D-myo-inositol (1,4,5)-trisphosphate Degradation	0.951	0.176	#N/A	INPP5A,INPP5F,SYNJ2
IGF-1 Signaling	0.951	0.106	#N/A	FOXO1,GRB10,IGF1R,IGFBP2,IGFBP6,JUN,PIK3CG,PRKAR2B,RALA,RRAS2,YWHAH
Gustation Pathway	0.951	0.0976	#N/A	ADCY3,ADCY9,GNG11,GNG2,GNG4,GNG7,P2RX1,P2RX7,P2RY8,PDE3B,PDE4D,PDE7B,PRKAR2B,SMPDL3A,SMPDL3B,TULP2
Insulin Secretion Signaling Pathway	0.951	0.0913	#N/A	ADCY3,ADCY9,CAMK2D,CHRM3,CLCN3,CPE,CREB5,EIF2AK3,FYN,HCK,HNF1A,INSR,PC,PIK3CG,PLCB1,PLCG2,PRKAR2B,PRKCA,RYR2,SEC11C,SLC2A1,SLC2A3,STAT4,YES1
Cdc42 Signaling	0.936	0.0889	#N/A	BAIAP2,CD247,CD3D,CD3E,CD3G,HLA-DMB,HLA-DPA1,HLA-DPB1,HLA-DQA1,HLA-DQB1,HLA-DQB2,HLA-DRA,HLA-DRB1,HLA-DRB5,IQGAP3,ITGA6,ITGA7,ITGAD,ITGB3,ITGB5,ITGB8,ITK,JUN,MYL6B,MYL9,PAK1,RALA,VAV2
Ethanol Degradation II	0.932	0.148	#N/A	ALDH1A1,ALDH1A2,ALDH2,DHRS9
Melanocyte Development and Pigmentation Signaling	0.914	0.106	#N/A	ADCY3,ADCY9,BCL2,CREB5,MITF,PIK3CG,PLCG2,PRKAR2B,RALA,RRAS2
GDP-glucose Biosynthesis	0.896	0.222	#N/A	HK2,PGM1
Mitochondrial L-carnitine Shuttle Pathway	0.893	0.167	#N/A	ACSL3,ACSL4,SLC27A4
ERK5 Signaling	0.886	0.111	#N/A	CREB5,LIF,MEF2C,MYC,RALA,RRAS2,SGK1,YWHAH
Ephrin B Signaling	0.886	0.111	#N/A	EPHB1,GNG11,GNG2,GNG4,GNG7,PAK1,ROCK2,VAV2
Hypoxia Signaling in the Cardiovascular System	0.886	0.111	#N/A	CREB5,HSP90AA1,HSP90B1,JUN,NFKBIA,NFKBID,UBE2C,UBE2T
Androgen Signaling	0.883	0.0952	#N/A	AR,CALM1 (includes others),CAMK4,CCND1,DNAJB1,GNG11,GNG2,GNG4,GNG7,HSP90AA1,JUN,NFKB1,PRKAR2B,PRKCA,SMAD3,TAF4B
VEGF Family Ligand-Receptor Interactions	0.876	0.107	#N/A	FLT1,NRP1,NRP2,PIK3CG,PLA2G4A,PLCG2,PRKCA,RALA,RRAS2
Melanoma Signaling	0.87	0.12	#N/A	CCND1,CDKN2A,MITF,PIK3CG,RALA,RRAS2
Epoxysqualene Biosynthesis	0.87	0.5	#N/A	FDFT1
Choline Degradation I	0.87	0.5	#N/A	CHDH
L-DOPA Degradation	0.87	0.5	#N/A	COMT
S-methyl-5-thio-α-D-ribose 1-phosphate Degradation	0.87	0.5	#N/A	APIP
Sulfate Activation for Sulfonation	0.87	0.5	#N/A	PAPSS2
Salvage Pathways of Pyrimidine Ribonucleotides	0.87	0.104	#N/A	AK5,APOBEC3A,CDA,CDK1,CDK6,GRK5,PAK1,PRKX,SGK1,UCK2
Glycerol-3-phosphate Shuttle	0.87	0.5	#N/A	GPD1
Cysteine Biosynthesis/Homocysteine Degradation	0.87	0.5	#N/A	CTH
Glutamate Biosynthesis II	0.87	0.5	#N/A	GLUD1
Glutamate Degradation X	0.87	0.5	#N/A	GLUD1
NAD Signaling Pathway	0.857	0.0966	#N/A	BMP6,EIF2AK3,ERN1,HSPD1,LDHB,LDHC,NAMPT,NFKB1,PARP16,PARP8,PIK3CG,RYR2,SLC12A8,SOD2
Corticotropin Releasing Hormone Signaling	0.857	0.0966	#N/A	ADCY3,ADCY9,CALM1 (includes others),CAMK4,CNR1,CREB5,CTH,JUN,MEF2C,NR4A1,PLCG2,PRKAR2B,PRKCA,PTGS2
Adipogenesis pathway	0.854	0.0977	#N/A	CEBPD,DDIT3,EBF1,EGR2,EZH2,FABP4,FGFR1,FOXO1,HDAC9,LPL,PPARG,SMAD3,TNF
Calcium Signaling	0.845	0.0913	#N/A	ATP2B4,ATP2C1,CALM1 (includes others),CAMK1D,CAMK2D,CAMK4,CREB5,HDAC9,MEF2C,MYL6B,MYL9,NFATC2,PRKAR2B,RCAN2,RYR2,SLC8A1,SLC8A2,TNNI2,TNNT1
Factors Promoting Cardiogenesis in Vertebrates	0.842	0.0959	#N/A	BMP6,CAMK2D,CCND1,CREB5,HNF1A,LEF1,MEF2C,MYC,PLCB1,PLCG2,PRKCA,ROCK2,TCF4,TCF7L2
The Visual Cycle	0.842	0.158	#N/A	AKR1C3,DHRS3,DHRS9
Ethanol Degradation IV	0.842	0.158	#N/A	ALDH1A1,ALDH1A2,ALDH2
DNA damage-induced 14-3-3σ Signaling	0.842	0.158	#N/A	CCNB1,CCNB2,CDK1
Th17 Activation Pathway	0.842	0.0888	#N/A	AHR,BATF,CCL20,CD247,CD3D,CD3E,CD3G,CSF2,DEFB1,HSP90AA1,HSP90B1,IFNG,IL10,IL12RB1,IL12RB2,IL1B,IL1R1,IL21R,IL6,IRAK2,NFATC2,NFKB1,STAT4
Antiproliferative Role of Somatostatin Receptor 2	0.836	0.108	#N/A	CTH,GNG11,GNG2,GNG4,GNG7,PIK3CG,RALA,RRAS2
Prolactin Signaling	0.83	0.105	#N/A	FYN,JUN,KCNMA1,MYC,PIK3CG,PLCG2,PRKCA,RALA,RRAS2
Thrombopoietin Signaling	0.821	0.111	#N/A	JUN,MYC,PIK3CG,PLCG2,PRKCA,RALA,RRAS2
Induction of Apoptosis by HIV1	0.821	0.111	#N/A	BCL2,BIRC3,NFKB1,NFKBIA,NFKBID,TNF,TRAF1
Role of PI3K/AKT Signaling in the Pathogenesis of Influenza	0.821	0.111	#N/A	CCL5,IFNG,NFKB1,NFKBIA,NFKBID,PIK3CG,PLAC8
Glucose and Glucose-1-phosphate Degradation	0.818	0.2	#N/A	HK2,PGM1
Calcium Transport I	0.818	0.2	#N/A	ATP2B4,ATP2C1
NAD Phosphorylation and Dephosphorylation	0.818	0.2	#N/A	ACP2,ACP5
Stearate Biosynthesis I (Animals)	0.81	0.115	#N/A	ACOT1,ACOT7,ACSL3,ACSL4,DBT,SLC27A4
Endothelin-1 Signaling	0.801	0.0914	#N/A	ABHD3,ADCY3,ADCY9,ECE1,HMOX1,JUN,MYC,PIK3CG,PLA2G4A,PLA2G7,PLCB1,PLCG2,PLD3,PRKCA,PTGS2,RALA,RRAS2
ErbB2-ErbB3 Signaling	0.796	0.109	#N/A	CCND1,FOXO1,JUN,MYC,PIK3CG,RALA,RRAS2
Dermatan Sulfate Biosynthesis (Late Stages)	0.772	0.119	#N/A	CHST15,HS3ST2,HS3ST3B1,SULT1C2,UST
Superpathway of Inositol Phosphate Compounds	0.764	0.0881	#N/A	ACP5,DUSP16,DUSP4,DUSP6,INPP5A,INPP5F,ITPKB,PALD1,PIK3CG,PLCB1,PLCG2,PPP1R13B,PPP1R14C,PPP1R16B,PPP2R2B,PPP2R3A,PTPN22,PTPRM,SYNJ2,TNS3
Nitric Oxide Signaling in the Cardiovascular System	0.757	0.0965	#N/A	CALM1 (includes others),CAMK4,FLT1,HSP90AA1,HSP90B1,PDE3B,PDGFC,PIK3CG,PRKAR2B,PRKCA,RYR2
Heparan Sulfate Biosynthesis	0.75	0.106	#N/A	CHST15,EXT1,HS3ST2,HS3ST3B1,SULT1C2,UST,XYLT1
γ-glutamyl Cycle	0.75	0.182	#N/A	GCLC,GCLM
Purine Nucleotides De Novo Biosynthesis II	0.75	0.182	#N/A	GART,PFAS
Renal Cell Carcinoma Signaling	0.747	0.103	#N/A	ETS1,JUN,MET,PAK1,PIK3CG,RALA,RRAS2,SLC2A1
CD27 Signaling in Lymphocytes	0.73	0.109	#N/A	CD70,JUN,MAP3K13,NFKB1,NFKBIA,NFKBID
G Beta Gamma Signaling	0.714	0.093	#N/A	GNG11,GNG2,GNG4,GNG7,HBEGF,PAK1,PIK3CG,PLCG2,PRKAR2B,PRKCA,RALA,RRAS2
Protein Ubiquitination Pathway	0.714	0.0852	#N/A	BIRC3,CDC20,DNAJA1,DNAJB1,DNAJB4,DNAJC5B,HSP90AA1,HSP90B1,HSPA1A/HSPA1B,HSPA5,HSPB1,HSPD1,HSPH1,IFNG,NEDD4L,UBE2C,UBE2T,UCHL1,USP2,USP36,USP37,USP53,USP54
Uracil Degradation II (Reductive)	0.708	0.333	#N/A	DPYS
PRPP Biosynthesis I	0.708	0.333	#N/A	PRPS2
NADH Repair	0.708	0.333	#N/A	GAPDH
Tetrahydrobiopterin Biosynthesis I	0.708	0.333	#N/A	GCH1
Thymine Degradation	0.708	0.333	#N/A	DPYS
Biotin-carboxyl Carrier Protein Assembly	0.708	0.333	#N/A	ACACB
Tetrahydrobiopterin Biosynthesis II	0.708	0.333	#N/A	GCH1
Agrin Interactions at Neuromuscular Junction	0.703	0.103	#N/A	ACTB,CTTN,JUN,LAMB1,PAK1,RALA,RRAS2
Gap Junction Signaling	0.695	0.0876	#N/A	ACTB,ADCY3,ADCY9,CTH,GJB2,LPAR1,PIK3CG,PLCB1,PLCG2,PRKAR2B,PRKCA,RALA,RRAS2,TJP1,TJP2,TUBA1A,TUBB
Acyl-CoA Hydrolysis	0.69	0.167	#N/A	ACOT1,ACOT7
UDP-N-acetyl-D-galactosamine Biosynthesis II	0.69	0.167	#N/A	HK2,UAP1
BER pathway	0.69	0.167	#N/A	PCNA,POLB
BAG2 Signaling Pathway	0.686	0.0988	#N/A	ANXA2,CTSB,HSP90AA1,HSPA1A/HSPA1B,HSPA5,MYC,NFKB1,PSME4
Melatonin Signaling	0.662	0.1	#N/A	CALM1 (includes others),CAMK2D,CAMK4,PLCB1,PLCG2,PRKAR2B,PRKCA
Regulation of IL-2 Expression in Activated and Anergic T Lymphocytes	0.662	0.084	#N/A	CALM1 (includes others),CAMK4,CARD11,CD247,CD28,CD3D,CD3E,CD3G,CD80,FYN,JUN,MALT1,NFATC2,NFKB1,NFKBIA,NFKBID,PLCG2,RALA,RRAS2,SMAD3,TOB1,VAV2
Autoimmune Thyroid Disease Signaling	0.648	0.0848	#N/A	CD247,CD28,CD3D,CD3E,CD3G,CD80,CD86,GZMB,HLA-DMB,HLA-DPA1,HLA-DPB1,HLA-DQA1,HLA-DQB1,HLA-DQB2,HLA-DRA,HLA-DRB1,HLA-DRB5,IL10,PRF1
Apelin Adipocyte Signaling Pathway	0.648	0.0964	#N/A	ADCY3,ADCY9,CLIC2,GPX3,MGST1,MGST3,NCF1,PRKAR2B
Glycogen Degradation III	0.638	0.154	#N/A	MGAM,PGM1
Cholesterol Biosynthesis I	0.638	0.154	#N/A	FDFT1,MSMO1
Cholesterol Biosynthesis II (via 24,25-dihydrolanosterol)	0.638	0.154	#N/A	FDFT1,MSMO1
Cholesterol Biosynthesis III (via Desmosterol)	0.638	0.154	#N/A	FDFT1,MSMO1
TGF-β Signaling	0.638	0.0938	#N/A	BCL2,JUN,RALA,RRAS2,RUNX2,RUNX3,SERPINE1,SMAD3,VDR
Heparan Sulfate Biosynthesis (Late Stages)	0.636	0.102	#N/A	CHST15,EXT1,HS3ST2,HS3ST3B1,SULT1C2,UST
Tryptophan Degradation III (Eukaryotic)	0.629	0.125	#N/A	IDO1,KYNU,TDO2
White Adipose Tissue Browning Pathway	0.625	0.0889	#N/A	ADCY3,ADCY9,CAMP,CREB5,FCER1A,FGFR1,LDHB,LDHC,PPARG,PRKAR2B,SLC16A1,THRB
UVA-Induced MAPK Signaling	0.622	0.0928	#N/A	JUN,PARP16,PARP8,PIK3CG,PLCB1,PLCG2,PRKCA,RALA,RRAS2
GPCR-Mediated Integration of Enteroendocrine Signaling Exemplified by an L Cell	0.622	0.0972	#N/A	ADCY3,ADCY9,GAL,NMB,PLCB1,PLCG2,PRKAR2B
Endometrial Cancer Signaling	0.614	0.1	#N/A	CCND1,LEF1,MYC,PIK3CG,RALA,RRAS2
BMP signaling pathway	0.613	0.0941	#N/A	BMP6,CAMK4,JUN,NFKB1,PRKAR2B,RALA,RRAS2,RUNX2
D-myo-inositol-5-phosphate Metabolism	0.611	0.0851	#N/A	ACP5,DUSP16,DUSP4,DUSP6,INPP5F,PALD1,PLCB1,PLCG2,PPP1R13B,PPP1R14C,PPP1R16B,PPP2R2B,PPP2R3A,PTPN22,PTPRM,TNS3
Branched-chain α-keto acid Dehydrogenase Complex	0.599	0.25	#N/A	DBT
Spermine and Spermidine Degradation I	0.599	0.25	#N/A	SMOX
Glutathione Redox Reactions II	0.599	0.25	#N/A	GLRX
Melatonin Degradation II	0.599	0.25	#N/A	SMOX
Oxidized GTP and dGTP Detoxification	0.599	0.25	#N/A	RUVBL2
NAD Biosynthesis III	0.599	0.25	#N/A	NAMPT
Human Embryonic Stem Cell Pluripotency	0.597	0.0859	#N/A	BMP6,FGFR1,FOXO1,GNG11,GNG2,GNG4,GNG7,HNF1A,LEF1,PDGFC,PIK3CG,SMAD3,TCF4,TCF7L2
Type II Diabetes Mellitus Signaling	0.597	0.0867	#N/A	ACSL3,ACSL4,ADIPOR2,CD36,INSR,NFKB1,NFKBIA,NFKBID,PIK3CG,PPARG,PRKCA,SLC27A4,TNF
Gluconeogenesis I	0.595	0.12	#N/A	FBP1,GAPDH,ME1
Androgen Biosynthesis	0.59	0.143	#N/A	AKR1C3,HSD3B7
Choline Biosynthesis III	0.59	0.143	#N/A	HMOX1,PLD3
Phenylalanine Degradation IV (Mammalian, via Side Chain)	0.59	0.143	#N/A	ALDH2,SMOX
Tight Junction Signaling	0.587	0.0847	#N/A	ACTB,CLDN12,JUN,MYL6B,MYL9,NFKB1,PPP2R2B,PPP2R3A,PRKAR2B,RAB13,TIAM1,TJP1,TJP2,TNF,VCL
Cell Cycle Regulation by BTG Family Proteins	0.587	0.108	#N/A	BTG2,CCND1,PPP2R2B,PPP2R3A
Notch Signaling	0.587	0.108	#N/A	ADAM17,HES1,HEY1,MAML3
Synaptic Long Term Potentiation	0.57	0.0873	#N/A	CALM1 (includes others),CAMK2D,CAMK4,CREB5,PLCB1,PLCG2,PPP1R14C,PRKAR2B,PRKCA,RALA,RRAS2
Calcium-induced T Lymphocyte Apoptosis	0.564	0.0819	#N/A	CALM1 (includes others),CAMK4,CD247,CD3D,CD3E,CD3G,HLA-DMB,HLA-DPA1,HLA-DPB1,HLA-DQA1,HLA-DQB1,HLA-DQB2,HLA-DRA,HLA-DRB1,HLA-DRB5,NFATC2,NR4A1,ORAI1,PRKCA
Apelin Liver Signaling Pathway	0.564	0.115	#N/A	COL1A1,COL1A2,TNF
Wnt/Ca+ pathway	0.554	0.0952	#N/A	CREB5,NFATC2,NFKB1,PLCB1,PLCG2,PRKCA
Sphingosine-1-phosphate Signaling	0.544	0.087	#N/A	ADCY3,ADCY9,PDGFC,PIK3CG,PLCB1,PLCG2,RHOB,RHOC,RHOH,RND3
GPCR-Mediated Nutrient Sensing in Enteroendocrine Cells	0.544	0.087	#N/A	ADCY3,ADCY9,GNG11,GNG2,GNG4,GNG7,PLCB1,PLCG2,PRKAR2B,PRKCA
Maturity Onset Diabetes of Young (MODY) Signaling	0.532	0.0909	#N/A	APOC1,APOE,BLK,GAPDH,HNF1A,INSR,NFKB1
OX40 Signaling Pathway	0.532	0.0811	#N/A	BCL2,CD247,CD3D,CD3E,CD3G,HLA-DMB,HLA-DPA1,HLA-DPB1,HLA-DQA1,HLA-DQB1,HLA-DQB2,HLA-DRA,HLA-DRB1,HLA-DRB5,JUN,NFKB1,NFKBIA,NFKBID
NF-κB Signaling	0.519	0.0783	#N/A	AZI2,CARD11,CD247,CD3D,CD3E,CD3G,FGFR1,FLT1,IGF1R,IL1A,IL1B,IL1R1,IL1R2,IL1RN,INSR,MALT1,MAP4K4,NFKB1,NFKBIA,NFKBID,PELI1,PIK3CG,PLCG2,RALA,RRAS2,TLR4,TNF
Pyridoxal 5'-phosphate Salvage Pathway	0.517	0.0923	#N/A	CDK1,CDK6,GRK5,PAK1,PRKX,SGK1
Protein Citrullination	0.516	0.2	#N/A	PADI2
Tetrahydrofolate Salvage from 5,10-methenyltetrahydrofolate	0.516	0.2	#N/A	GART
Lysine Degradation II	0.516	0.2	#N/A	AASS
Myo-inositol Biosynthesis	0.516	0.2	#N/A	INPP5F
Galactose Degradation I (Leloir Pathway)	0.516	0.2	#N/A	GALM
Lactose Degradation III	0.516	0.2	#N/A	PSAP
Retinol Biosynthesis	0.513	0.1	#N/A	AKR1C3,DHRS3,DHRS9,LPL
Cellular Effects of Sildenafil (Viagra)	0.51	0.0833	#N/A	ACTB,ADCY3,ADCY9,CALM1 (includes others),CAMK4,MYL6B,MYL9,PDE3B,PDE4D,PLCB1,PLCG2,PRKAR2B
3-phosphoinositide Degradation	0.51	0.0815	#N/A	ACP5,DUSP16,DUSP4,DUSP6,INPP5F,PALD1,PPP1R13B,PPP1R14C,PPP1R16B,PPP2R2B,PPP2R3A,PTPN22,PTPRM,SYNJ2,TNS3
Granzyme B Signaling	0.509	0.125	#N/A	GZMB,PRF1
Pregnenolone Biosynthesis	0.509	0.125	#N/A	CYP27A1,CYP7B1
Superpathway of Cholesterol Biosynthesis	0.504	0.107	#N/A	FDFT1,HMGCS1,MSMO1
ErbB4 Signaling	0.5	0.0909	#N/A	ADAM17,PIK3CG,PLCG2,PRKCA,RALA,RRAS2
IL-3 Signaling	0.499	0.0886	#N/A	FOXO1,JUN,PAK1,PIK3CG,PRKCA,RALA,RRAS2
D-myo-inositol (1,4,5,6)-Tetrakisphosphate Biosynthesis	0.495	0.0814	#N/A	ACP5,DUSP16,DUSP4,DUSP6,INPP5F,PALD1,PPP1R13B,PPP1R14C,PPP1R16B,PPP2R2B,PPP2R3A,PTPN22,PTPRM,TNS3
D-myo-inositol (3,4,5,6)-tetrakisphosphate Biosynthesis	0.495	0.0814	#N/A	ACP5,DUSP16,DUSP4,DUSP6,INPP5F,PALD1,PPP1R13B,PPP1R14C,PPP1R16B,PPP2R2B,PPP2R3A,PTPN22,PTPRM,TNS3
Inhibition of ARE-Mediated mRNA Degradation Pathway	0.491	0.0818	#N/A	CD70,LTB,PAPOLG,PPP2R2B,PPP2R3A,PRKAR2B,PSME4,TNF,TNFSF10,TNFSF14,TNFSF8,YWHAH,ZNF331
Endocannabinoid Neuronal Synapse Pathway	0.487	0.0822	#N/A	ADCY3,ADCY9,CNR1,GNG11,GNG2,GNG4,GNG7,MGLL,PLCB1,PLCG2,PRKAR2B,PTGS2
Role of JAK1 and JAK3 in γc Cytokine Signaling	0.483	0.0896	#N/A	IL15,IL21R,IL7R,PIK3CG,RALA,RRAS2
Oxidative Ethanol Degradation III	0.479	0.103	#N/A	ALDH1A1,ALDH1A2,ALDH2
Sonic Hedgehog Signaling	0.479	0.103	#N/A	CCNB1,CDK1,PRKAR2B
RAN Signaling	0.472	0.118	#N/A	KPNA2,RANBP2
Serotonin Receptor Signaling	0.469	0.0952	#N/A	ADCY3,ADCY9,GCH1,SMOX
JAK/Stat Signaling	0.455	0.0854	#N/A	IL6,JUN,NFKB1,PIK3CG,RALA,RRAS2,STAT4
Arginine Biosynthesis IV	0.452	0.167	#N/A	GLUD1
Trehalose Degradation II (Trehalase)	0.452	0.167	#N/A	HK2
Ceramide Biosynthesis	0.452	0.167	#N/A	SPTLC3
Pentose Phosphate Pathway (Non-oxidative Branch)	0.452	0.167	#N/A	TKTL1
Acetyl-CoA Biosynthesis I (Pyruvate Dehydrogenase Complex)	0.452	0.167	#N/A	DBT
Glycine Cleavage Complex	0.452	0.167	#N/A	GLDC
UDP-N-acetyl-D-glucosamine Biosynthesis II	0.452	0.167	#N/A	UAP1
Zymosterol Biosynthesis	0.452	0.167	#N/A	MSMO1
Dopamine-DARPP32 Feedback in cAMP Signaling	0.445	0.0791	#N/A	ADCY3,ADCY9,CALM1 (includes others),CAMK4,CREB5,KCNJ15,KCNJ2,PLCB1,PLCG2,PPP1R14C,PPP2R2B,PPP2R3A,PRKAR2B,PRKCA
Role of CHK Proteins in Cell Cycle Checkpoint Control	0.432	0.0877	#N/A	CDK1,CLSPN,PCNA,PPP2R2B,PPP2R3A
Role of RIG1-like Receptors in Antiviral Innate Immunity	0.429	0.0909	#N/A	DDX58,NFKB1,NFKBIA,NFKBID
FGF Signaling	0.426	0.0833	#N/A	CREB5,FGF10,FGF18,FGFR1,MET,PIK3CG,PRKCA
Reelin Signaling in Neurons	0.42	0.08	#N/A	APOE,BLK,CAMK2D,CNR1,FYN,HCK,PDK1,PDK4,PIK3CG,YES1
Apelin Cardiomyocyte Signaling Pathway	0.419	0.0816	#N/A	MYL6B,MYL9,PIK3CG,PLCB1,PLCG2,PRKCA,SLC8A1,SLC8A2
Regulation Of The Epithelial Mesenchymal Transition In Development Pathway	0.413	0.0824	#N/A	ADAM17,HNF1A,LEF1,NFKB1,SNAI1,TCF4,TCF7L2
Fatty Acid β-oxidation I	0.408	0.0938	#N/A	ACSL3,ACSL4,SLC27A4
Systemic Lupus Erythematosus Signaling	0.407	0.0746	#N/A	C8B,C9,CAMK4,CD22,CD247,CD28,CD3D,CD3E,CD3G,CD79B,CD80,CD86,FCGR1A,FCGR2B,FCGR3A/FCGR3B,IL10,IL1A,IL1B,IL1RN,IL6,JUN,NFATC2,PIK3CG,PIM2,PLCG2,RALA,RRAS2,SNRNP25,TNF
Thioredoxin Pathway	0.399	0.143	#N/A	TXN
Phosphatidylcholine Biosynthesis I	0.399	0.143	#N/A	CHKA
Glycoaminoglycan-protein Linkage Region Biosynthesis	0.399	0.143	#N/A	XYLT1
Neuropathic Pain Signaling In Dorsal Horn Neurons	0.396	0.08	#N/A	CAMK1D,CAMK2D,CAMK4,PIK3CG,PLCB1,PLCG2,PRKAR2B,PRKCA
PFKFB4 Signaling Pathway	0.393	0.087	#N/A	CREB5,FBP1,HK2,PRKAR2B
Circadian Rhythm Signaling	0.387	0.0909	#N/A	BHLHE41,CREB5,VIPR2
Polyamine Regulation in Colon Cancer	0.384	0.0833	#N/A	MYC,PPARG,PSME4,TCF4,TCF7L2
PCP pathway	0.384	0.0833	#N/A	JUN,LGR4,NDP,ROCK2,RSPO3
Role of Lipids/Lipid Rafts in the Pathogenesis of Influenza	0.383	0.1	#N/A	IFNG,RSAD2
Valine Degradation I	0.383	0.1	#N/A	BCAT1,DBT
3-phosphoinositide Biosynthesis	0.381	0.0758	#N/A	ACP5,DUSP16,DUSP4,DUSP6,INPP5F,PALD1,PIK3CG,PPP1R13B,PPP1R14C,PPP1R16B,PPP2R2B,PPP2R3A,PTPN22,PTPRM,TNS3
p70S6K Signaling	0.379	0.0775	#N/A	CD79B,PIK3CG,PLCB1,PLCG2,PPP2R2B,PPP2R3A,PRKCA,RALA,RRAS2,YWHAH
nNOS Signaling in Skeletal Muscle Cells	0.376	0.0851	#N/A	CALM1 (includes others),CAMK4,RYR2,SNTB1
Apelin Muscle Signaling Pathway	0.36	0.0833	#N/A	GNG11,GNG2,GNG4,GNG7
Sucrose Degradation V (Mammalian)	0.356	0.125	#N/A	GALM
Phosphatidylethanolamine Biosynthesis II	0.356	0.125	#N/A	CHKA
Superoxide Radicals Degradation	0.356	0.125	#N/A	SOD2
Sphingomyelin Metabolism	0.356	0.125	#N/A	SGMS2
Mineralocorticoid Biosynthesis	0.356	0.125	#N/A	HSD3B7
GDNF Family Ligand-Receptor Interactions	0.354	0.0789	#N/A	DOK7,JUN,PIK3CG,PLCG2,RALA,RRAS2
Neurotrophin/TRK Signaling	0.354	0.0789	#N/A	CREB5,JUN,PIK3CG,RALA,RRAS2,SPRY1
IL-9 Signaling	0.349	0.0857	#N/A	NFKB1,PIK3CG,TNF
mTOR Signaling	0.335	0.0735	#N/A	HMOX1,INSR,PDGFC,PIK3CG,PLD3,PPP2R2B,PPP2R3A,PRKCA,RALA,RHOB,RHOC,RHOH,RND3,RPS23,RRAS2
NAD Salvage Pathway II	0.334	0.0909	#N/A	ACP2,ACP5
Sphingosine and Sphingosine-1-phosphate Metabolism	0.319	0.111	#N/A	SGPP1
Leucine Degradation I	0.319	0.111	#N/A	BCAT1
Glucocorticoid Biosynthesis	0.319	0.111	#N/A	HSD3B7
FLT3 Signaling in Hematopoietic Progenitor Cells	0.318	0.0759	#N/A	CREB5,FLT3,PIK3CG,RALA,RRAS2,STAT4
UVC-Induced MAPK Signaling	0.315	0.0784	#N/A	JUN,PRKCA,RALA,RRAS2
Apelin Cardiac Fibroblast Signaling Pathway	0.313	0.087	#N/A	IL6,SERPINE1
Glycolysis I	0.293	0.0833	#N/A	FBP1,GAPDH
Pentose Phosphate Pathway	0.287	0.1	#N/A	TKTL1
Dolichyl-diphosphooligosaccharide Biosynthesis	0.287	0.1	#N/A	ALG13
FAT10 Signaling Pathway	0.277	0.0741	#N/A	IFNG,PSME4,SQSTM1,TNF
FcγRIIB Signaling in B Lymphocytes	0.276	0.0723	#N/A	CD79B,FCGR2B,PIK3CG,PLCG2,RALA,RRAS2
Role of JAK family kinases in IL-6-type Cytokine Signaling	0.275	0.08	#N/A	IL6,OSM
Wnt/β-catenin Signaling	0.273	0.0706	#N/A	CCND1,CDKN2A,HNF1A,JUN,LEF1,MMP7,MYC,PPP2R2B,PPP2R3A,RUVBL2,TCF4,TCF7L2
HIPPO signaling	0.266	0.0714	#N/A	PPP1R14C,PPP2R2B,PPP2R3A,SMAD3,TJP2,YWHAH
Basal Cell Carcinoma Signaling	0.26	0.0714	#N/A	BMP6,HNF1A,LEF1,TCF4,TCF7L2
Ketogenesis	0.26	0.0909	#N/A	HMGCS1
Glycogen Degradation II	0.26	0.0909	#N/A	PGM1
Role of JAK1, JAK2 and TYK2 in Interferon Signaling	0.257	0.0769	#N/A	IFNG,NFKB1
D-myo-inositol (1,4,5)-Trisphosphate Biosynthesis	0.257	0.0769	#N/A	PLCB1,PLCG2
Estrogen Biosynthesis	0.256	0.0732	#N/A	AKR1C1/AKR1C2,AKR1C3,CYP1B1
Cell Cycle Control of Chromosomal Replication	0.253	0.0714	#N/A	CDK1,CDK6,PCNA,TOP2A
Growth Hormone Signaling	0.25	0.0704	#N/A	A2M,IGF1R,PIK3CG,PLCG2,PRKCA
Role of p14/p19ARF in Tumor Suppression	0.226	0.0714	#N/A	CDKN2A,PIK3CG
Mevalonate Pathway I	0.214	0.0769	#N/A	HMGCS1
Amyotrophic Lateral Sclerosis Signaling	0	0.0526	#N/A	BCL2,BIRC3,GLUL,PAK1,PDGFC,PIK3CG
Synaptic Long Term Depression	0	0.0691	#N/A	ABHD3,CTH,IGF1R,PLA2G4A,PLA2G7,PLCB1,PLCG2,PPP2R2B,PPP2R3A,PRKCA,RALA,RRAS2,RYR2
Huntington's Disease Signaling	0	0.0688	#N/A	CREB5,DNAJB1,DNM1,GNG11,GNG2,GNG4,GNG7,HDAC9,HIP1,HSPA1A/HSPA1B,HSPA5,IGF1R,JUN,PIK3CG,PLCB1,PRKCA,PSME4,SGK1,TGM2
Mitochondrial Dysfunction	0	0.0305	#N/A	ACO1,BCL2,LRRK2,NDUFS3,SOD2
Role of BRCA1 in DNA Damage Response	0	0.0625	#N/A	ACTB,BRCA2,GADD45A,IFNG,RAD51
CCR5 Signaling in Macrophages	0	0.0582	#N/A	CALM1 (includes others),CAMK4,CCL3,CCL4,CCL5,CD247,CD3D,CD3E,CD3G,GNG11,GNG2,GNG4,GNG7,JUN,PLCG2,PRKCA
Cytotoxic T Lymphocyte-mediated Apoptosis of Target Cells	0	0.0348	#N/A	BCL2,CD247,CD3D,CD3E,CD3G,GZMB,PRF1
CTLA4 Signaling in Cytotoxic T Lymphocytes	0	0.0588	#N/A	AP1B1,CD247,CD28,CD3D,CD3E,CD3G,CD80,CD86,CD8A,CTLA4,FYN,PIK3CG,PPP2R2B,PPP2R3A,PTPN22
Mechanisms of Viral Exit from Host Cells	0	0.0488	#N/A	ACTB,PRKCA
CNTF Signaling	0	0.0536	#N/A	PIK3CG,RALA,RRAS2
Cardiomyocyte Differentiation via BMP Receptors	0	0.0455	#N/A	MEF2C
Lipid Antigen Presentation by CD1	0	0.0417	#N/A	AP1B1,CD1A,CD1B,CD247,CD3D,CD3E,CD3G,PSAP
Role of Oct4 in Mammalian Embryonic Stem Cell Pluripotency	0	0.0444	#N/A	JARID2,SPP1
Role of NANOG in Mammalian Embryonic Stem Cell Pluripotency	0	0.0508	#N/A	BMP6,LIF,PIK3CG,RALA,RRAS2,TCL1A
CREB Signaling in Neurons	0	0.0694	#N/A	ACKR3,ADCY3,ADCY9,ADGRE2,ADGRG5,ADGRV1,BMP6,C5AR2,CALM1 (includes others),CAMK2D,CAMK4,CHRM3,CNR1,CREB5,CYSLTR2,FGFR1,FLT1,FPR2,GNG11,GNG2,GNG4,GNG7,GPR137B,GPR141,GPR183,GPRC5A,HRH1,IGF1R,INSR,LGR4,LPAR1,LPAR3,OPRK1,PIK3CG,PLCB1,PLCG2,PRKAR2B,PRKCA,RALA,RRAS2,VIPR2
EIF2 Signaling	0	0.066	#N/A	ACTB,ATF3,BCL2,CCND1,DDIT3,EIF2AK3,HSPA5,IGF1R,INSR,MYC,PIK3CG,RALA,RPS23,RRAS2
Regulation of eIF4 and p70S6K Signaling	0	0.0686	#N/A	ITGA6,ITGA7,ITGAD,ITGB3,ITGB5,ITGB8,PIK3CG,PPP2R2B,PPP2R3A,RALA,RPS23,RRAS2
Role of Wnt/GSK-3β Signaling in the Pathogenesis of Influenza	0	0.0676	#N/A	HNF1A,IFNG,LEF1,TCF4,TCF7L2
Antiproliferative Role of TOB in T Cell Signaling	0	0.0394	#N/A	CCNA2,CD247,CD28,CD3D,CD3E,CD3G,SMAD3,TOB1
Assembly of RNA Polymerase II Complex	0	0.02	#N/A	TAF4B
Mismatch Repair in Eukaryotes	0	0.0625	#N/A	PCNA
Spliceosomal Cycle	0	0.0204	#N/A	BCAS2
NGF Signaling	0	0.0684	#N/A	CREB5,MAP3K13,NFKB1,PIK3CG,PLCG2,RALA,ROCK2,RRAS2
Hematopoiesis from Pluripotent Stem Cells	0	0.0569	#N/A	CD247,CD3D,CD3E,CD3G,CD8A,CSF1,CSF2,CXCL8,IL10,IL1A,IL6,LIF
nNOS Signaling in Neurons	0	0.0652	#N/A	CALM1 (includes others),CAMK4,PRKCA
Netrin Signaling	0	0.0556	#N/A	ABLIM1,NFATC2,PRKAR2B,RYR2
Bupropion Degradation	0	0.0417	#N/A	CYP1B1
Thyroid Hormone Metabolism II (via Conjugation and/or Degradation)	0	0.0625	#N/A	CSGALNACT1,LARGE1
Nicotine Degradation III	0	0.06	#N/A	CSGALNACT1,CYP1B1,LARGE1
Pyrimidine Ribonucleotides De Novo Biosynthesis	0	0.0571	#N/A	AK5,ENTPD7
Isoleucine Degradation I	0	0.0588	#N/A	BCAT1
Ubiquinol-10 Biosynthesis (Eukaryotic)	0	0.05	#N/A	CYP7B1
Melatonin Degradation I	0	0.0566	#N/A	CSGALNACT1,CYP1B1,LARGE1
Triacylglycerol Degradation	0	0.0488	#N/A	LPL,MGLL
tRNA Charging	0	0.0263	#N/A	NARS2
Nicotine Degradation II	0	0.0545	#N/A	CSGALNACT1,CYP1B1,LARGE1
TCA Cycle II (Eukaryotic)	0	0.0417	#N/A	ACO1
Pyrimidine Ribonucleotides Interconversion	0	0.0606	#N/A	AK5,ENTPD7
Superpathway of Melatonin Degradation	0	0.069	#N/A	CSGALNACT1,CYP1B1,LARGE1,SMOX
Histidine Degradation VI	0	0.0556	#N/A	CYP7B1
Acetone Degradation I (to Methylglyoxal)	0	0.0323	#N/A	CYP1B1
Superpathway of Methionine Degradation	0	0.0286	#N/A	CTH
Superpathway of Geranylgeranyldiphosphate Biosynthesis I (via Mevalonate)	0	0.0588	#N/A	HMGCS1
Cysteine Biosynthesis III (mammalia)	0	0.0455	#N/A	CTH
UVB-Induced MAPK Signaling	0	0.0577	#N/A	JUN,PIK3CG,PRKCA
Oxidative Phosphorylation	0	0.00962	#N/A	NDUFS3
Parkinson's Signaling	0	0.0625	#N/A	UCHL1
EGF Signaling	0	0.0545	#N/A	JUN,PIK3CG,PRKCA
SAPK/JNK Signaling	0	0.0573	#N/A	CD247,CD3D,CD3E,CD3G,DUSP4,GADD45A,GNG11,GNG2,GNG4,GNG7,JUN,MAP3K13,MAP4K4,PIK3CG,RALA,RRAS2
IL-2 Signaling	0	0.0656	#N/A	JUN,PIK3CG,RALA,RRAS2
Amyloid Processing	0	0.02	#N/A	PRKAR2B
GABA Receptor Signaling	0	0.0615	#N/A	ADCY3,ADCY9,AP1B1,DNM1,GNG11,GNG2,GNG4,GNG7
Phototransduction Pathway	0	0.0377	#N/A	OPN3,PRKAR2B
NER (Nucleotide Excision Repair, Enhanced Pathway)	0	0.0392	#N/A	CHAF1A,PCNA,POLE2,TOP2A

## Sheet: Main_BioGrid
Ingenuity Canonical Pathways	-log(p-value)	Ratio	z-score	Molecules
Granulocyte Adhesion and Diapedesis	12.7	0.259	#N/A	ACKR3,CCL13,CCL18,CCL2,CCL20,CCL21,CCL22,CCL23,CCL3,CCL4,CCL4L1/CCL4L2,CCL5,CCL7,CLDN12,CXCL1,CXCL13,CXCL14,CXCL2,CXCL5,CXCL8,CXCL9,CXCR3,FPR2,HRH1,IL1A,IL1B,IL1R1,IL1R2,IL1RAP,IL1RL1,IL1RN,MMP1,MMP10,MMP12,MMP2,MMP7,MMP9,PPBP,RDX,SDC2,SDC4,TNF,VCAM1,XCL1,XCL2
Hepatic Fibrosis / Hepatic Stellate Cell Activation	11.9	0.242	#N/A	A2M,BCL2,CCL2,CCL21,CCL5,CD14,COL19A1,COL1A1,COL1A2,COL23A1,COL4A2,COL6A1,COL6A2,CSF1,CXCL8,CXCL9,CXCR3,ECE1,FGFR1,FLT1,FN1,IFNG,IGF1R,IL10,IL1A,IL1B,IL1R1,IL1R2,IL1RAP,IL1RL1,IL6,MET,MMP1,MMP2,MMP9,MYL6B,MYL9,NFKB1,PDGFC,SERPINE1,SMAD3,TGFB2,TIMP1,TLR4,TNF,VCAM1
Systemic Lupus Erythematosus In B Cell Signaling Pathway	11.5	0.21	#N/A	BCL2,BCL2L11,CALM1 (includes others),CAMK4,CARD11,CCND1,CCND2,CD22,CD70,CD79A,CD79B,CSF2,CXCL8,EDA,FCGR2B,FOXO1,FYN,GAB1,HCK,IFIT2,IFIT3,IFNG,IL10,IL15,IL1A,IL1B,IL6,INPP5F,ISG15,JUN,LIF,LILRB4,LTB,MALT1,MAP4K4,MYC,NFATC2,NFKB1,OSM,PAG1,PIK3CG,PIM2,PLCG2,PRKCA,PRKCG,RALA,RASGRP3,RRAS2,SYNJ2,TGFB2,TNF,TNFSF10,TNFSF14,TNFSF8,TRAF1,YES1
LXR/RXR Activation	11.3	0.285	#N/A	ABCA1,APOC1,APOE,C9,CCL2,CCL7,CD14,CD36,CLU,FDFT1,IL1A,IL1B,IL1R1,IL1R2,IL1RAP,IL1RL1,IL1RN,IL6,LDLR,LPL,LYZ,MMP9,MSR1,MYLIP,NFKB1,NR1H3,PLTP,PTGS2,RBP4,S100A8,SCD,SERPINA1,SERPINF1,TLR4,TNF
Th1 Pathway	11.3	0.291	#N/A	CD247,CD274,CD28,CD3D,CD3E,CD3G,CD80,CD86,CD8A,CXCR3,GATA3,HLA-DMB,HLA-DPA1,HLA-DPB1,HLA-DQA1,HLA-DQB1,HLA-DQB2,HLA-DRA,HLA-DRB1,HLA-DRB5,ICOS,IFNG,IL10,IL12RB1,IL12RB2,IL18R1,IL6,KLRC1,KLRD1,NFATC2,NFKB1,PIK3CG,RUNX3,STAT4
Agranulocyte Adhesion and Diapedesis	11.3	0.234	#N/A	ACKR3,ACTB,AOC3,CCL13,CCL18,CCL2,CCL20,CCL21,CCL22,CCL23,CCL3,CCL4,CCL4L1/CCL4L2,CCL5,CCL7,CLDN12,CXCL1,CXCL13,CXCL14,CXCL2,CXCL5,CXCL8,CXCL9,CXCR3,FN1,HRH1,IL1A,IL1B,IL1R1,IL1RN,ITGA6,MMP1,MMP10,MMP12,MMP2,MMP7,MMP9,MYL6B,MYL9,PPBP,RDX,SDC4,TNF,VCAM1,XCL1,XCL2
Tumor Microenvironment Pathway	11.1	0.242	#N/A	BCL2,CCL2,CCND1,CD274,COL1A1,COL1A2,CSF1,CSF2,CTLA4,CXCL8,FGF10,FGF13,FGF18,FN1,FOXO1,IDO1,IL10,IL1B,IL6,ITGB3,JUN,MMP1,MMP10,MMP12,MMP2,MMP7,MMP9,MYC,NFKB1,OSM,PDGFC,PIK3CG,PLAU,PTGS2,RALA,RRAS2,SLC16A1,SLC2A1,SLC2A3,SPP1,TGFB2,TIAM1,TNF
Hepatic Fibrosis Signaling Pathway	11	0.177	#N/A	BCL2,CALM1 (includes others),CAMK4,CCDC88A,CCL2,CCL3,CCL5,CCND1,CNR1,COL1A1,COL1A2,CREB5,CXCL8,EZH2,FGFR1,FLT1,FOXO1,FTH1,FTL,HNF1A,IL1A,IL1B,IL1R1,IL1R2,IL1RAP,IL1RL1,IL1RN,IRAK2,ITGA6,ITGA7,ITGAD,ITGB3,ITGB4,ITGB5,ITGB8,JUN,LEF1,MMP1,MYC,MYL6B,MYL9,NCF1,NFKB1,NFKBIA,NFKBID,PDGFC,PDK1,PIK3CG,PLCG2,PPARG,PRKAR2B,PRKCA,PRKCG,RALA,RHOB,RHOC,RHOH,RND3,ROCK2,RRAS2,SERPINE1,SMAD3,SNAI1,SOD2,SPP1,TCF4,…
Airway Pathology in Chronic Obstructive Pulmonary Disease	10.3	0.283	#N/A	CCL2,CCL20,CD70,CSF2,CTSG,CXCL1,CXCL8,EDA,ELANE,FGF10,FGF13,FGF18,GZMB,IFNG,IL15,IL1A,IL1B,IL6,LIF,LTB,MMP1,MMP2,MMP9,OSM,PRF1,PTGDS,RBP4,TGFB2,TNF,TNFSF10,TNFSF14,TNFSF8
Hepatic Cholestasis	10.1	0.23	#N/A	ADCY3,ADCY9,CD14,CD70,CSF2,CXCL8,CYP27A1,CYP7B1,EDA,HNF1A,HSD3B7,IFNG,IL15,IL1A,IL1B,IL1R1,IL1R2,IL1RAP,IL1RL1,IL1RN,IL6,INSR,IRAK2,JUN,LIF,LTB,NFKB1,NFKBIA,NFKBID,NR1H3,OSM,PRKAR2B,PRKCA,PRKCG,SLC10A1,TGFB2,TJP2,TLR4,TNF,TNFSF10,TNFSF14,TNFSF8
Osteoarthritis Pathway	9.89	0.209	#N/A	ANKH,ANXA2,CREB5,CXCL8,DCN,EPAS1,FGF18,FGFR1,FN1,HES1,HNF1A,HTRA1,IL1B,IL1R1,IL1R2,IL1RAP,IL1RL1,ITGA6,ITGA7,ITGAD,ITGB3,ITGB4,ITGB5,ITGB8,LEF1,MEF2C,MMP1,MMP10,MMP12,MMP9,NAMPT,NFKB1,P2RX7,PDGFC,PPARG,PTGS2,RBP4,RUNX2,S100A8,S100A9,SDC4,SMAD3,SPP1,TCF4,TCF7L2,TIMP3,TLR4,TNF
Th1 and Th2 Activation Pathway	9.08	0.228	#N/A	BHLHE41,CD247,CD274,CD28,CD3D,CD3E,CD3G,CD80,CD86,CD8A,CXCR3,GATA3,HLA-DMB,HLA-DPA1,HLA-DPB1,HLA-DQA1,HLA-DQB1,HLA-DQB2,HLA-DRA,HLA-DRB1,HLA-DRB5,ICOS,IFNG,IL10,IL12RB1,IL12RB2,IL17RB,IL18R1,IL1RL1,IL6,JUN,KLRC1,KLRD1,NFATC2,NFKB1,PIK3CG,RUNX3,STAT4
Atherosclerosis Signaling	9.02	0.254	#N/A	ABHD3,ALOX15B,APOC1,APOE,CCL2,CD36,CLU,COL1A1,COL1A2,CSF1,CXCL8,F3,IFNG,IL1A,IL1B,IL1RN,IL6,LPL,LYZ,MMP1,MMP9,MSR1,NFKB1,PDGFC,PLA2G4A,PLA2G7,RBP4,S100A8,SERPINA1,TNF,TNFSF14,VCAM1
Role of Macrophages, Fibroblasts and Endothelial Cells in Rheumatoid Arthritis	8.74	0.179	#N/A	CALM1 (includes others),CAMK2D,CAMK4,CCL2,CCL5,CCND1,CEBPD,CREB5,CSF1,CSF2,CXCL8,FCGR1A,FCGR3A/FCGR3B,FN1,GNAO1,HNF1A,IL10,IL15,IL17RB,IL18R1,IL1A,IL1B,IL1R1,IL1R2,IL1RAP,IL1RL1,IL1RN,IL32,IL6,IRAK2,JUN,LEF1,LTB,MMP1,MYC,NFATC2,NFKB1,NFKBIA,NFKBID,OSM,PDGFC,PIK3CG,PLCB1,PLCG2,PRKCA,PRKCG,PRSS3,RALA,ROCK2,RRAS2,TCF4,TCF7L2,TLR4,TNF,TRAF1,VCAM1
Kinetochore Metaphase Signaling Pathway	8.7	0.272	#N/A	AURKB,BIRC5,BUB1B,CCNB1,CDC20,CDCA8,CDK1,CENPA,CENPE,CENPK,CENPO,CENPP,CENPU,CENPW,KIF2C,KNL1,MAD2L1,MXD3,NDC80,NEK2,NUF2,PLK1,PPP1R14A,PPP1R14C,PTTG1,SPC24,SPC25,ZWINT
Role of Hypercytokinemia/hyperchemokinemia in the Pathogenesis of Influenza	8.48	0.3	#N/A	AREG,CCL2,CCL3,CCL4,CCL5,CXCL8,DDX58,IFIT2,IFIT3,IFNG,IFNLR1,IL10,IL1A,IL1B,IL1RN,IL6,ISG15,MX1,NFKB1,NLRP3,OAS1,RSAD2,TLR4,TNF
Crosstalk between Dendritic Cells and Natural Killer Cells	7.94	0.275	#N/A	ACTB,CAMK2D,CD226,CD28,CD69,CD80,CD83,CD86,CSF2,HLA-DRA,HLA-DRB1,HLA-DRB5,IFNG,IL15,IL6,KIR2DL4,KIR3DL1,KLRD1,LTB,NFKB1,PRF1,TLR4,TNF,TNFSF10,TREM2
Th2 Pathway	7.8	0.233	#N/A	BHLHE41,CD247,CD28,CD3D,CD3E,CD3G,CD80,CD86,GATA3,HLA-DMB,HLA-DPA1,HLA-DPB1,HLA-DQA1,HLA-DQB1,HLA-DQB2,HLA-DRA,HLA-DRB1,HLA-DRB5,ICOS,IFNG,IL10,IL12RB1,IL12RB2,IL17RB,IL1RL1,JUN,NFATC2,NFKB1,PIK3CG,RUNX3,STAT4
Glucocorticoid Receptor Signaling	7.78	0.146	#N/A	A2M,ACTB,ANXA1,AR,BCL2,BCL2L11,CCL13,CCL2,CCL3,CCL5,CD163,CD247,CD3D,CD3E,CD3G,CSF2,CXCL8,FBP1,FCGR1A,HLA-DMB,HLA-DPA1,HLA-DPB1,HLA-DQA1,HLA-DQB1,HLA-DQB2,HLA-DRA,HLA-DRB1,HLA-DRB5,HP,HSP90AA1,HSP90B1,HSPA1A/HSPA1B,HSPA5,IFNG,IFNLR1,IL10,IL12RB1,IL12RB2,IL17RB,IL18R1,IL1A,IL1B,IL1R1,IL1R2,IL1RL1,IL1RN,IL21R,IL6,IL7R,JUN,KRT17,MMP1,MMP2,MMP9,MYC,NDUFS3,NFATC2,NFKB1,NFKBIA,NFKBID,NRIP1,PC,PDK4,PIK3…
IL-17 Signaling	7.67	0.207	#N/A	CCL2,CCL20,CCL22,CD70,CSF2,CXCL1,CXCL5,CXCL8,DEFB1,EDA,HSP90AA1,HSP90B1,IFNG,IL15,IL17RB,IL1A,IL1B,IL6,JUN,LIF,LTB,MMP2,MMP9,NFKB1,OSM,PDGFC,PIK3CG,PTGS2,RALA,RGS13,RGS16,RRAS2,TGFB2,TNF,TNFSF10,TNFSF14,TNFSF8
Differential Regulation of Cytokine Production in Intestinal Epithelial Cells by IL-17A and IL-17F	7.63	0.522	#N/A	CCL2,CCL3,CCL4,CCL5,CSF2,CXCL1,DEFB1,IFNG,IL10,IL1A,IL1B,TNF
Cardiac Hypertrophy Signaling (Enhanced)	7.58	0.146	#N/A	ADCY3,ADCY9,ATF6,CALM1 (includes others),CAMK2D,CAMK4,CD70,CSF2,CXCL8,DIAPH3,EDA,FGF10,FGF13,FGF18,FGFR1,GNG11,GNG2,GNG4,GNG7,HDAC9,HSPB1,IFNG,IFNLR1,IGF1R,IL12RB1,IL12RB2,IL15,IL17RB,IL18R1,IL1A,IL1B,IL1R1,IL1R2,IL1RL1,IL21R,IL6,IL7R,INPP5F,ITGA6,ITGA7,ITGAD,ITGB3,ITGB4,ITGB5,ITGB8,JUN,LIF,LTB,MAP3K13,MEF2C,MYC,NFATC2,NFKB1,OSM,PDE3B,PDE4D,PDE7B,PDK1,PIK3CG,PLCB1,PLCG2,PRKAR2B,PRKCA,PRKCG,PTGS2,…
LPS/IL-1 Mediated Inhibition of RXR Function	7.55	0.191	#N/A	ABCA1,ABCC4,ACOX1,ACSL3,ACSL4,ALAS1,ALDH1A1,ALDH1A2,ALDH2,APOC1,APOE,CD14,CHST15,FABP3,FABP4,FABP5,GSTO2,HMGCS1,HS3ST2,HS3ST3B1,IL1A,IL1B,IL1R1,IL1R2,IL1RAP,IL1RL1,IL1RN,JUN,MAOB,MGST1,MGST3,NR1H3,PAPSS2,PLTP,SCARB1,SLC10A1,SLC27A4,SMOX,SULT1C2,TLR4,TNF,UST
Role of Pattern Recognition Receptors in Recognition of Bacteria and Viruses	7.35	0.219	#N/A	C1QA,C1QB,C1QC,CCL5,CD70,CSF2,CXCL8,DDX58,EDA,IFNG,IL10,IL15,IL1A,IL1B,IL6,LIF,LTB,NFKB1,NLRP3,OAS1,OSM,PIK3CG,PLCG2,PRKCA,PRKCG,PTX3,TGFB2,TLR4,TNF,TNFSF10,TNFSF14,TNFSF8
PI3K/AKT Signaling	7.02	0.193	#N/A	BCL2,CCND1,FOXO1,GAB1,GDF15,GYS1,HSP90AA1,HSP90B1,IFNLR1,IL12RB1,IL12RB2,IL17RB,IL18R1,IL1R1,IL1R2,IL1RL1,IL21R,IL7R,INPP5F,ITGA6,ITGA7,ITGAD,ITGB3,ITGB4,ITGB5,ITGB8,MDM2,NFKB1,NFKBIA,NFKBID,PIK3CG,PPP2R2B,PPP2R3A,PTGS2,RALA,RRAS2,SYNJ2,YWHAH
IL-8 Signaling	6.9	0.188	#N/A	BCL2,CCND1,CCND2,CDH1,CSTB,CXCL1,CXCL8,FLT1,GNAO1,GNG11,GNG2,GNG4,GNG7,HBEGF,HMOX1,IRAK2,ITGB3,JUN,MAP4K4,MMP2,MMP9,MYL9,NCF1,NFKB1,NFKBIA,PDGFC,PIK3CG,PLD3,PRKCA,PRKCG,PTGS2,RALA,RHOB,RHOC,RHOH,RND3,ROCK2,RRAS2,VCAM1
Differential Regulation of Cytokine Production in Macrophages and T Helper Cells by IL-17A and IL-17F	6.79	0.556	#N/A	CCL2,CCL3,CCL4,CCL5,CSF2,CXCL1,IL10,IL1B,IL6,TNF
B Cell Development	6.78	0.389	#N/A	CD79A,CD79B,CD80,CD86,HLA-DMB,HLA-DPA1,HLA-DPB1,HLA-DQA1,HLA-DQB1,HLA-DQB2,HLA-DRA,HLA-DRB1,HLA-DRB5,IL7R
Aryl Hydrocarbon Receptor Signaling	6.74	0.211	#N/A	AHR,ALDH1A1,ALDH1A2,ALDH2,CCNA2,CCND1,CCND2,CDK6,CDKN2A,CYP1B1,E2F1,ESR2,GSTO2,HSP90AA1,HSP90B1,HSPB1,IL1A,IL1B,IL6,JUN,MCM7,MDM2,MGST1,MGST3,MYC,NFIA,NFKB1,NRIP1,TGFB2,TGM2,TNF
Inhibition of Matrix Metalloproteases	6.43	0.368	#N/A	A2M,ADAM12,ADAM17,HSPG2,MMP1,MMP10,MMP12,MMP2,MMP7,MMP9,RECK,SDC2,TIMP1,TIMP3
Acute Phase Response Signaling	6.36	0.19	#N/A	A2M,C1QA,C1QB,C1QC,C2,C9,CRABP2,FN1,FTL,HAMP,HMOX1,HNF1A,HP,IL1A,IL1B,IL1R1,IL1RAP,IL1RN,IL6,JUN,NFKB1,NFKBIA,NFKBID,OSM,PIK3CG,RALA,RBP4,RRAS2,SERPINA1,SERPINE1,SERPINF1,SERPING1,SOD2,TCF4,TNF
Neuroinflammation Signaling Pathway	6.25	0.161	#N/A	BCL2,BIRC3,BIRC5,BIRC7,CALB1,CCL2,CCL3,CCL5,CD80,CD86,CREB5,CXCL8,GLUL,HLA-DMB,HLA-DPA1,HLA-DPB1,HLA-DQA1,HLA-DQB1,HLA-DQB2,HLA-DRA,HLA-DRB1,HLA-DRB5,HMOX1,IFNG,IL10,IL1B,IL1R1,IL6,IRAK2,JUN,MMP9,NCF1,NFATC2,NFKB1,NLRP3,P2RX7,PIK3CG,PLA2G4A,PLCG2,PRKCG,PTGS2,S100B,SLC1A3,SOD2,TGFB2,TLR4,TNF,TREM2,VCAM1
Role of Osteoblasts, Osteoclasts and Chondrocytes in Rheumatoid Arthritis	6.24	0.178	#N/A	ACP5,ADAM17,BCL2,BIRC3,BMP6,CALM1 (includes others),CAMK4,COL1A1,CSF1,CSF2,CTSK,FOXO1,GSN,HNF1A,IFNG,IL10,IL18R1,IL1A,IL1B,IL1R1,IL1R2,IL1RAP,IL1RL1,IL1RN,IL6,ITGB3,JUN,LEF1,MMP1,NFATC2,NFKB1,NFKBIA,NFKBID,PIK3CG,RUNX2,SPP1,TCF4,TCF7L2,TNF
PPAR Signaling	6.1	0.231	#N/A	CITED2,HSP90AA1,HSP90B1,IL1A,IL1B,IL1R1,IL1R2,IL1RAP,IL1RL1,IL1RN,INSR,JUN,MAP4K4,NFKB1,NFKBIA,NFKBID,NR1H3,NRIP1,PDGFC,PPARG,PTGS2,RALA,RRAS2,TNF
HMGB1 Signaling	5.95	0.195	#N/A	CCL2,CD70,CSF2,CXCL8,EDA,IFNG,IL15,IL1A,IL1B,IL1R1,IL6,JUN,LIF,LTB,NFKB1,OSM,PIK3CG,RALA,RHOB,RHOC,RHOH,RND3,RRAS2,SERPINE1,TGFB2,TLR4,TNF,TNFSF10,TNFSF14,TNFSF8,VCAM1
IL-10 Signaling	5.9	0.264	#N/A	BLVRB,CD14,FCGR2B,HMOX1,IL10,IL1A,IL1B,IL1R1,IL1R2,IL1RAP,IL1RL1,IL1RN,IL6,JUN,MAP4K4,NFKB1,NFKBIA,NFKBID,TNF
Erythropoietin Signaling Pathway	5.89	0.19	#N/A	BIRC3,CCND1,CCND2,CD70,CSF2,CXCL8,EDA,HBA1/HBA2,HBB,IFNG,IL15,IL1A,IL1B,IL6,JUN,LIF,LTB,MDM2,NFKB1,NFKBIA,NFKBID,OSM,PIK3CG,PRKCA,PRKCG,RALA,RRAS2,TGFB2,TNF,TNFSF10,TNFSF14,TNFSF8
HIF1α Signaling	5.71	0.176	#N/A	BMP6,CAMK1D,CAMK2D,CAMK4,EGLN1,FLT1,HK2,HMOX1,HSP90AA1,HSPA1A/HSPA1B,HSPA5,IL6,JUN,LDHB,LDHC,MDM2,MET,MMP1,MMP10,MMP12,MMP2,MMP7,MMP9,NCF1,PDGFC,PIK3CG,PLCG2,PRKCA,PRKCG,RALA,RRAS2,SERPINE1,SLC2A1,SLC2A3,TGFB2,VIM
PPARα/RXRα Activation	5.61	0.182	#N/A	ABCA1,ACOX1,ADCY3,ADCY9,ADIPOR2,CD36,GK,GPD1,HSP90AA1,HSP90B1,IL1B,IL1R1,IL1R2,IL1RAP,IL1RL1,IL6,INSR,ITGB5,JUN,LPL,MAP4K4,MEF2C,NFKB1,NFKBIA,NFKBID,PLCB1,PLCG2,PRKAR2B,PRKCA,RALA,RRAS2,SMAD3,TGFB2
Clathrin-mediated Endocytosis Signaling	5.47	0.177	#N/A	ACTB,AMPH,AP1B1,APOC1,APOE,CD2AP,CLU,CTTN,DAB2,DNM1,FGF10,FGF13,FGF18,HIP1,ITGB3,ITGB4,ITGB5,ITGB8,LDLR,LYZ,MDM2,MET,MYO1E,MYO6,PDGFC,PIK3CG,RAB7A,RBP4,S100A8,SERPINA1,SH3BP4,SNX9,STON2,TFRC
VDR/RXR Activation	5.42	0.247	#N/A	CALB1,CAMP,CCL5,CD14,CSF2,CST6,FOXO1,GADD45A,HES1,IFNG,IGFBP6,IL1RL1,PRKCA,PRKCG,RUNX2,SPP1,TGFB2,THBD,VDR
Phagosome Formation	5.3	0.196	#N/A	FCAR,FCER1A,FCER2,FCGR1A,FCGR2B,FCGR3A/FCGR3B,FN1,ITGA6,ITGA7,ITGAD,ITGB3,ITGB4,ITGB5,ITGB8,MARCKS,MRC1,MSR1,PIK3CG,PLCB1,PLCG2,PRKCA,PRKCG,RHOB,RHOC,RHOH,RND3,TLR4
TREM1 Signaling	5.26	0.25	#N/A	CCL2,CCL3,CCL7,CD83,CD86,CSF2,CXCL8,FCGR2B,IL10,IL1B,IL1RL1,IL6,NFKB1,NLRP3,PLCG2,TLR4,TNF,TREM1
Protein Kinase A Signaling	5.19	0.142	#N/A	ADCY3,ADCY9,AKAP12,AKAP6,CALM1 (includes others),CAMK2D,CAMK4,CDC25C,CDKN3,CREB5,DUSP16,DUSP4,DUSP6,EBI3,FLNB,GNG11,GNG2,GNG4,GNG7,GYS1,HNF1A,LEF1,MYL6B,MYL9,NFATC2,NFKB1,NFKBIA,NFKBID,PDE3B,PDE4D,PDE7B,PLCB1,PLCG2,PPP1R14A,PPP1R14C,PRKAR2B,PRKCA,PRKCG,PTGS2,PTPN13,PTPN22,PTPRM,PTPRS,ROCK2,RYR2,SMAD3,SMPDL3A,SMPDL3B,TCF4,TCF7L2,TGFB2,TNNI2,TULP2,UBASH3B,YWHAH
B Cell Receptor Signaling	5.19	0.175	#N/A	ABL1,BCL2A1,CALM1 (includes others),CAMK2D,CAMK4,CD22,CD79A,CD79B,CREB5,DAPP1,EBF1,EGR1,ETS1,FCGR2B,FOXO1,GAB1,INPP5F,JUN,MALT1,MAP3K13,MEF2C,NFATC2,NFKB1,NFKBIA,NFKBID,PAG1,PAX5,PIK3CG,PLCG2,RALA,RRAS2,SYNJ2,VAV2
Sperm Motility	5.06	0.16	#N/A	ABHD3,ABL1,ALK,AXL,BLK,CALM1 (includes others),CAMK4,CSF2RA,EPHB1,FER,FGFR1,FLT1,FYN,GNAO1,GNG11,GNG2,GNG4,GNG7,HCK,IGF1R,INSR,ITK,MATK,MERTK,MET,NTRK2,PDE4D,PLA2G4A,PLA2G7,PLCB1,PLCG2,PRKAR2B,PRKCA,PRKCG,SLC12A2,SLC16A10,TEC,TXK,YES1
HER-2 Signaling in Breast Cancer	5.04	0.172	#N/A	AREG,BCL2L11,BIRC5,BLK,CCND1,CYB5A,ETS1,FCER1A,FOXO1,FYN,HBEGF,HCK,IL1A,ITGB3,ITGB4,ITGB5,ITGB8,JUN,MDM2,MMP2,MYC,NFKB1,NFKBIA,NFKBID,PDK1,PIK3CG,PRKCA,PRKCG,PTGS2,RALA,RRAS2,SMAD3,YES1
ILK Signaling	5	0.171	#N/A	ACTB,CCND1,CDH1,CREB5,FBLIM1,FERMT2,FLNB,FN1,ITGB3,ITGB4,ITGB5,ITGB8,JUN,LEF1,MMP9,MYC,MYL6B,MYL9,NFKB1,PDGFC,PIK3CG,PPP2R2B,PPP2R3A,PTGS2,RHOB,RHOC,RHOH,RND3,SNAI1,TMSB10/TMSB4X,TNF,VCL,VIM
IL-15 Production	4.95	0.2	#N/A	ABL1,ALK,AXL,BLK,CSF2RA,EPHB1,FER,FGFR1,FLT1,FYN,HCK,IGF1R,IL15,IL6,INSR,ITK,MATK,MERTK,MET,NFKB1,NTRK2,TEC,TXK,YES1
Airway Inflammation in Asthma	4.84	0.344	#N/A	CCL2,CCL20,CSF2,CXCL8,ELANE,IFNG,IL10,MMP9,OSM,RNASE2,TGFB2
MSP-RON Signaling In Macrophages Pathway	4.84	0.202	#N/A	CREB5,ETV3,F11,HLA-DMB,HLA-DPA1,HLA-DPB1,HLA-DQA1,HLA-DQB1,HLA-DQB2,HLA-DRA,HLA-DRB1,HLA-DRB5,IFNG,IL10,JUN,KLK4,NFKB1,PIK3CG,PTGS2,RALA,RRAS2,TLR4,TNF
Cell Cycle: G2/M DNA Damage Checkpoint Regulation	4.83	0.28	#N/A	ABL1,AURKA,CCNB1,CCNB2,CDC25C,CDK1,CDKN2A,CKS1B,CKS2,GADD45A,MDM2,PLK1,TOP2A,YWHAH
Regulation Of The Epithelial Mesenchymal Transition By Growth Factors Pathway	4.63	0.167	#N/A	CD70,CDH1,EGR1,ETS1,FGF10,FGF13,FGF18,FGFR1,FOXO1,GAB1,ID2,IL6,JUN,LTB,MET,MMP1,MMP2,MMP9,NFKB1,PDGFC,PIK3CG,RALA,RRAS2,SMAD3,SNAI1,TGFB2,TNF,TNFSF10,TNFSF14,TNFSF8,VIM,ZEB1
Molecular Mechanisms of Cancer	4.57	0.133	#N/A	ABL1,ADCY3,ADCY9,AURKA,BCL2,BCL2L11,BIRC3,BMP6,CAMK2D,CCND1,CCND2,CDC25C,CDH1,CDK1,CDK6,CDKN2A,CDKN2C,E2F1,E2F8,FOXO1,FYN,GAB1,GNAO1,GNG11,GNG2,GNG4,GNG7,HDAC9,ITGA6,ITGA7,ITGAD,ITGB3,ITGB4,ITGB5,ITGB8,JUN,LEF1,MDM2,MYC,NFKB1,NFKBIA,NFKBID,PAK1,PIK3CG,PLCB1,PMAIP1,PRKAR2B,PRKCA,PRKCG,RALA,RHOB,RHOC,RHOH,RND3,RRAS2,SMAD3,TCF4,TGFB2
HOTAIR Regulatory Pathway	4.57	0.176	#N/A	AR,CDH1,COL1A1,COL1A2,ESR2,EZH2,HNF1A,JARID2,LEF1,MDM2,MET,MMP1,MMP10,MMP12,MMP2,MMP7,MMP9,MYC,NFKB1,NFKBIA,PIK3CG,RHOC,ROCK2,SPP1,TCF4,TCF7L2,TLR4,VIM
Role of IL-17A in Psoriasis	4.5	0.5	#N/A	CCL20,CXCL1,CXCL5,CXCL8,IL17RB,S100A8,S100A9
PI3K Signaling in B Lymphocytes	4.42	0.182	#N/A	ABL1,ATF3,ATF6,BLK,CALM1 (includes others),CAMK2D,CAMK4,CD79A,CD79B,DAPP1,FCGR2B,FYN,JUN,MALT1,NFATC2,NFKB1,NFKBIA,NFKBID,PIK3CG,PLCB1,PLCG2,RALA,RRAS2,TLR4,VAV2
p53 Signaling	4.36	0.204	#N/A	BCL2,BIRC5,CCND1,CCND2,CDKN2A,DRAM1,E2F1,GADD45A,GADD45B,HDAC9,JMY,JUN,MDM2,PCNA,PIK3CG,PMAIP1,PPP1R13B,SERPINB5,THBS1,TNFRSF10B
Glioma Signaling	4.34	0.189	#N/A	ABL1,CALM1 (includes others),CAMK1D,CAMK2D,CAMK4,CCND1,CCND2,CDK6,CDKN2A,CDKN2C,E2F1,E2F8,HDAC9,IDH1,IGF1R,MDM2,PDGFC,PIK3CG,PLCG2,PRKCA,PRKCG,RALA,RRAS2
Bladder Cancer Signaling	4.34	0.193	#N/A	ABL1,CCND1,CDH1,CDKN2A,CXCL8,E2F1,FGF10,FGF13,FGF18,HDAC9,MDM2,MMP1,MMP10,MMP12,MMP2,MMP7,MMP9,MYC,PDGFC,RALA,RRAS2,THBS1
Colorectal Cancer Metastasis Signaling	4.34	0.149	#N/A	ADCY3,ADCY9,BIRC5,CCND1,CDH1,GNAO1,GNG11,GNG2,GNG4,GNG7,HNF1A,IFNG,IL6,JUN,LEF1,MMP1,MMP10,MMP12,MMP2,MMP7,MMP9,MYC,NFKB1,PDGFC,PIK3CG,PRKAR2B,PTGS2,RALA,RHOB,RHOC,RHOH,RND3,RRAS2,SMAD3,TCF4,TCF7L2,TGFB2,TLR4,TNF
Macropinocytosis Signaling	4.32	0.224	#N/A	CD14,CSF1,ITGB3,ITGB4,ITGB5,ITGB8,MET,MRC1,PAK1,PDGFC,PIK3CG,PLCG2,PRKCA,PRKCG,RALA,RRAS2,USP6NL
Ferroptosis Signaling Pathway	4.28	0.187	#N/A	ABCA1,ACSL4,ALOX15B,ANGPTL4,CTH,CTSB,DPP4,EIF2AK3,EMP1,FDFT1,FTH1,FTL,GCH1,GCLC,HMOX1,HSPB1,PEBP1,RALA,RRAS2,SLC38A1,SLC7A11,SQSTM1,TFRC
Neuregulin Signaling	4.28	0.191	#N/A	ADAM17,AREG,DCN,EREG,ERRFI1,HBEGF,HSP90AA1,HSP90B1,ITGA6,ITGA7,ITGAD,ITGB3,ITGB4,ITGB5,ITGB8,MATK,MYC,PLCG2,PRKCA,PRKCG,RALA,RRAS2
Gαq Signaling	4.27	0.17	#N/A	CALM1 (includes others),CAMK4,CHRM3,GNAO1,GNG11,GNG2,GNG4,GNG7,GYS1,HMOX1,HRH1,NFATC2,NFKB1,NFKBIA,NFKBID,PIK3CG,PLCB1,PLCG2,PLD3,PRKCA,PRKCG,RGS16,RGS2,RHOB,RHOC,RHOH,RND3,ROCK2
Opioid Signaling Pathway	4.27	0.147	#N/A	ADCY3,ADCY9,AP1B1,BLK,CALM1 (includes others),CAMK1D,CAMK2D,CAMK4,CREB5,FYN,GNAO1,GNG11,GNG2,GNG4,GNG7,GRK5,HCK,HNF1A,LEF1,MYC,NFKB1,NFKBIA,OPRK1,PDK1,PIK3CG,PLCB1,PRKAR2B,PRKCA,PRKCG,RALA,RGS1,RGS12,RGS13,RGS16,RGS20,RRAS2,RYR2,TCF4,TCF7L2,YES1
Thyroid Cancer Signaling	4.25	0.221	#N/A	ALK,CCND1,CDH1,CXCL8,FOXO1,HNF1A,INSR,JUN,LEF1,MYC,NTRK2,PDK1,PIK3CG,RALA,RRAS2,TCF4,TCF7L2
Chemokine Signaling	4.25	0.221	#N/A	CALM1 (includes others),CAMK1D,CAMK2D,CAMK4,CCL13,CCL2,CCL4,CCL5,CCL7,JUN,PIK3CG,PLCB1,PLCG2,PRKCA,RALA,ROCK2,RRAS2
Coronavirus Pathogenesis Pathway	4.15	0.16	#N/A	ABL1,ADAM17,AR,BCL2,BCL2L11,CCL2,CCL5,CCND1,CTSL,CXCL8,DDIT3,DDX58,E2F1,E2F8,EIF2AK3,HDAC9,IFNG,IL1B,IL6,JUN,NFKB1,NFKBIA,NFKBID,NLRP3,OAS1,PTGS2,RAB7A,RPS23,SERPINE1,SMAD3,ZC3HAV1
Role of IL-17A in Arthritis	4.13	0.246	#N/A	CCL2,CCL20,CCL5,CCL7,CXCL1,CXCL5,CXCL8,IL17RB,MMP1,NFKB1,NFKBIA,NFKBID,PIK3CG,PTGS2
IL-12 Signaling and Production in Macrophages	4.13	0.179	#N/A	APOC1,APOE,CLU,IFNG,IL10,IL12RB1,IL12RB2,IRF8,JUN,LYZ,NFKB1,NFKBIA,PIK3CG,PPARG,PRKCA,PRKCG,RAB7A,RBP4,S100A8,SERPINA1,STAT4,TGFB2,TLR4,TNF
Xenobiotic Metabolism AHR Signaling Pathway	4.1	0.215	#N/A	ABCG2,AHR,ALDH1A1,ALDH1A2,ALDH2,CYP1B1,GSTO2,HSP90AA1,HSP90B1,IL1A,IL1B,IL6,MGST1,MGST3,NFKB1,NRIP1,TNF
Role of IL-17F in Allergic Inflammatory Airway Diseases	4.1	0.273	#N/A	CCL2,CCL4,CCL7,CREB5,CSF2,CXCL1,CXCL5,CXCL8,IL17RB,IL1B,IL6,NFKB1
IL-17A Signaling in Fibroblasts	4.06	0.289	#N/A	CCL2,CCL7,CEBPD,CXCL5,IL17RB,IL6,JUN,MMP1,NFKB1,NFKBIA,NFKBID
Antigen Presentation Pathway	4.06	0.289	#N/A	CD74,HLA-DMB,HLA-DPA1,HLA-DPB1,HLA-DQA1,HLA-DQB1,HLA-DQB2,HLA-DRA,HLA-DRB1,HLA-DRB5,IFNG
BEX2 Signaling Pathway	4.03	0.212	#N/A	BCL2,BEX1,CCND1,HNF1A,JUN,LEF1,LGALS1,MMP2,NFKB1,NFKBIA,PDGFC,PLXNC1,PPP2R2B,PPP2R3A,SPP1,TCF4,TCF7L2
Xenobiotic Metabolism Signaling	4.01	0.144	#N/A	AHR,ALDH1A1,ALDH1A2,ALDH2,CAMK1D,CAMK2D,CAMK4,CHST15,CITED2,CYP1B1,EIF2AK3,FTL,GCLC,GSTO2,HMOX1,HS3ST2,HS3ST3B1,HSP90AA1,HSP90B1,IL1A,IL1B,IL6,MAOB,MAP3K13,MGST1,MGST3,NFKB1,NRIP1,PIK3CG,PPP2R2B,PPP2R3A,PRKCA,PRKCG,RALA,RRAS2,SMOX,SULT1C2,TNF,UST
IL-6 Signaling	4.01	0.18	#N/A	A2M,CD14,COL1A1,CXCL8,HSPB1,IL1A,IL1B,IL1R1,IL1R2,IL1RAP,IL1RL1,IL1RN,IL6,JUN,MAP4K4,NFKB1,NFKBIA,NFKBID,PIK3CG,RALA,RRAS2,TNF,TNFAIP6
Unfolded protein response	3.93	0.202	#N/A	ATF6,BCL2,CEBPD,DDIT3,DNAJA1,DNAJA4,DNAJB1,DNAJB4,DNAJC5B,EIF2AK3,ERN1,ERO1B,HSP90B1,HSPA1A/HSPA1B,HSPA5,HSPH1,INSIG1,PPARG
IL-4 Signaling	3.93	0.202	#N/A	FCER2,HLA-DMB,HLA-DPA1,HLA-DPB1,HLA-DQA1,HLA-DQB1,HLA-DQB2,HLA-DRA,HLA-DRB1,HLA-DRB5,HMGA1,INPP5F,IRF4,NFATC2,PIK3CG,RALA,RRAS2,SYNJ2
Role of MAPK Signaling in Inhibiting the Pathogenesis of Influenza	3.92	0.216	#N/A	ABHD3,CCL2,CCL5,CXCL8,IFNG,IL1B,IL6,JUN,NFKB1,NFKBIA,NFKBID,PLA2G4A,PLA2G7,PTGS2,TLR4,TNF
Epithelial Adherens Junction Signaling	3.88	0.167	#N/A	ACTB,AFDN,BAIAP2,CDH1,EPN2,FARP2,FER,FGFR1,HNF1A,LEF1,MET,MYL6B,MYL9,PTPRM,RALA,RRAS2,SNAI1,SORBS1,TCF4,TCF7L2,TGFB2,TUBA1A,TUBB,VAV2,VCL,YES1
HGF Signaling	3.85	0.176	#N/A	CCND1,CDKN2A,ETS1,GAB1,IL6,ITGA6,ITGA7,ITGAD,ITGB3,ITGB4,ITGB5,ITGB8,JUN,MAP3K13,MET,PAK1,PIK3CG,PLCG2,PRKCA,PRKCG,PTGS2,RALA,RRAS2
Natural Killer Cell Signaling	3.82	0.155	#N/A	CD226,CD247,COL1A1,COL1A2,FCGR3A/FCGR3B,FYN,HSPA1A/HSPA1B,HSPA5,IFNG,IL12RB1,IL12RB2,IL15,IL18R1,KIR2DL4,KIR3DL1,KLRC1,KLRC2,KLRD1,MAP3K13,NFATC2,NFKB1,PAK1,PIK3CG,PLCG2,PVR,RALA,RRAS2,STAT4,TNFSF10,VAV2
Role of Tissue Factor in Cancer	3.82	0.183	#N/A	BLK,CSF1,CSF2,CXCL1,CXCL8,EGR1,F3,FYN,HBEGF,HCK,IL1B,ITGA6,ITGB3,MMP1,PAK1,PIK3CG,PLCB1,PRKCA,RALA,RRAS2,YES1
Pancreatic Adenocarcinoma Signaling	3.78	0.177	#N/A	ABL1,BCL2,BIRC5,BRCA2,CCND1,CDKN2A,E2F1,E2F8,HBEGF,HDAC9,HMOX1,MDM2,MMP9,NFKB1,PDGFC,PIK3CG,PLD3,PTGS2,RAD51,RALA,SMAD3,TGFB2
Axonal Guidance Signaling	3.76	0.123	#N/A	ABL1,ABLIM1,ADAM12,ADAM17,ADAM23,ADAM28,ADAMTS17,ADAMTS2,BAIAP2,BMP6,EFNA5,EPHB1,FARP2,FYN,GNAO1,GNG11,GNG2,GNG4,GNG7,ITGA6,ITGA7,ITGAD,ITGB3,ITGB4,ITGB5,ITGB8,KEL,MET,MME,MMP1,MMP10,MMP12,MMP2,MMP7,MMP9,MYL6B,MYL9,NFATC2,NRP1,NRP2,NTRK2,PAK1,PDGFC,PIK3CG,PLCB1,PLCG2,PLXNA2,PLXNC1,PRKAR2B,PRKCA,PRKCG,RALA,ROCK2,RRAS2,SDC2,SEMA3C,SEMA4A,SRGAP1,TUBA1A,TUBB
Coagulation System	3.69	0.286	#N/A	A2M,F11,F13A1,F3,PLAU,PROC,SERPINA1,SERPINE1,TFPI,THBD
Production of Nitric Oxide and Reactive Oxygen Species in Macrophages	3.65	0.154	#N/A	APOC1,APOE,CLU,IFNG,IRF8,JUN,LYZ,MAP3K13,NCF1,NFKB1,NFKBIA,NFKBID,PIK3CG,PLCG2,PPP1R14A,PPP1R14C,PPP2R2B,PPP2R3A,PRKCA,PRKCG,RBP4,RHOB,RHOC,RHOH,RND3,S100A8,SERPINA1,TLR4,TNF
STAT3 Pathway	3.65	0.17	#N/A	BCL2,BMP6,FGFR1,FLT1,IFNLR1,IGF1R,IL12RB1,IL12RB2,IL17RB,IL18R1,IL1A,IL1B,IL1R1,IL1R2,IL1RL1,IL21R,IL7R,INSR,MYC,NTRK2,RALA,RRAS2,TGFB2
Leukocyte Extravasation Signaling	3.61	0.153	#N/A	ABL1,ACTB,AFDN,CLDN12,CTTN,DLC1,FER,ITK,MMP1,MMP10,MMP12,MMP2,MMP7,MMP9,NCF1,PIK3CG,PLCG2,PRKCA,PRKCG,RDX,RHOH,ROCK2,TEC,TIMP1,TIMP3,TXK,VAV2,VCAM1,VCL
Pathogenesis of Multiple Sclerosis	3.6	0.556	#N/A	CCL3,CCL4,CCL5,CXCL9,CXCR3
PD-1, PD-L1 cancer immunotherapy pathway	3.57	0.184	#N/A	CBLB,CD247,CD274,CD28,CD80,HLA-DMB,HLA-DPA1,HLA-DPB1,HLA-DQA1,HLA-DQB1,HLA-DQB2,HLA-DRA,HLA-DRB1,HLA-DRB5,IFNG,PIK3CG,SMAD3,TGFB2,TNF
Virus Entry via Endocytic Pathways	3.51	0.183	#N/A	ABL1,ACTB,AP1B1,CXADR,DNM1,FLNB,FOLR1,FYN,ITGB3,ITGB4,ITGB5,ITGB8,PIK3CG,PLCG2,PRKCA,PRKCG,RALA,RRAS2,TFRC
ATM Signaling	3.5	0.188	#N/A	ABL1,BRAT1,CCNB1,CCNB2,CDC25C,CDK1,CREB5,GADD45A,GADD45B,JUN,MDC1,MDM2,NFKBIA,PPP2R2B,PPP2R3A,RAD51,SMC2,ZEB1
GADD45 Signaling	3.48	0.368	#N/A	CCNB1,CCND1,CCND2,CDK1,GADD45A,GADD45B,PCNA
Altered T Cell and B Cell Signaling in Rheumatoid Arthritis	3.39	0.138	#N/A	CCL21,CD247,CD28,CD3D,CD3E,CD3G,CD79A,CD79B,CD80,CD86,CSF1,CSF2,CXCL13,HLA-DMB,HLA-DPA1,HLA-DPB1,HLA-DQA1,HLA-DQB1,HLA-DQB2,HLA-DRA,HLA-DRB1,HLA-DRB5,IFNG,IL10,IL15,IL1A,IL1B,IL1RN,IL6,LTB,NFKB1,SLAMF1,SPP1,TLR4,TNF,TNFRSF13B
Cell Cycle: G1/S Checkpoint Regulation	3.34	0.209	#N/A	ABL1,CCND1,CCND2,CDK6,CDKN2A,CDKN2C,E2F1,E2F8,FOXO1,HDAC9,MDM2,MYC,SMAD3,TGFB2
Cyclins and Cell Cycle Regulation	3.32	0.193	#N/A	ABL1,CCNA2,CCNB1,CCNB2,CCND1,CCND2,CDK1,CDK6,CDKN2A,CDKN2C,E2F1,E2F8,HDAC9,PPP2R2B,PPP2R3A,TGFB2
FXR/RXR Activation	3.3	0.168	#N/A	APOC1,APOE,C9,CLU,CYP27A1,FBP1,FOXO1,HNF1A,IL1A,IL1B,IL1RN,LPL,NR1H3,PLTP,PPARG,RBP4,SCARB1,SERPINA1,SERPINF1,SLC10A1,TNF
IL-17A Signaling in Gastric Cells	3.29	0.308	#N/A	CCL20,CCL5,CXCL1,CXCL8,IL17RB,JUN,NFKB1,TNF
iNOS Signaling	3.26	0.239	#N/A	CALM1 (includes others),CAMK4,CD14,HMGA1,IFNG,IRAK2,JUN,NFKB1,NFKBIA,NFKBID,TLR4
PEDF Signaling	3.26	0.19	#N/A	BCL2,DOCK3,HNF1A,NFKB1,NFKBIA,NFKBID,PIK3CG,PPARG,RALA,ROCK2,RRAS2,SERPINF1,SOD2,TCF4,TCF7L2,ZEB1
T Cell Receptor Signaling	3.25	0.127	#N/A	CALM1 (includes others),CAMK4,CARD11,CD247,CD28,CD3D,CD3E,CD3G,CD80,CD86,CD8A,CSF2,CTLA4,DUSP6,FYN,HLA-DMB,HLA-DPA1,HLA-DPB1,HLA-DQA1,HLA-DQB1,HLA-DQB2,HLA-DRA,HLA-DRB1,HLA-DRB5,HNF1A,ICOS,IFNG,ITK,JUN,LEF1,MALT1,NFATC2,NFKB1,NFKBIA,PAG1,PDK1,PIK3CG,PTPN22,RALA,RRAS2,SKAP1,TCF4,TCF7L2,TNF,VAV2
Prostate Cancer Signaling	3.24	0.174	#N/A	ABL1,AR,BCL2,CCND1,CREB5,E2F1,FOXO1,HDAC9,HSP90AA1,HSP90B1,LEF1,MDM2,NFKB1,NFKBIA,NFKBID,NKX3-1,PIK3CG,RALA,RRAS2
SPINK1 General Cancer Pathway	3.23	0.213	#N/A	GZMA,IL6,MT1E,MT1F,MT1G,MT1H,MT1M,MT1X,MT2A,PIK3CG,PRSS3,RALA,RRAS2
Semaphorin Neuronal Repulsive Signaling Pathway	3.19	0.159	#N/A	DPYSL3,FARP1,FARP2,FYN,ITGA6,ITGA7,ITGAD,ITGB3,ITGB4,ITGB5,ITGB8,MYL6B,MYL9,NRP1,NRP2,PAK1,PDE4D,PIK3CG,PLCG2,PLXNA2,PRKAR2B,ROCK2,VCAN
MSP-RON Signaling In Cancer Cells Pathway	3.15	0.161	#N/A	CCND1,CREB5,ETS1,F11,HNF1A,ITGA6,ITGB4,JUN,KLK4,LEF1,MET,MYC,NFKB1,NFKBIA,PDGFC,PIK3CG,RALA,RRAS2,TCF4,TCF7L2,VIM,YWHAH
NRF2-mediated Oxidative Stress Response	3.14	0.142	#N/A	ABCC4,ACTB,DNAJA1,DNAJA4,DNAJB1,DNAJB4,DNAJC5B,EIF2AK3,FTH1,FTL,GCLC,GCLM,GSTO2,HERPUD1,HMOX1,HSP90AA1,HSP90B1,JUN,MGST1,MGST3,PIK3CG,PRDX1,PRKCA,PRKCG,RALA,RRAS2,SCARB1,SOD2,SQSTM1,TXN
Actin Cytoskeleton Signaling	3.13	0.138	#N/A	ACTB,ARHGAP24,BAIAP2,CD14,DIAPH3,FGF10,FGF13,FGF18,FN1,GSN,IQGAP3,ITGA6,ITGA7,ITGAD,ITGB3,ITGB4,ITGB5,ITGB8,MATK,MYL6B,MYL9,PAK1,PDGFC,PIK3CG,RALA,RDX,ROCK2,RRAS2,SLC9A1,TIAM1,TMSB10/TMSB4X,VAV2,VCL
Role of NFAT in Regulation of the Immune Response	3.12	0.125	#N/A	CALM1 (includes others),CAMK4,CD247,CD28,CD3D,CD3E,CD3G,CD79A,CD79B,CD80,CD86,FCER1A,FCGR1A,FCGR2B,FCGR3A/FCGR3B,FYN,GNAO1,GNG11,GNG2,GNG4,GNG7,HLA-DMB,HLA-DPA1,HLA-DPB1,HLA-DQA1,HLA-DQB1,HLA-DQB2,HLA-DRA,HLA-DRB1,HLA-DRB5,ITK,JUN,KPNA2,MEF2C,NFATC2,NFKB1,NFKBIA,NFKBID,ORAI1,PIK3CG,PLCB1,PLCG2,RALA,RCAN2,RRAS2
Glioma Invasiveness Signaling	3.07	0.197	#N/A	HMMR,ITGB3,MMP2,MMP9,PIK3CG,PLAU,RALA,RHOB,RHOC,RHOH,RND3,RRAS2,TIMP1,TIMP3
ERK/MAPK Signaling	3.07	0.141	#N/A	CREB5,DUSP4,DUSP6,ETS1,FYN,HSPB1,ITGA6,ITGA7,ITGAD,ITGB3,ITGB4,ITGB5,ITGB8,KSR1,MYC,PAK1,PIK3CG,PLA2G4A,PLCG2,PPARG,PPP1R14A,PPP1R14C,PPP2R2B,PPP2R3A,PRKAR2B,PRKCA,PRKCG,RALA,RRAS2,YWHAH
α-Adrenergic Signaling	3.07	0.173	#N/A	ADCY3,ADCY9,CALM1 (includes others),CAMK4,GNAO1,GNG11,GNG2,GNG4,GNG7,GYS1,PLCG2,PRKAR2B,PRKCA,PRKCG,RALA,RRAS2,SLC8A1,SLC8A2
G-Protein Coupled Receptor Signaling	3	0.131	#N/A	ADCY3,ADCY9,CAMK2D,CAMK4,CHRM3,CNR1,CREB5,DUSP4,DUSP6,FPR2,FYN,GNAO1,HRH1,LPAR1,NFKB1,NFKBIA,NFKBID,OPRK1,P2RY14,PDE3B,PDE4D,PDE7B,PIK3CG,PLCB1,PRKAR2B,PRKCA,PRKCG,RALA,RGS12,RGS16,RGS2,RRAS2,SMPDL3A,SMPDL3B,TULP2,VIPR2
PTEN Signaling	2.98	0.153	#N/A	BCL2,BCL2L11,CCND1,FGFR1,FLT1,FOXO1,IGF1R,INPP5F,INSR,ITGA6,ITGA7,ITGAD,ITGB3,ITGB4,ITGB5,ITGB8,NFKB1,NTRK2,PIK3CG,RALA,RRAS2,SYNJ2,YWHAH
Signaling by Rho Family GTPases	2.97	0.132	#N/A	ACTB,BAIAP2,CDH1,CDH20,CDH23,CIT,DIAPH3,GNAO1,GNG11,GNG2,GNG4,GNG7,ITGA6,ITGA7,ITGAD,ITGB3,ITGB4,ITGB5,ITGB8,JUN,MYL6B,MYL9,NCF1,NFKB1,PAK1,PIK3CG,RDX,RHOB,RHOC,RHOH,RND3,ROCK2,SLC9A1,STMN1,VIM
Eicosanoid Signaling	2.95	0.2	#N/A	ABHD3,AKR1C3,ALOX15B,ALOX5AP,CYSLTR2,FPR2,HPGDS,LTA4H,LTC4S,PLA2G4A,PLA2G7,PTGDS,PTGS2
Dendritic Cell Maturation	2.94	0.123	#N/A	CD1A,CD1B,CD247,CD3D,CD3E,CD3G,CD80,CD83,CD86,COL1A1,COL1A2,CREB5,CSF2,FCGR1A,FCGR2B,FCGR3A/FCGR3B,HLA-DMB,HLA-DPA1,HLA-DPB1,HLA-DQA1,HLA-DQB1,HLA-DQB2,HLA-DRA,HLA-DRB1,HLA-DRB5,IL10,IL15,IL1A,IL1B,IL1RN,IL32,IL6,IRF8,LTB,NFKB1,NFKBIA,NFKBID,PIK3CG,PLCB1,PLCG2,STAT4,TLR4,TNF,TREM2
Endocannabinoid Cancer Inhibition Pathway	2.94	0.155	#N/A	ADCY3,ADCY9,ATF3,CCND1,CCND2,CDH1,CNR1,CREB5,DDIT3,GNAO1,HNF1A,LEF1,MMP2,MYC,NUPR1,PDGFC,PIK3CG,PRKAR2B,ROCK2,TCF4,TCF7L2,VIM
FAT10 Cancer Signaling Pathway	2.94	0.22	#N/A	ACKR3,IFNG,IL6,MAD2L1,NFKB1,NFKBIA,PCNA,SMAD3,TCF7L2,TGFB2,TNF
Antioxidant Action of Vitamin C	2.92	0.168	#N/A	ABHD3,CSF2,CSF2RA,GLRX,GSTO2,HMOX1,NFKB1,NFKBIA,NFKBID,PLA2G4A,PLA2G7,PLCB1,PLCG2,PLD3,SLC2A1,SLC2A3,TNF,TXN
Interferon Signaling	2.91	0.25	#N/A	BCL2,IFIT1,IFIT3,IFITM2,IFITM3,IFNG,ISG15,MX1,OAS1
Complement System	2.91	0.25	#N/A	C1QA,C1QB,C1QC,C2,C8B,C9,CD59,CFD,SERPING1
Vitamin-C Transport	2.91	0.304	#N/A	GJB2,GLRX,GSTO2,SLC2A1,SLC2A3,STOM,TXN
Autophagy	2.82	0.137	#N/A	BCL2,BMP6,CALM1 (includes others),CAMK4,CREB5,DAPK2,DDIT3,DRAM1,E2F1,EIF2AK3,ERN1,FOXO1,INSR,JUN,MYC,NFKB1,PIK3CG,PPP2R2B,PPP2R3A,PRKAR2B,RAB7A,RAB7B,RALA,SQSTM1,TGFB2,TLR4,TNF,UVRAG,WIPI2
Role of Cytokines in Mediating Communication between Immune Cells	2.79	0.212	#N/A	CSF2,CXCL8,IFNG,IL10,IL15,IL1A,IL1B,IL1RN,IL32,IL6,TNF
γ-linolenate Biosynthesis II (Animals)	2.79	0.333	#N/A	ACSL3,ACSL4,CYB5A,FADS1,FADS2,SLC27A4
Apelin Endothelial Signaling Pathway	2.74	0.152	#N/A	ADCY3,ADCY9,CALM1 (includes others),CAMK4,CCL2,GNAO1,GNG11,GNG2,GNG4,GNG7,JUN,MEF2C,NFKB1,PIK3CG,PLCB1,PRKCA,PRKCG,RALA,RRAS2,SMAD3,VCAM1
Estrogen Receptor Signaling	2.73	0.118	#N/A	ADCY3,ADCY9,BCL2,CCND1,CREB5,ESR2,FBXO32,FOXO1,GNAO1,GNG11,GNG2,GNG4,GNG7,HES1,HSP90AA1,HSP90B1,IGF1R,JUN,MDK,MED12L,MMP1,MMP10,MMP12,MMP2,MMP7,MMP9,MYC,MYL6B,MYL9,NDUFS3,NFKB1,NRIP1,PAK1,PCNA,PDGFC,PIK3CG,PLCB1,PLCG2,PRKAR2B,PRKCA,PRKCG,RALA,ROCK2,RRAS2,RUNX2,SNAI1,SOD2
Germ Cell-Sertoli Cell Junction Signaling	2.73	0.145	#N/A	A2M,ACTB,AFDN,CDH1,EPN2,FER,GSN,ITGA6,MAP3K13,PAK1,PIK3CG,RALA,RHOB,RHOC,RHOH,RND3,RRAS2,SORBS1,TGFB2,TJP1,TNF,TUBA1A,TUBB,VCL
Small Cell Lung Cancer Signaling	2.71	0.17	#N/A	ABL1,BCL2,CCND1,CCND2,CDK6,CKS1B,E2F1,FHIT,HDAC9,MYC,NFKB1,NFKBIA,NFKBID,PIK3CG,PTGS2,TRAF1
IL-1 Signaling	2.71	0.17	#N/A	ADCY3,ADCY9,GNAO1,GNG11,GNG2,GNG4,GNG7,IL1A,IL1R1,IL1RAP,IRAK2,JUN,NFKB1,NFKBIA,NFKBID,PRKAR2B
Death Receptor Signaling	2.71	0.17	#N/A	ACTB,BCL2,BIRC3,CRADD,HSPB1,LMNA,MAP4K4,NFKB1,NFKBIA,NFKBID,PARP16,PARP8,TNF,TNFRSF10B,TNFRSF21,TNFSF10
Bile Acid Biosynthesis, Neutral Pathway	2.7	0.385	#N/A	AKR1C1/AKR1C2,AKR1C3,AKR1D1,CYP27A1,HSD3B7
Role of PKR in Interferon Induction and Antiviral Response	2.61	0.152	#N/A	ATF3,COLEC12,DDX58,E2F1,FCGR1A,HSP90AA1,HSP90B1,HSPA1A/HSPA1B,HSPA5,IFNG,IL1B,JUN,MSR1,NFKB1,NFKBIA,NFKBID,NLRP3,PDGFC,TLR4,TNF
Ephrin Receptor Signaling	2.59	0.136	#N/A	ABL1,CREB5,EFNA5,EPHB1,FYN,GNAO1,GNG11,GNG2,GNG4,GNG7,ITGA6,ITGA7,ITGAD,ITGB3,ITGB4,ITGB5,ITGB8,MAP4K4,PAK1,PDGFC,PIK3CG,PTPN13,RALA,ROCK2,RRAS2,SDC2,SORBS1
Regulation of Cellular Mechanics by Calpain Protease	2.58	0.17	#N/A	CCNA2,CCND1,CCND2,CDK1,CDK6,ITGA6,ITGA7,ITGAD,ITGB3,ITGB4,ITGB5,ITGB8,RALA,RRAS2,VCL
Mitotic Roles of Polo-Like Kinase	2.58	0.19	#N/A	CCNB1,CCNB2,CDC20,CDC25C,CDK1,HSP90AA1,HSP90B1,PLK1,PPP2R2B,PPP2R3A,PRC1,PTTG1
Estrogen-mediated S-phase Entry	2.57	0.269	#N/A	CCNA2,CCND1,CDK1,E2F1,E2F8,ESR2,MYC
Tec Kinase Signaling	2.57	0.119	#N/A	ACTB,BLK,CD247,CD3D,CD3E,CD3G,FCER1A,FYN,GNAO1,GNG11,GNG2,GNG4,GNG7,HCK,ITGA6,ITGA7,ITGAD,ITGB3,ITGB4,ITGB5,ITGB8,ITK,NFKB1,PAK1,PIK3CG,PLCG2,PRKCA,PRKCG,RHOB,RHOC,RHOH,RND3,STAT4,TEC,TLR4,TNF,TNFRSF10B,TNFRSF21,TNFSF10,TXK,VAV2,YES1
Inflammasome pathway	2.52	0.3	#N/A	CTSB,IL1B,NFKB1,NLRP3,P2RX7,TLR4
Sertoli Cell-Sertoli Cell Junction Signaling	2.5	0.134	#N/A	A2M,ACTB,AFDN,CDH1,CLDN12,EPN2,ITGA6,ITGA7,ITGAD,ITGB3,ITGB4,ITGB5,ITGB8,JUN,MAP3K13,MPP6,PRKAR2B,RALA,RRAS2,SORBS1,SPTBN1,TJP1,TJP2,TNF,TUBA1A,TUBB,VCL
RhoGDI Signaling	2.49	0.132	#N/A	ACTB,CDH1,CDH20,CDH23,DLC1,ESR2,GNAO1,GNG11,GNG2,GNG4,GNG7,ITGA6,ITGA7,ITGAD,ITGB3,ITGB4,ITGB5,ITGB8,MYL6B,MYL9,PAK1,PRKCA,RDX,RHOB,RHOC,RHOH,RND3,ROCK2
IL-7 Signaling Pathway	2.48	0.178	#N/A	BCL2,CCND1,EBF1,FOXO1,FYN,IFNG,IL7R,JUN,MET,MYC,PAX5,PIK3CG,SLC2A1
CXCR4 Signaling	2.47	0.14	#N/A	ADCY3,ADCY9,EGR1,GNAO1,GNG11,GNG2,GNG4,GNG7,JUN,MYL6B,MYL9,PAK1,PIK3CG,PLCB1,PRKCA,PRKCG,RALA,RHOB,RHOC,RHOH,RND3,ROCK2,RRAS2
Senescence Pathway	2.47	0.122	#N/A	ATF3,CALM1 (includes others),CAMK4,CCNB1,CCNB2,CCND1,CCND2,CDC25C,CDK1,CDK6,CDKN2A,CXCL8,E2F1,E2F8,ETS1,EZH2,GADD45A,GADD45B,IL1A,IL6,JUN,MDM2,NFATC2,NFKB1,PDK1,PDK4,PIK3CG,PPP2R2B,PPP2R3A,RALA,RRAS2,SERPINE1,SMAD3,SOD2,SQSTM1,TGFB2
Actin Nucleation by ARP-WASP Complex	2.44	0.165	#N/A	BAIAP2,ITGA6,ITGA7,ITGAD,ITGB3,ITGB4,ITGB5,ITGB8,RALA,RHOB,RHOC,RHOH,RND3,ROCK2,RRAS2
Integrin Signaling	2.41	0.132	#N/A	ABL1,ACTB,BCAR3,CTTN,FYN,GSN,ITGA6,ITGA7,ITGAD,ITGB3,ITGB4,ITGB5,ITGB8,MYL9,NEDD9,PAK1,PIK3CG,PLCG2,RALA,RHOB,RHOC,RHOH,RND3,RRAS2,TSPAN4,TSPAN5,VCL
P2Y Purigenic Receptor Signaling Pathway	2.41	0.148	#N/A	ADCY3,ADCY9,CREB5,GNG11,GNG2,GNG4,GNG7,ITGB3,JUN,MYC,NFKB1,PIK3CG,PLCB1,PLCG2,PRKAR2B,PRKCA,PRKCG,RALA,RRAS2
Endoplasmic Reticulum Stress Pathway	2.4	0.286	#N/A	ATF6,DDIT3,EIF2AK3,ERN1,HSP90B1,HSPA5
Myc Mediated Apoptosis Signaling	2.39	0.2	#N/A	BCL2,BCL2L11,CDKN2A,CRADD,MDM2,MYC,NFKB1,PMAIP1,PRKAR2B,TNF
Regulation of Actin-based Motility by Rho	2.39	0.155	#N/A	ACTB,BAIAP2,GSN,ITGA6,ITGA7,ITGAD,ITGB3,ITGB4,ITGB5,ITGB8,MYL6B,MYL9,PAK1,RHOB,RHOC,RHOH,RND3
Caveolar-mediated Endocytosis Signaling	2.37	0.173	#N/A	ABL1,ACTB,FLNB,FYN,INSR,ITGA6,ITGA7,ITGAD,ITGB3,ITGB4,ITGB5,ITGB8,PRKCA
TR/RXR Activation	2.36	0.167	#N/A	AKR1C1/AKR1C2,AKR1C3,CAMK4,HP,LDLR,MDM2,ME1,PDE3B,PIK3CG,RCAN2,SCARB1,SLC2A1,STRBP,THRB
Fcγ Receptor-mediated Phagocytosis in Macrophages and Monocytes	2.35	0.161	#N/A	ACTB,CSF2,FCGR1A,FCGR3A/FCGR3B,FYN,HCK,HMOX1,NCF1,PAK1,PIK3CG,PLD3,PRKCA,PRKCG,VAV2,YES1
Apoptosis Signaling	2.35	0.157	#N/A	AIFM1,BCL2,BCL2A1,BCL2L11,BIRC3,CDK1,LMNA,MAP4K4,NFKB1,NFKBIA,NFKBID,PLCG2,PRKCA,RALA,RRAS2,TNF
Oncostatin M Signaling	2.34	0.209	#N/A	CHI3L1,EPAS1,MMP1,MT2A,OSM,PLAU,RALA,RRAS2,TIMP3
G Protein Signaling Mediated by Tubby	2.34	0.209	#N/A	ABL1,GNAO1,GNG11,GNG2,GNG4,GNG7,INSR,PLCB1,PLCG2
Semaphorin Signaling in Neurons	2.33	0.186	#N/A	DPYSL3,FYN,MET,NRP1,PAK1,PLXNA2,RHOB,RHOC,RHOH,RND3,ROCK2
fMLP Signaling in Neutrophils	2.33	0.146	#N/A	CALM1 (includes others),CAMK4,FPR2,GNAO1,GNG11,GNG2,GNG4,GNG7,NCF1,NFATC2,NFKB1,NFKBIA,NFKBID,PIK3CG,PLCB1,PRKCA,PRKCG,RALA,RRAS2
Oleate Biosynthesis II (Animals)	2.31	0.4	#N/A	CYB5A,FADS1,FADS2,SCD
MIF-mediated Glucocorticoid Regulation	2.3	0.222	#N/A	CD14,CD74,NFKB1,NFKBIA,NFKBID,PLA2G4A,PTGS2,TLR4
Relaxin Signaling	2.29	0.14	#N/A	ADCY3,ADCY9,CTH,GNAO1,GNG11,GNG2,GNG4,GNG7,JUN,MMP9,NFKB1,NFKBIA,NFKBID,PDE3B,PDE4D,PDE7B,PIK3CG,PRKAR2B,SMPDL3A,SMPDL3B,TULP2
Toll-like Receptor Signaling	2.27	0.169	#N/A	CD14,IL1A,IL1B,IL1RL1,IL1RN,IRAK2,JUN,MAP4K4,NFKB1,NFKBIA,TLR4,TNF,TRAF1
Phospholipase C Signaling	2.27	0.111	#N/A	ADCY3,ADCY9,AHNAK,CALM1 (includes others),CAMK4,CD247,CD3D,CD3E,CD3G,CD79A,CD79B,CREB5,FCGR2B,FYN,GNG11,GNG2,GNG4,GNG7,HDAC9,HMOX1,ITGA6,ITGA7,ITGAD,ITGB3,ITGB4,ITGB5,ITGB8,ITK,MARCKS,MEF2C,MYL6B,MYL9,NFATC2,NFKB1,PEBP1,PLA2G4A,PLCB1,PLCG2,PLD3,PPP1R14A,PRKCA,PRKCG,RALA,RHOB,RHOC,RHOH,RND3,RRAS2,TGM2
MIF Regulation of Innate Immunity	2.27	0.205	#N/A	CD14,CD74,JUN,NFKB1,NFKBIA,NFKBID,PLA2G4A,PTGS2,TLR4
Extrinsic Prothrombin Activation Pathway	2.26	0.312	#N/A	F13A1,F3,PROC,TFPI,THBD
eNOS Signaling	2.23	0.138	#N/A	ADCY3,ADCY9,AQP3,CALM1 (includes others),CAMK4,CCNA2,CHRM3,ESR2,FLT1,HSP90AA1,HSP90B1,HSPA1A/HSPA1B,HSPA5,LPAR1,LPAR3,PDGFC,PIK3CG,PLCG2,PRKAR2B,PRKCA,PRKCG
GP6 Signaling Pathway	2.21	0.145	#N/A	CALM1 (includes others),CAMK4,COL19A1,COL1A1,COL1A2,COL23A1,COL4A2,COL6A1,COL6A2,FYN,ITGB3,ITK,LAMB1,PIK3CG,PLCG2,PRKCA,PRKCG,VAV2
Noradrenaline and Adrenaline Degradation	2.19	0.233	#N/A	ALDH1A1,ALDH1A2,ALDH2,COMT,DHRS9,MAOB,SMOX
Dopamine Degradation	2.19	0.261	#N/A	ALDH1A1,ALDH1A2,ALDH2,COMT,MAOB,SMOX
Cardiac β-adrenergic Signaling	2.18	0.133	#N/A	ADCY3,ADCY9,AKAP12,AKAP6,GNAO1,GNG11,GNG2,GNG4,GNG7,PDE3B,PDE4D,PDE7B,PPP1R14A,PPP1R14C,PPP2R2B,PPP2R3A,PRKAR2B,RYR2,SLC8A1,SLC8A2,SMPDL3A,SMPDL3B,TULP2
T Cell Exhaustion Signaling Pathway	2.18	0.115	#N/A	BATF,CD247,CD274,CD28,CD3D,CD3E,CD3G,CD80,CD86,CTLA4,FOXO1,GZMB,HLA-DMB,HLA-DPA1,HLA-DPB1,HLA-DQA1,HLA-DQB1,HLA-DQB2,HLA-DRA,HLA-DRB1,HLA-DRB5,IFNG,IL10,IL12RB1,IL12RB2,IL6,IRF4,JUN,NFATC2,PDK1,PIK3CG,PLCG2,PPP2R2B,PPP2R3A,PRDM1,RALA,RRAS2,SMAD3,STAT4
Chronic Myeloid Leukemia Signaling	2.18	0.151	#N/A	ABL1,CCND1,CCND2,CDK6,CDKN2A,E2F1,E2F8,HDAC9,MDM2,MYC,NFKB1,PIK3CG,RALA,RRAS2,SMAD3,TGFB2
Regulation of the Epithelial-Mesenchymal Transition Pathway	2.18	0.13	#N/A	ADAM17,CDH1,EGR1,ETS1,FGF10,FGF13,FGF18,FGFR1,GAB1,HNF1A,ID2,LEF1,MET,MMP2,MMP9,NFKB1,PIK3CG,RALA,RRAS2,SMAD3,SNAI1,TCF4,TCF7L2,TGFB2,ZEB1
IL-23 Signaling Pathway	2.14	0.196	#N/A	CSF2,IL12RB1,IL12RB2,IL1B,NFKB1,NFKBIA,PIK3CG,STAT4,TNF
Putrescine Degradation III	2.13	0.294	#N/A	ALDH1A1,ALDH1A2,ALDH2,MAOB,SMOX
Tryptophan Degradation to 2-amino-3-carboxymuconate Semialdehyde	2.13	0.5	#N/A	IDO1,KYNU,TDO2
Thrombin Signaling	2.13	0.127	#N/A	ADCY3,ADCY9,CAMK1D,CAMK2D,CAMK4,GATA3,GNAO1,GNG11,GNG2,GNG4,GNG7,MYL6B,MYL9,NFKB1,PIK3CG,PLCB1,PLCG2,PRKCA,PRKCG,RALA,RHOB,RHOC,RHOH,RND3,ROCK2,RRAS2
Cholecystokinin/Gastrin-mediated Signaling	2.12	0.145	#N/A	IL1A,IL1B,IL1RN,JUN,MEF2C,PLCB1,PRKCA,PRKCG,PTGS2,RALA,RHOB,RHOC,RHOH,RND3,ROCK2,RRAS2,TNF
TNFR2 Signaling	2.11	0.226	#N/A	BIRC3,JUN,NFKB1,NFKBIA,NFKBID,TNF,TRAF1
cAMP-mediated signaling	2.11	0.124	#N/A	ADCY3,ADCY9,AKAP12,AKAP6,CALM1 (includes others),CAMK1D,CAMK2D,CAMK4,CHRM3,CNR1,CREB5,DUSP4,DUSP6,FPR2,GNAO1,LPAR1,OPRK1,P2RY14,PDE3B,PDE4D,PDE7B,PRKAR2B,RGS12,RGS2,SMPDL3A,SMPDL3B,TULP2,VIPR2
Ovarian Cancer Signaling	2.1	0.135	#N/A	ABL1,BCL2,BRCA2,CCND1,CDKN2A,E2F1,HDAC9,HNF1A,LEF1,MMP2,MMP7,MMP9,PDGFC,PIK3CG,PRKAR2B,PTGS2,RAD51,RALA,RRAS2,TCF4,TCF7L2
Xenobiotic Metabolism PXR Signaling Pathway	2.09	0.131	#N/A	ALDH1A1,ALDH1A2,ALDH2,CAMK2D,CHST15,CITED2,GSTO2,HS3ST2,HS3ST3B1,HSP90AA1,HSP90B1,MAOB,MGST1,MGST3,NRIP1,PPP1R14A,PPP1R14C,PRKAR2B,PRKCA,PRKCG,SMOX,SULT1C2,UST
Acute Myeloid Leukemia Signaling	2.09	0.156	#N/A	CCND1,CSF2RA,FLT3,HNF1A,IDH1,LEF1,MYC,NFKB1,PIK3CG,PIM2,RALA,RRAS2,TCF4,TCF7L2
Role of NFAT in Cardiac Hypertrophy	2.08	0.124	#N/A	ADCY3,ADCY9,CALM1 (includes others),CAMK1D,CAMK2D,CAMK4,GNG11,GNG2,GNG4,GNG7,HDAC9,IGF1R,IL6,LIF,MEF2C,PIK3CG,PLCB1,PLCG2,PRKAR2B,PRKCA,PRKCG,RALA,RCAN2,RRAS2,SLC8A1,SLC8A2,TGFB2
Inhibition of Angiogenesis by TSP1	2.03	0.219	#N/A	CD36,FYN,HSPG2,JUN,MMP9,SDC2,THBS1
Glutamate Receptor Signaling	2.01	0.169	#N/A	CALM1 (includes others),CAMK4,GLUL,GNG11,GNG2,GNG4,GNG7,HOMER1,HOMER2,SLC1A3,SLC38A1
Role of CHK Proteins in Cell Cycle Checkpoint Control	1.98	0.175	#N/A	CDC25C,CDK1,CLSPN,E2F1,E2F8,MDC1,PCNA,PLK1,PPP2R2B,PPP2R3A
Aldosterone Signaling in Epithelial Cells	1.98	0.131	#N/A	CRYAB,DNAJA1,DNAJB1,DNAJB4,DNAJC5B,HSP90AA1,HSP90B1,HSPA1A/HSPA1B,HSPA5,HSPB1,HSPD1,HSPH1,KCNMA1,PIK3CG,PLCB1,PLCG2,PRKCA,PRKCG,SGK1,SLC12A2,SLC9A1
Cancer Drug Resistance By Drug Efflux	1.93	0.172	#N/A	ABCG2,FOXO1,MDM2,NFKB1,PDK1,PIK3CG,PTGS2,RALA,RRAS2,YBX1
Tryptophan Degradation X (Mammalian, via Tryptamine)	1.91	0.263	#N/A	ALDH1A1,ALDH1A2,ALDH2,MAOB,SMOX
Dopamine Receptor Signaling	1.91	0.158	#N/A	ADCY3,ADCY9,COMT,GCH1,MAOB,NCS1,PPP1R14A,PPP1R14C,PPP2R2B,PPP2R3A,PRKAR2B,SMOX
Melanoma Signaling	1.9	0.18	#N/A	CCND1,CDH1,CDKN2A,E2F1,MDM2,MITF,PIK3CG,RALA,RRAS2
Gα12/13 Signaling	1.9	0.135	#N/A	CDH1,CDH20,CDH23,JUN,LPAR1,LPAR3,MEF2C,MYL6B,MYL9,NFKB1,NFKBIA,NFKBID,PIK3CG,RALA,ROCK2,RRAS2,TEC,VAV2
Iron homeostasis signaling pathway	1.9	0.135	#N/A	ACO1,ATP6V0D2,BMP6,CD163,EPAS1,FTH1,FTL,GDF15,HAMP,HBA1/HBA2,HBB,HMOX1,HP,IL6,SLC25A37,SLC48A1,SMAD3,TFRC
GNRH Signaling	1.85	0.124	#N/A	ADCY3,ADCY9,CALM1 (includes others),CAMK2D,CAMK4,CREB5,EGR1,GNG11,GNG2,GNG4,GNG7,HBEGF,JUN,MAP3K13,MMP2,NFKB1,PAK1,PLCB1,PRKAR2B,PRKCA,PRKCG,RALA,RRAS2
FAK Signaling	1.82	0.138	#N/A	ACTB,FYN,HMMR,ITGA6,ITGA7,ITGAD,ITGB3,ITGB4,ITGB5,ITGB8,PAK1,PIK3CG,PLCG2,RALA,RRAS2,VCL
Breast Cancer Regulation by Stathmin1	1.8	0.101	#N/A	ACKR3,ADGRB3,ADGRE2,ADGRG5,ADGRV1,AURKA,AURKB,BMP6,C5AR2,CAMK1D,CAMK2D,CAMK4,CCND1,CCND2,CDK1,CDK6,CHRM3,CNR1,CREB5,CYSLTR2,E2F1,E2F8,FPR2,GNG11,GNG2,GNG4,GNG7,GPR137B,GPR141,GPR183,GPRC5A,HRH1,JUN,LGR4,LPAR1,LPAR3,MMP2,MMP9,NFKB1,OPRK1,P2RY14,PAK1,PDGFC,PIK3CG,PLCB1,PPP1R14A,PPP1R14C,PPP2R2B,PPP2R3A,PRKAR2B,PRKCA,PRKCG,RALA,RRAS2,STMN1,TGFB2,TUBA1A,TUBB,VIPR2
PAK Signaling	1.79	0.137	#N/A	ARHGAP10,ITGA6,ITGA7,ITGAD,ITGB3,ITGB4,ITGB5,ITGB8,MYL6B,MYL9,PAK1,PDGFC,PIK3CG,RALA,RRAS2,TNF
Role of MAPK Signaling in the Pathogenesis of Influenza	1.79	0.152	#N/A	ABHD3,BCL2,CCL2,CCL5,IFNG,PLA2G4A,PLA2G7,PRKCA,PTGS2,RALA,RRAS2,TNF
5-aminoimidazole Ribonucleotide Biosynthesis I	1.78	0.667	#N/A	GART,PFAS
Glutathione Biosynthesis	1.78	0.667	#N/A	GCLC,GCLM
Ascorbate Recycling (Cytosolic)	1.78	0.667	#N/A	GLRX,GSTO2
Glioblastoma Multiforme Signaling	1.76	0.125	#N/A	CCND1,CCND2,CDK6,CDKN2A,E2F1,E2F8,FOXO1,IGF1R,LEF1,MDM2,MYC,PDGFC,PIK3CG,PLCB1,PLCG2,RALA,RHOB,RHOC,RHOH,RND3,RRAS2
p38 MAPK Signaling	1.75	0.136	#N/A	CREB5,DDIT3,HSPB1,IL1A,IL1B,IL1R1,IL1R2,IL1RAP,IL1RL1,IL1RN,IRAK2,MEF2C,MYC,PLA2G4A,TGFB2,TNF
Chondroitin Sulfate Degradation (Metazoa)	1.74	0.286	#N/A	CEMIP,CEMIP2,GM2A,HEXB
Cardiac Hypertrophy Signaling	1.73	0.115	#N/A	ADCY3,ADCY9,CALM1 (includes others),CAMK4,GNAO1,GNG11,GNG2,GNG4,GNG7,HSPB1,IGF1R,IL6,JUN,MAP3K13,MEF2C,MYL6B,MYL9,PIK3CG,PLCB1,PLCG2,PRKAR2B,RALA,RHOB,RHOC,RHOH,RND3,ROCK2,RRAS2,TGFB2
Lymphotoxin β Receptor Signaling	1.69	0.167	#N/A	CXCL1,LTB,NFKB1,NFKBIA,NFKBID,PIK3CG,TNFSF14,TRAF1,VCAM1
Gαs Signaling	1.69	0.133	#N/A	ADCY3,ADCY9,CHRM3,CNR1,CREB5,GNAO1,GNG11,GNG2,GNG4,GNG7,HCK,PRKAR2B,RAPGEF2,RGS2,RYR2,VIPR2
Activation of IRF by Cytosolic Pattern Recognition Receptors	1.69	0.159	#N/A	DDX58,IFIT2,IL10,IL6,ISG15,JUN,NFKB1,NFKBIA,NFKBID,TNF
Sumoylation Pathway	1.67	0.139	#N/A	AR,CDH1,ETS1,JUN,MDM2,NFKB1,NFKBIA,PCNA,RANBP2,RHOB,RHOC,RHOH,RND3,ZEB1
CDK5 Signaling	1.66	0.135	#N/A	ABL1,ADCY3,ADCY9,CABLES1,EGR1,ITGA6,LAMB1,NTRK2,PPP1R14A,PPP1R14C,PPP2R2B,PPP2R3A,PRKAR2B,RALA,RRAS2
Neuroprotective Role of THOP1 in Alzheimer's Disease	1.66	0.135	#N/A	CFD,CTSG,DPP4,ECE1,F11,GZMA,GZMB,HTRA1,IFNG,KLK4,MME,MMP9,PRKAR2B,PRSS21,PRSS3
RAR Activation	1.65	0.119	#N/A	ACTB,ADCY3,ADCY9,AKR1B1,AKR1C3,ALDH1A1,ALDH1A2,CITED2,CRABP2,DHRS3,DHRS9,JUN,MMP1,NFKB1,NRIP1,PIK3CG,PRKAR2B,PRKCA,PRKCG,RBP4,SMAD3,TGFB2,ZBTB16
SPINK1 Pancreatic Cancer Pathway	1.64	0.164	#N/A	CPE,CPM,CTSA,CTSB,ELANE,KLK4,MMP12,PRSS3,SMAD3
Pyrimidine Deoxyribonucleotides De Novo Biosynthesis I	1.64	0.227	#N/A	AK5,DTYMK,DUT,RRM2,TYMS
Dermatan Sulfate Degradation (Metazoa)	1.63	0.267	#N/A	CEMIP,CEMIP2,GM2A,HEXB
Systemic Lupus Erythematosus In T Cell Signaling Pathway	1.61	0.105	#N/A	CAMK4,CD247,CD28,CD3D,CD3E,CD3G,CD70,CD80,CD86,CREB5,GADD45A,HLA-DMB,HLA-DPA1,HLA-DPB1,HLA-DQA1,HLA-DQB1,HLA-DQB2,HLA-DRA,HLA-DRB1,HLA-DRB5,ICOS,IL10,IL6,IRF4,JUN,NFATC2,ORAI1,PDK1,PIK3CG,PPP2R2B,PPP2R3A,RALA,RDX,RHOB,RHOC,RHOH,RND3,ROCK2,RRAS2,YES1
Salvage Pathways of Pyrimidine Deoxyribonucleotides	1.58	0.333	#N/A	APOBEC3A,CDA,TK1
Remodeling of Epithelial Adherens Junctions	1.56	0.152	#N/A	ACTB,CDH1,DNM1,MAPRE2,MET,RAB7A,RALA,TUBA1A,TUBB,VCL
LPS-stimulated MAPK Signaling	1.56	0.141	#N/A	CD14,JUN,NFKB1,NFKBIA,NFKBID,PAK1,PIK3CG,PRKCA,PRKCG,RALA,RRAS2,TLR4
Primary Immunodeficiency Signaling	1.56	0.167	#N/A	CD3D,CD3E,CD79A,CD8A,ICOS,IGLL1/IGLL5,IL7R,TNFRSF13B
Fatty Acid α-oxidation	1.53	0.25	#N/A	ALDH1A1,ALDH1A2,ALDH2,PTGS2
Synaptogenesis Signaling Pathway	1.53	0.107	#N/A	ADCY3,ADCY9,AFDN,AP1B1,APOE,CADM1,CALM1 (includes others),CAMK2D,CAMK4,CDH1,CDH20,CDH23,CHN1,CREB5,EFNA5,EPHB1,FARP1,FYN,HCK,MARCKS,NRXN3,NTRK2,PAK1,PIK3CG,PLCG2,PRKAR2B,RAB3A,RALA,RRAS2,STXBP2,THBS1,TIAM1,YES1
Communication between Innate and Adaptive Immune Cells	1.51	0.11	#N/A	CCL3,CCL4,CCL5,CD247,CD28,CD3D,CD3E,CD3G,CD79A,CD79B,CD80,CD83,CD86,CD8A,CSF2,CXCL8,HLA-DRA,HLA-DRB1,HLA-DRB5,IFNG,IL10,IL15,IL1A,IL1B,IL1RN,IL6,TLR4,TNF,TNFRSF13B
MSP-RON Signaling Pathway	1.51	0.155	#N/A	ACTB,CCL2,CSF1,F11,IFNG,KLK4,PIK3CG,TLR4,TNF
Heme Degradation	1.5	0.5	#N/A	BLVRB,HMOX1
Phenylethylamine Degradation I	1.5	0.5	#N/A	ALDH2,AOC3
Melatonin Degradation II	1.5	0.5	#N/A	MAOB,SMOX
Rac Signaling	1.49	0.124	#N/A	BAIAP2,IQGAP3,ITGA6,ITGA7,ITGAD,ITGB3,ITGB4,ITGB5,ITGB8,JUN,NCF1,NFKB1,PAK1,PIK3CG,RALA,RRAS2,TIAM1
Tumoricidal Function of Hepatic Natural Killer Cells	1.49	0.208	#N/A	AIFM1,GZMB,LYVE1,PRF1,SERPINB9
Fc Epsilon RI Signaling	1.48	0.128	#N/A	CSF2,FCER1A,FYN,GAB1,INPP5F,PIK3CG,PLA2G4A,PLCG2,PRKCA,PRKCG,RALA,RRAS2,SYNJ2,TNF,VAV2
Intrinsic Prothrombin Activation Pathway	1.47	0.171	#N/A	COL1A1,COL1A2,F11,F13A1,KLK4,PROC,THBD
TNFR1 Signaling	1.46	0.16	#N/A	BIRC3,CRADD,JUN,NFKB1,NFKBIA,NFKBID,PAK1,TNF
T Helper Cell Differentiation	1.45	0.11	#N/A	CD247,CD28,CD3D,CD3E,CD3G,CD80,CD86,GATA3,HLA-DMB,HLA-DPA1,HLA-DPB1,HLA-DQA1,HLA-DQB1,HLA-DQB2,HLA-DRA,HLA-DRB1,HLA-DRB5,ICOS,IFNG,IL10,IL12RB1,IL12RB2,IL18R1,IL21R,IL6,STAT4,TNF
Prostanoid Biosynthesis	1.45	0.3	#N/A	HPGDS,PTGDS,PTGS2
Phagosome Maturation	1.45	0.121	#N/A	ATP6V0D2,CTSA,CTSB,CTSC,CTSG,CTSK,CTSL,CTSW,CTSZ,HLA-DRA,HLA-DRB1,HLA-DRB5,NCF1,PRDX1,RAB7A,RAB7B,TUBA1A,TUBB
Retinoate Biosynthesis I	1.43	0.182	#N/A	AKR1B1,AKR1C3,ALDH1A1,ALDH1A2,DHRS3,DHRS9
Renin-Angiotensin Signaling	1.42	0.126	#N/A	ADCY3,ADCY9,CCL2,CCL5,JUN,NFKB1,PAK1,PIK3CG,PLCG2,PRKAR2B,PRKCA,PRKCG,RALA,RRAS2,TNF
RANK Signaling in Osteoclasts	1.42	0.135	#N/A	BIRC3,CALM1 (includes others),CAMK4,GSN,JUN,MAP3K13,MITF,NFATC2,NFKB1,NFKBIA,NFKBID,PIK3CG
April Mediated Signaling	1.42	0.167	#N/A	JUN,NFATC2,NFKB1,NFKBIA,NFKBID,TNFRSF13B,TRAF1
GM-CSF Signaling	1.4	0.143	#N/A	BCL2A1,CAMK2D,CCND1,CSF2,CSF2RA,ETS1,HCK,PIK3CG,RALA,RRAS2
Type I Diabetes Mellitus Signaling	1.38	0.106	#N/A	BCL2,CD247,CD28,CD3D,CD3E,CD3G,CD80,CD86,CPE,GZMB,HLA-DMB,HLA-DPA1,HLA-DPB1,HLA-DQA1,HLA-DQB1,HLA-DQB2,HLA-DRA,HLA-DRB1,HLA-DRB5,HSPD1,ICA1,IFNG,IL1B,IL1R1,IL1RAP,NFKB1,NFKBIA,NFKBID,PRF1,TNF
4-1BB Signaling in T Lymphocytes	1.38	0.176	#N/A	JUN,NFKB1,NFKBIA,NFKBID,TNFRSF9,TRAF1
CCR3 Signaling in Eosinophils	1.38	0.122	#N/A	CALM1 (includes others),CAMK4,GNAO1,GNG11,GNG2,GNG4,GNG7,PAK1,PIK3CG,PLA2G4A,PLCB1,PRKCA,PRKCG,RALA,ROCK2,RRAS2
Chondroitin Sulfate Biosynthesis	1.37	0.154	#N/A	CHST15,CHSY1,CSGALNACT1,HS3ST2,HS3ST3B1,SULT1C2,UST,XYLT1
B Cell Activating Factor Signaling	1.37	0.163	#N/A	JUN,NFATC2,NFKB1,NFKBIA,NFKBID,TNFRSF13B,TRAF1
1D-myo-inositol Hexakisphosphate Biosynthesis II (Mammalian)	1.36	0.222	#N/A	INPP5A,INPP5F,ITPKB,SYNJ2
D-myo-inositol (1,3,4)-trisphosphate Biosynthesis	1.36	0.222	#N/A	INPP5A,INPP5F,ITPKB,SYNJ2
Glutathione-mediated Detoxification	1.35	0.192	#N/A	GGH,GSTO2,HPGDS,MGST1,MGST3
RhoA Signaling	1.34	0.123	#N/A	ACTB,ANLN,BAIAP2,CIT,DLC1,IGF1R,LPAR1,LPAR3,MYL6B,MYL9,NRP2,RAPGEF2,RDX,RND3,ROCK2
NAD biosynthesis II (from tryptophan)	1.34	0.273	#N/A	IDO1,KYNU,TDO2
Triacylglycerol Biosynthesis	1.32	0.159	#N/A	ABHD5,AGPAT4,AGPAT5,DBT,GPAT3,PLPP1,PLPP3
Chondroitin Sulfate Biosynthesis (Late Stages)	1.32	0.159	#N/A	CHST15,CHSY1,CSGALNACT1,HS3ST2,HS3ST3B1,SULT1C2,UST
Endocannabinoid Developing Neuron Pathway	1.32	0.122	#N/A	ADCY3,ADCY9,CCND1,CNR1,CREB5,GNAO1,GNG11,GNG2,GNG4,GNG7,MGLL,PIK3CG,PRKAR2B,RALA,RRAS2
PXR/RXR Activation	1.31	0.143	#N/A	ALAS1,ALDH1A1,FOXO1,IL6,INSR,PAPSS2,PRKAR2B,SCD,TNF
Graft-versus-Host Disease Signaling	1.31	0.109	#N/A	CD247,CD28,CD3D,CD3E,CD3G,CD80,CD86,GZMB,HLA-DMB,HLA-DPA1,HLA-DPB1,HLA-DQA1,HLA-DQB1,HLA-DQB2,HLA-DRA,HLA-DRB1,HLA-DRB5,IFNG,IL1A,IL1B,IL1RN,IL6,PRF1,TNF
Protein Citrullination	1.3	0.4	#N/A	PADI2,PADI4
Creatine-phosphate Biosynthesis	1.3	0.4	#N/A	CKB,MAP4K4
Pyruvate Fermentation to Lactate	1.3	0.4	#N/A	LDHB,LDHC
Serine Biosynthesis	1.3	0.4	#N/A	PHGDH,PSAT1
Glycerol Degradation I	1.3	0.4	#N/A	GK,GPD1
Non-Small Cell Lung Cancer Signaling	1.29	0.129	#N/A	ABL1,CCND1,CCND2,CDK6,CDKN2A,E2F1,FHIT,HDAC9,PIK3CG,PRKCA,RALA,RRAS2
ErbB Signaling	1.29	0.129	#N/A	AREG,EREG,FOXO1,HBEGF,JUN,PAK1,PIK3CG,PLCG2,PRKCA,PRKCG,RALA,RRAS2
Apelin Pancreas Signaling Pathway	1.28	0.156	#N/A	DDIT3,EIF2AK3,ERN1,NFKB1,PDE3B,PIK3CG,PRKAR2B
Dilated Cardiomyopathy Signaling Pathway	1.27	0.116	#N/A	ACTB,ADCY3,ADCY9,BAG3,BCL2,CAMK1D,CAMK2D,CAMK4,GAB1,LMNA,MYL6B,MYL9,PRKAR2B,RYR2,SGCD,TNNI2,TNNT1
Insulin Receptor Signaling	1.25	0.118	#N/A	FOXO1,FYN,GAB1,GRB10,GYS1,INPP5F,INSR,PDE3B,PIK3CG,PPP1R14A,PPP1R14C,PRKAR2B,RALA,RRAS2,SGK1,SYNJ2
CD28 Signaling in T Helper Cells	1.25	0.103	#N/A	CALM1 (includes others),CAMK4,CARD11,CD247,CD28,CD3D,CD3E,CD3G,CD80,CD86,CTLA4,FYN,HLA-DMB,HLA-DPA1,HLA-DPB1,HLA-DQA1,HLA-DQB1,HLA-DQB2,HLA-DRA,HLA-DRB1,HLA-DRB5,ITK,JUN,MALT1,NFATC2,NFKB1,NFKBIA,NFKBID,PAK1,PIK3CG
Dermatan Sulfate Biosynthesis	1.25	0.145	#N/A	CHST15,CHSY1,CSGALNACT1,HS3ST2,HS3ST3B1,SULT1C2,UST,XYLT1
Hematopoiesis from Multipotent Stem Cells	1.24	0.25	#N/A	CSF1,CSF2,IL15
Cell Cycle Regulation by BTG Family Proteins	1.22	0.162	#N/A	BTG2,CCND1,E2F1,E2F8,PPP2R2B,PPP2R3A
Paxillin Signaling	1.22	0.123	#N/A	ACTB,ITGA6,ITGA7,ITGAD,ITGB3,ITGB4,ITGB5,ITGB8,PAK1,PIK3CG,RALA,RRAS2,VCL
Serotonin Degradation	1.21	0.143	#N/A	ALDH1A1,ALDH1A2,ALDH2,CSGALNACT1,DHRS9,LARGE1,MAOB,SMOX
Salvage Pathways of Pyrimidine Ribonucleotides	1.21	0.125	#N/A	AK5,APOBEC3A,CDA,CDK1,CDK6,GRK5,NEK2,PAK1,PLK1,PRKX,SGK1,UCK2
Gαi Signaling	1.21	0.116	#N/A	ADCY3,ADCY9,CNR1,FPR2,GNAO1,GNG11,GNG2,GNG4,GNG7,LPAR1,OPRK1,P2RY14,PRKAR2B,RALA,RGS12,RRAS2
PDGF Signaling	1.2	0.128	#N/A	ABL1,INPP5F,JUN,MYC,PDGFC,PIK3CG,PLCG2,PRKCA,RALA,RRAS2,SYNJ2
Xenobiotic Metabolism CAR Signaling Pathway	1.19	0.111	#N/A	ALDH1A1,ALDH1A2,ALDH2,CHST15,CITED2,GSTO2,HS3ST2,HS3ST3B1,HSP90AA1,HSP90B1,MGST1,MGST3,NRIP1,PPP2R2B,PPP2R3A,PRKCA,PRKCG,SULT1C2,UST
Hereditary Breast Cancer Signaling	1.19	0.115	#N/A	ACTB,BRCA2,CCNB1,CCND1,CCND2,CDC25C,CDK1,CDK6,E2F1,GADD45A,GADD45B,HDAC9,PIK3CG,RAD51,RALA,RRAS2
VEGF Signaling	1.18	0.124	#N/A	ACTB,BCL2,FLT1,FOXO1,PDGFC,PIK3CG,PLCG2,PRKCA,RALA,ROCK2,RRAS2,VCL
Superpathway of Inositol Phosphate Compounds	1.18	0.106	#N/A	ACP5,CDC25C,DUSP16,DUSP4,DUSP6,EPHX2,INPP5A,INPP5F,ITPKB,PALD1,PIK3CG,PLCB1,PLCG2,PPP1R13B,PPP1R14A,PPP1R14C,PPP1R16B,PPP2R2B,PPP2R3A,PTPN13,PTPN22,PTPRM,SYNJ2,TNS3
Docosahexaenoic Acid (DHA) Signaling	1.18	0.158	#N/A	BCL2,BCL2A1,FOXO1,IL1B,PIK3CG,SERPINF1
Sirtuin Signaling Pathway	1.17	0.102	#N/A	ABCA1,BCL2L11,CDH1,CXCL8,DUSP6,E2F1,EPAS1,FOXO1,GADD45A,GADD45B,GLUD1,JUN,LDHB,LDHC,MYC,NAMPT,NDRG1,NDUFS3,NFKB1,NR1H3,PDK1,PFKFB3,PPARG,SLC2A1,SOD2,TNF,TOMM40,TSPO,TUBA1A
IL-17A Signaling in Airway Cells	1.17	0.134	#N/A	CCL20,CXCL1,CXCL5,IL17RB,IL6,NFKB1,NFKBIA,NFKBID,PIK3CG
Chondroitin and Dermatan Biosynthesis	1.15	0.333	#N/A	CHSY1,CSGALNACT1
Histamine Degradation	1.15	0.231	#N/A	ALDH1A1,ALDH1A2,ALDH2
Role of MAPK Signaling in Promoting the Pathogenesis of Influenza	1.14	0.119	#N/A	ABHD3,ATP6V0D2,BCL2,JUN,NFKB1,NFKBIA,NFKBID,PLA2G4A,PLA2G7,PRKCA,PTGS2,RALA,RRAS2
NF-κB Activation by Viruses	1.14	0.128	#N/A	ITGA6,ITGB3,NFKB1,NFKBIA,NFKBID,PIK3CG,PRKCA,PRKCG,RALA,RRAS2
Nur77 Signaling in T Lymphocytes	1.12	0.103	#N/A	BCL2,CALM1 (includes others),CAMK4,CD247,CD28,CD3D,CD3E,CD3G,CD80,CD86,HDAC9,HLA-DMB,HLA-DPA1,HLA-DPB1,HLA-DQA1,HLA-DQB1,HLA-DQB2,HLA-DRA,HLA-DRB1,HLA-DRB5,NR4A1,PCNA,PDK1,PRKCA,PRKCG,TNFSF10
Endothelin-1 Signaling	1.12	0.108	#N/A	ABHD3,ADCY3,ADCY9,ECE1,GAB1,GNAO1,HMOX1,JUN,MYC,PIK3CG,PLA2G4A,PLA2G7,PLCB1,PLCG2,PLD3,PRKCA,PRKCG,PTGS2,RALA,RRAS2
Glutamine Biosynthesis I	1.12	1	#N/A	GLUL
Glutamate Removal from Folates	1.12	1	#N/A	GGH
L-cysteine Degradation II	1.12	1	#N/A	CTH
Necroptosis Signaling Pathway	1.12	0.111	#N/A	AXL,BIRC3,CAMK2D,GLUD1,GLUL,MDM2,MERTK,MLKL,NLRP3,PELI1,PLA2G4A,TLR4,TNF,TNFRSF10B,TNFSF10,TOMM40,TSPO
Gustation Pathway	1.12	0.11	#N/A	ADCY3,ADCY9,GNG11,GNG2,GNG4,GNG7,P2RX1,P2RX7,P2RY14,P2RY8,PDE3B,PDE4D,PDE7B,PKD2L1,PRKAR2B,SMPDL3A,SMPDL3B,TULP2
CDP-diacylglycerol Biosynthesis I	1.08	0.182	#N/A	ABHD5,AGPAT4,AGPAT5,GPAT3
D-myo-inositol-5-phosphate Metabolism	1.08	0.106	#N/A	ACP5,CDC25C,DUSP16,DUSP4,DUSP6,EPHX2,INPP5F,PALD1,PLCB1,PLCG2,PPP1R13B,PPP1R14A,PPP1R14C,PPP1R16B,PPP2R2B,PPP2R3A,PTPN13,PTPN22,PTPRM,TNS3
Role of BRCA1 in DNA Damage Response	1.08	0.125	#N/A	ACTB,BRCA2,BRIP1,E2F1,E2F8,GADD45A,IFNG,MDC1,PLK1,RAD51
Melatonin Signaling	1.07	0.129	#N/A	CALM1 (includes others),CAMK2D,CAMK4,GNAO1,PLCB1,PLCG2,PRKAR2B,PRKCA,PRKCG
DNA Double-Strand Break Repair by Homologous Recombination	1.07	0.214	#N/A	ABL1,BRCA2,RAD51
Fatty Acid Activation	1.07	0.214	#N/A	ACSL3,ACSL4,SLC27A4
Leukotriene Biosynthesis	1.07	0.214	#N/A	LTA4H,LTC4S,MGST3
Phenylalanine Degradation IV (Mammalian, via Side Chain)	1.07	0.214	#N/A	ALDH2,MAOB,SMOX
NAD Signaling Pathway	1.06	0.11	#N/A	AIFM1,BMP6,EIF2AK3,ERN1,HSPD1,LDHB,LDHC,NAMPT,NFKB1,PARP16,PARP8,PIK3CG,RYR2,SLC12A8,SOD2,TGFB2
Corticotropin Releasing Hormone Signaling	1.06	0.11	#N/A	ADCY3,ADCY9,CALM1 (includes others),CAMK4,CNR1,CREB5,CTH,GNAO1,JUN,MEF2C,NR4A1,PLCG2,PRKAR2B,PRKCA,PRKCG,PTGS2
Androgen Signaling	1.04	0.107	#N/A	AR,CALM1 (includes others),CAMK4,CCND1,DNAJB1,GNAO1,GNG11,GNG2,GNG4,GNG7,HSP90AA1,JUN,NFKB1,PRKAR2B,PRKCA,PRKCG,SMAD3,TAF4B
Factors Promoting Cardiogenesis in Vertebrates	1.04	0.11	#N/A	BMP6,CAMK2D,CCND1,CREB5,HNF1A,LEF1,MEF2C,MYC,PLCB1,PLCG2,PRKCA,PRKCG,ROCK2,TCF4,TCF7L2,TGFB2
Glutathione Redox Reactions I	1.03	0.174	#N/A	CLIC2,GPX3,MGST1,MGST3
Superpathway of D-myo-inositol (1,4,5)-trisphosphate Metabolism	1.03	0.174	#N/A	INPP5A,INPP5F,ITPKB,SYNJ2
Superpathway of Serine and Glycine Biosynthesis I	1.02	0.286	#N/A	PHGDH,PSAT1
Glycogen Biosynthesis II (from UDP-D-Glucose)	1.02	0.286	#N/A	GBE1,GYS1
ERK5 Signaling	1.01	0.125	#N/A	CREB5,GAB1,LIF,MEF2C,MYC,RALA,RRAS2,SGK1,YWHAH
Ephrin B Signaling	1.01	0.125	#N/A	EPHB1,GNAO1,GNG11,GNG2,GNG4,GNG7,PAK1,ROCK2,VAV2
Hypoxia Signaling in the Cardiovascular System	1.01	0.125	#N/A	CREB5,HSP90AA1,HSP90B1,JUN,MDM2,NFKBIA,NFKBID,UBE2C,UBE2T
Coronavirus Replication Pathway	1.01	0.143	#N/A	BAG3,CTSL,IFITM2,IFITM3,TUBA1A,TUBB
Phospholipases	1.01	0.129	#N/A	ABHD3,HMOX1,LPL,PLA2G4A,PLA2G7,PLCB1,PLCG2,PLD3
Telomerase Signaling	1	0.115	#N/A	ABL1,E2F1,ETS1,HDAC9,HSP90AA1,HSP90B1,MYC,PIK3CG,PPP2R2B,PPP2R3A,RALA,RRAS2
14-3-3-mediated Signaling	0.996	0.111	#N/A	FOXO1,JUN,PIK3CG,PLCB1,PLCG2,PRKCA,PRKCG,RALA,RRAS2,TNF,TUBA1A,TUBB,VIM,YWHAH
Methylglyoxal Degradation III	0.991	0.2	#N/A	AKR1B1,AKR1C1/AKR1C2,AKR1C3
Leptin Signaling in Obesity	0.983	0.123	#N/A	ADCY3,ADCY9,AGRP,FOXO1,PDE3B,PIK3CG,PLCB1,PLCG2,PRKAR2B
Adrenomedullin signaling pathway	0.979	0.103	#N/A	ADCY3,ADCY9,BCL2,CALM1 (includes others),CAMK4,CTH,IL1A,IL1B,IL1RN,MATK,MMP2,NFKB1,PIK3CG,PLCB1,PLCG2,PPARG,PRKAR2B,RALA,RRAS2,TNF
Thrombopoietin Signaling	0.975	0.127	#N/A	JUN,MYC,PIK3CG,PLCG2,PRKCA,PRKCG,RALA,RRAS2
Phosphatidylglycerol Biosynthesis II (Non-plastidic)	0.975	0.167	#N/A	ABHD5,AGPAT4,AGPAT5,GPAT3
Xenobiotic Metabolism General Signaling Pathway	0.975	0.109	#N/A	AHR,EIF2AK3,FTL,GCLC,GSTO2,HMOX1,MAP3K13,MGST1,MGST3,NR1H3,PIK3CG,PRKCA,PRKCG,RALA,RRAS2
Insulin Secretion Signaling Pathway	0.975	0.0989	#N/A	ADCY3,ADCY9,CAMK2D,CHRM3,CLCN3,CPE,CREB5,EIF2AK3,EIF4A3,FYN,HCK,HNF1A,INSR,PC,PIK3CG,PLCB1,PLCG2,PRKAR2B,PRKCA,PRKCG,RYR2,SEC11C,SLC2A1,SLC2A3,STAT4,YES1
VEGF Family Ligand-Receptor Interactions	0.971	0.119	#N/A	FLT1,NRP1,NRP2,PIK3CG,PLA2G4A,PLCG2,PRKCA,PRKCG,RALA,RRAS2
D-myo-inositol (1,4,5,6)-Tetrakisphosphate Biosynthesis	0.967	0.105	#N/A	ACP5,CDC25C,DUSP16,DUSP4,DUSP6,EPHX2,INPP5F,PALD1,PPP1R13B,PPP1R14A,PPP1R14C,PPP1R16B,PPP2R2B,PPP2R3A,PTPN13,PTPN22,PTPRM,TNS3
D-myo-inositol (3,4,5,6)-tetrakisphosphate Biosynthesis	0.967	0.105	#N/A	ACP5,CDC25C,DUSP16,DUSP4,DUSP6,EPHX2,INPP5F,PALD1,PPP1R13B,PPP1R14A,PPP1R14C,PPP1R16B,PPP2R2B,PPP2R3A,PTPN13,PTPN22,PTPRM,TNS3
AMPK Signaling	0.959	0.0996	#N/A	ACACB,ACTB,AK5,CCNA2,CCND1,CHRM3,CREB5,FOXO1,GNAO1,GNG11,GNG2,GNG4,GNG7,GYS1,INSR,ORAI1,PFKFB3,PIK3CG,PPP2R2B,PPP2R3A,PRKAR2B,RAB3A,RAB7A,SLC2A1
3-phosphoinositide Degradation	0.955	0.103	#N/A	ACP5,CDC25C,DUSP16,DUSP4,DUSP6,EPHX2,INPP5F,PALD1,PPP1R13B,PPP1R14A,PPP1R14C,PPP1R16B,PPP2R2B,PPP2R3A,PTPN13,PTPN22,PTPRM,SYNJ2,TNS3
G Beta Gamma Signaling	0.936	0.109	#N/A	GNAO1,GNG11,GNG2,GNG4,GNG7,HBEGF,PAK1,PIK3CG,PLCG2,PRKAR2B,PRKCA,PRKCG,RALA,RRAS2
tRNA Splicing	0.936	0.136	#N/A	PDE3B,PDE4D,PDE7B,SMPDL3A,SMPDL3B,TULP2
Human Embryonic Stem Cell Pluripotency	0.928	0.104	#N/A	BMP6,FGFR1,FOXO1,GNAO1,GNG11,GNG2,GNG4,GNG7,HNF1A,LEF1,NTRK2,PDGFC,PIK3CG,SMAD3,TCF4,TCF7L2,TGFB2
Prolactin Signaling	0.921	0.116	#N/A	FYN,JUN,KCNMA1,MYC,PIK3CG,PLCG2,PRKCA,PRKCG,RALA,RRAS2
Pyridoxal 5'-phosphate Salvage Pathway	0.917	0.123	#N/A	CDK1,CDK6,GRK5,NEK2,PAK1,PLK1,PRKX,SGK1
Angiopoietin Signaling	0.903	0.118	#N/A	BIRC5,FOXO1,NFKB1,NFKBIA,NFKBID,PAK1,PIK3CG,RALA,RRAS2
Cdc42 Signaling	0.903	0.0952	#N/A	BAIAP2,CD247,CD3D,CD3E,CD3G,DIAPH3,HLA-DMB,HLA-DPA1,HLA-DPB1,HLA-DQA1,HLA-DQB1,HLA-DQB2,HLA-DRA,HLA-DRB1,HLA-DRB5,IQGAP3,ITGA6,ITGA7,ITGAD,ITGB3,ITGB4,ITGB5,ITGB8,ITK,JUN,MYL6B,MYL9,PAK1,RALA,VAV2
CD40 Signaling	0.889	0.121	#N/A	FCER2,JUN,NFKB1,NFKBIA,NFKBID,PIK3CG,PTGS2,TRAF1
IL-15 Signaling	0.879	0.117	#N/A	CSF2,CXCL8,GZMB,IL15,MYC,NFKB1,PIK3CG,RALA,RRAS2
Estrogen-Dependent Breast Cancer Signaling	0.879	0.117	#N/A	AKR1C1/AKR1C2,CCND1,CREB5,IGF1R,JUN,NFKB1,PIK3CG,RALA,RRAS2
Protein Ubiquitination Pathway	0.879	0.0963	#N/A	BIRC3,CDC20,CRYAB,DNAJA1,DNAJB1,DNAJB4,DNAJC5B,HSP90AA1,HSP90B1,HSPA1A/HSPA1B,HSPA5,HSPB1,HSPD1,HSPH1,IFNG,MDM2,NEDD4L,UBE2C,UBE2T,UCHL1,USP13,USP2,USP36,USP37,USP53,USP54
Granzyme A Signaling	0.866	0.176	#N/A	GZMA,HMGB2,PRF1
D-myo-inositol (1,4,5)-trisphosphate Degradation	0.866	0.176	#N/A	INPP5A,INPP5F,SYNJ2
TWEAK Signaling	0.863	0.139	#N/A	BIRC3,NFKB1,NFKBIA,NFKBID,TRAF1
Renal Cell Carcinoma Signaling	0.854	0.115	#N/A	ETS1,GAB1,JUN,MET,PAK1,PIK3CG,RALA,RRAS2,SLC2A1
PKCθ Signaling in T Lymphocytes	0.854	0.0937	#N/A	CAMK2D,CARD11,CD247,CD28,CD3D,CD3E,CD3G,CD80,CD86,FYN,HLA-DMB,HLA-DPA1,HLA-DPB1,HLA-DQA1,HLA-DQB1,HLA-DQB2,HLA-DRA,HLA-DRB1,HLA-DRB5,JUN,MALT1,MAP3K13,NFATC2,NFKB1,NFKBIA,NFKBID,PIK3CG,PLCG2,RALA,RRAS2,VAV2
Retinoic acid Mediated Apoptosis Signaling	0.845	0.123	#N/A	CRABP2,IFNG,PARP16,PARP8,TNFRSF10B,TNFRSF10D,TNFSF10
Ephrin A Signaling	0.833	0.128	#N/A	EFNA5,FYN,PAK1,PIK3CG,ROCK2,VAV2
Epoxysqualene Biosynthesis	0.833	0.5	#N/A	FDFT1
Choline Degradation I	0.833	0.5	#N/A	CHDH
L-DOPA Degradation	0.833	0.5	#N/A	COMT
S-methyl-5-thio-α-D-ribose 1-phosphate Degradation	0.833	0.5	#N/A	APIP
Sulfate Activation for Sulfonation	0.833	0.5	#N/A	PAPSS2
Glycerol-3-phosphate Shuttle	0.833	0.5	#N/A	GPD1
Cysteine Biosynthesis/Homocysteine Degradation	0.833	0.5	#N/A	CTH
GDP-glucose Biosynthesis	0.833	0.222	#N/A	HK2,PGM1
Ethanol Degradation II	0.833	0.148	#N/A	ALDH1A1,ALDH1A2,ALDH2,DHRS9
Glutamate Biosynthesis II	0.833	0.5	#N/A	GLUD1
Glutamate Degradation X	0.833	0.5	#N/A	GLUD1
Ceramide Signaling	0.827	0.111	#N/A	BCL2,JUN,KSR1,NFKB1,PIK3CG,PPP2R2B,PPP2R3A,RALA,RRAS2,TNF
Mitochondrial L-carnitine Shuttle Pathway	0.812	0.167	#N/A	ACSL3,ACSL4,SLC27A4
Wnt/β-catenin Signaling	0.812	0.1	#N/A	CCND1,CDH1,CDKN2A,GNAO1,HNF1A,JUN,LEF1,MDM2,MMP7,MYC,PPP2R2B,PPP2R3A,RUVBL2,SOX5,TCF4,TCF7L2,TGFB2
Nitric Oxide Signaling in the Cardiovascular System	0.793	0.105	#N/A	CALM1 (includes others),CAMK4,FLT1,HSP90AA1,HSP90B1,PDE3B,PDGFC,PIK3CG,PRKAR2B,PRKCA,PRKCG,RYR2
Role of p14/p19ARF in Tumor Suppression	0.79	0.143	#N/A	CDKN2A,E2F1,MDM2,PIK3CG
Mouse Embryonic Stem Cell Pluripotency	0.788	0.107	#N/A	HNF1A,ID2,ID3,LEF1,LIF,MYC,PIK3CG,RALA,RRAS2,TCF4,TCF7L2
BAG2 Signaling Pathway	0.783	0.111	#N/A	ANXA2,CTSB,HSP90AA1,HSPA1A/HSPA1B,HSPA5,MDM2,MYC,NFKB1,PSME4
Synaptic Long Term Potentiation	0.78	0.103	#N/A	CALM1 (includes others),CAMK2D,CAMK4,CREB5,PLCB1,PLCG2,PPP1R14A,PPP1R14C,PRKAR2B,PRKCA,PRKCG,RALA,RRAS2
IGF-1 Signaling	0.77	0.106	#N/A	FOXO1,GRB10,IGF1R,IGFBP2,IGFBP6,JUN,PIK3CG,PRKAR2B,RALA,RRAS2,YWHAH
Calcium Signaling	0.767	0.0962	#N/A	ATP2B4,ATP2C1,CALM1 (includes others),CAMK1D,CAMK2D,CAMK4,CREB5,HDAC9,MEF2C,MYL6B,MYL9,NFATC2,PRKAR2B,RCAN2,RYR2,SLC8A1,SLC8A2,TNNI2,TNNT1,TPM2
Endometrial Cancer Signaling	0.764	0.117	#N/A	CCND1,CDH1,LEF1,MYC,PIK3CG,RALA,RRAS2
The Visual Cycle	0.759	0.158	#N/A	AKR1C3,DHRS3,DHRS9
Ethanol Degradation IV	0.759	0.158	#N/A	ALDH1A1,ALDH1A2,ALDH2
DNA damage-induced 14-3-3σ Signaling	0.759	0.158	#N/A	CCNB1,CCNB2,CDK1
iCOS-iCOSL Signaling in T Helper Cells	0.757	0.0929	#N/A	CALM1 (includes others),CAMK2D,CAMK4,CD247,CD28,CD3D,CD3E,CD3G,CD80,CD86,HLA-DMB,HLA-DPA1,HLA-DPB1,HLA-DQA1,HLA-DQB1,HLA-DQB2,HLA-DRA,HLA-DRB1,HLA-DRB5,ICOS,ITK,NFATC2,NFKB1,NFKBIA,NFKBID,PIK3CG
Glucose and Glucose-1-phosphate Degradation	0.757	0.2	#N/A	HK2,PGM1
Calcium Transport I	0.757	0.2	#N/A	ATP2B4,ATP2C1
NAD Phosphorylation and Dephosphorylation	0.757	0.2	#N/A	ACP2,ACP5
Melanocyte Development and Pigmentation Signaling	0.745	0.106	#N/A	ADCY3,ADCY9,BCL2,CREB5,MITF,PIK3CG,PLCG2,PRKAR2B,RALA,RRAS2
3-phosphoinositide Biosynthesis	0.742	0.096	#N/A	ACP5,CDC25C,DUSP16,DUSP4,DUSP6,EPHX2,INPP5F,PALD1,PIK3CG,PPP1R13B,PPP1R14A,PPP1R14C,PPP1R16B,PPP2R2B,PPP2R3A,PTPN13,PTPN22,PTPRM,TNS3
Allograft Rejection Signaling	0.726	0.0942	#N/A	CD247,CD28,CD3D,CD3E,CD3G,CD80,CD86,GZMB,HLA-DMB,HLA-DPA1,HLA-DPB1,HLA-DQA1,HLA-DQB1,HLA-DQB2,HLA-DRA,HLA-DRB1,HLA-DRB5,IFNG,IL10,PRF1,TNF
Th17 Activation Pathway	0.724	0.0927	#N/A	AHR,BATF,CCL20,CD247,CD3D,CD3E,CD3G,CSF2,DEFB1,HSP90AA1,HSP90B1,IFNG,IL10,IL12RB1,IL12RB2,IL1B,IL1R1,IL21R,IL6,IRAK2,IRF4,NFATC2,NFKB1,STAT4
FGF Signaling	0.719	0.107	#N/A	CREB5,FGF10,FGF13,FGF18,FGFR1,GAB1,MET,PIK3CG,PRKCA
Tight Junction Signaling	0.708	0.096	#N/A	ACTB,AFDN,CLDN12,JUN,MYL6B,MYL9,NFKB1,PPP2R2B,PPP2R3A,PRKAR2B,RAB13,TGFB2,TIAM1,TJP1,TJP2,TNF,VCL
TGF-β Signaling	0.706	0.104	#N/A	BCL2,JUN,RALA,RRAS2,RUNX2,RUNX3,SERPINE1,SMAD3,TGFB2,VDR
Antiproliferative Role of Somatostatin Receptor 2	0.693	0.108	#N/A	CTH,GNG11,GNG2,GNG4,GNG7,PIK3CG,RALA,RRAS2
γ-glutamyl Cycle	0.693	0.182	#N/A	GCLC,GCLM
Purine Nucleotides De Novo Biosynthesis II	0.693	0.182	#N/A	GART,PFAS
Induction of Apoptosis by HIV1	0.69	0.111	#N/A	BCL2,BIRC3,NFKB1,NFKBIA,NFKBID,TNF,TRAF1
Role of PI3K/AKT Signaling in the Pathogenesis of Influenza	0.69	0.111	#N/A	CCL5,IFNG,NFKB1,NFKBIA,NFKBID,PIK3CG,PLAC8
Stearate Biosynthesis I (Animals)	0.69	0.115	#N/A	ACOT1,ACOT7,ACSL3,ACSL4,DBT,SLC27A4
Uracil Degradation II (Reductive)	0.674	0.333	#N/A	DPYS
PRPP Biosynthesis I	0.674	0.333	#N/A	PRPS2
NADH Repair	0.674	0.333	#N/A	GAPDH
Tetrahydrobiopterin Biosynthesis I	0.674	0.333	#N/A	GCH1
Thymine Degradation	0.674	0.333	#N/A	DPYS
Biotin-carboxyl Carrier Protein Assembly	0.674	0.333	#N/A	ACACB
Tetrahydrobiopterin Biosynthesis II	0.674	0.333	#N/A	GCH1
ErbB2-ErbB3 Signaling	0.668	0.109	#N/A	CCND1,FOXO1,JUN,MYC,PIK3CG,RALA,RRAS2
Dermatan Sulfate Biosynthesis (Late Stages)	0.668	0.119	#N/A	CHST15,HS3ST2,HS3ST3B1,SULT1C2,UST
Serotonin Receptor Signaling	0.668	0.119	#N/A	ADCY3,ADCY9,GCH1,MAOB,SMOX
Apelin Cardiomyocyte Signaling Pathway	0.668	0.102	#N/A	MYL6B,MYL9,PIK3CG,PLCB1,PLCG2,PRKCA,PRKCG,SLC8A1,SLC8A2,SLC9A1
Adipogenesis pathway	0.666	0.0977	#N/A	CEBPD,DDIT3,EBF1,EGR2,EZH2,FABP4,FGFR1,FOXO1,HDAC9,LPL,PPARG,SMAD3,TNF
Neurotrophin/TRK Signaling	0.652	0.105	#N/A	CREB5,GAB1,JUN,NTRK2,PIK3CG,RALA,RRAS2,SPRY1
Gap Junction Signaling	0.642	0.0928	#N/A	ACTB,ADCY3,ADCY9,CTH,GJB2,LPAR1,PIK3CG,PLCB1,PLCG2,PRKAR2B,PRKCA,PRKCG,RALA,RRAS2,TJP1,TJP2,TUBA1A,TUBB
Acyl-CoA Hydrolysis	0.635	0.167	#N/A	ACOT1,ACOT7
UDP-N-acetyl-D-galactosamine Biosynthesis II	0.635	0.167	#N/A	HK2,UAP1
BER pathway	0.635	0.167	#N/A	PCNA,POLB
Neuropathic Pain Signaling In Dorsal Horn Neurons	0.633	0.1	#N/A	CAMK1D,CAMK2D,CAMK4,NTRK2,PIK3CG,PLCB1,PLCG2,PRKAR2B,PRKCA,PRKCG
Maturity Onset Diabetes of Young (MODY) Signaling	0.631	0.104	#N/A	APOC1,APOE,APOL2,BLK,GAPDH,HNF1A,INSR,NFKB1
ErbB4 Signaling	0.623	0.106	#N/A	ADAM17,PIK3CG,PLCG2,PRKCA,PRKCG,RALA,RRAS2
Heparan Sulfate Biosynthesis	0.623	0.106	#N/A	CHST15,EXT1,HS3ST2,HS3ST3B1,SULT1C2,UST,XYLT1
CD27 Signaling in Lymphocytes	0.616	0.109	#N/A	CD70,JUN,MAP3K13,NFKB1,NFKBIA,NFKBID
IL-3 Signaling	0.593	0.101	#N/A	FOXO1,JUN,PAK1,PIK3CG,PRKCA,PRKCG,RALA,RRAS2
Cell Cycle Control of Chromosomal Replication	0.593	0.107	#N/A	CDK1,CDK6,CDT1,MCM7,PCNA,TOP2A
Apelin Cardiac Fibroblast Signaling Pathway	0.593	0.13	#N/A	IL6,SERPINE1,TGFB2
Type II Diabetes Mellitus Signaling	0.59	0.0933	#N/A	ACSL3,ACSL4,ADIPOR2,CD36,INSR,NFKB1,NFKBIA,NFKBID,PIK3CG,PPARG,PRKCA,PRKCG,SLC27A4,TNF
Agrin Interactions at Neuromuscular Junction	0.582	0.103	#N/A	ACTB,CTTN,JUN,LAMB1,PAK1,RALA,RRAS2
Glycogen Degradation III	0.582	0.154	#N/A	MGAM,PGM1
Cholesterol Biosynthesis I	0.582	0.154	#N/A	FDFT1,MSMO1
Cholesterol Biosynthesis II (via 24,25-dihydrolanosterol)	0.582	0.154	#N/A	FDFT1,MSMO1
Cholesterol Biosynthesis III (via Desmosterol)	0.582	0.154	#N/A	FDFT1,MSMO1
GPCR-Mediated Nutrient Sensing in Enteroendocrine Cells	0.58	0.0957	#N/A	ADCY3,ADCY9,GNG11,GNG2,GNG4,GNG7,PLCB1,PLCG2,PRKAR2B,PRKCA,PRKCG
Branched-chain α-keto acid Dehydrogenase Complex	0.565	0.25	#N/A	DBT
Spermine and Spermidine Degradation I	0.565	0.25	#N/A	SMOX
Glutathione Redox Reactions II	0.565	0.25	#N/A	GLRX
Oxidized GTP and dGTP Detoxification	0.565	0.25	#N/A	RUVBL2
NAD Biosynthesis III	0.565	0.25	#N/A	NAMPT
Regulation of IL-2 Expression in Activated and Anergic T Lymphocytes	0.562	0.0878	#N/A	CALM1 (includes others),CAMK4,CARD11,CD247,CD28,CD3D,CD3E,CD3G,CD80,FYN,JUN,MALT1,NFATC2,NFKB1,NFKBIA,NFKBID,PLCG2,RALA,RRAS2,SMAD3,TGFB2,TOB1,VAV2
PFKFB4 Signaling Pathway	0.562	0.109	#N/A	CREB5,FBP1,HK2,PRKAR2B,TGFB2
Tryptophan Degradation III (Eukaryotic)	0.558	0.125	#N/A	IDO1,KYNU,TDO2
Dopamine-DARPP32 Feedback in cAMP Signaling	0.556	0.0904	#N/A	ADCY3,ADCY9,CALM1 (includes others),CAMK4,CREB5,KCNJ15,KCNJ2,PLCB1,PLCG2,PPP1R14A,PPP1R14C,PPP2R2B,PPP2R3A,PRKAR2B,PRKCA,PRKCG
p70S6K Signaling	0.55	0.093	#N/A	CD79A,CD79B,PIK3CG,PLCB1,PLCG2,PPP2R2B,PPP2R3A,PRKCA,PRKCG,RALA,RRAS2,YWHAH
Androgen Biosynthesis	0.536	0.143	#N/A	AKR1C3,HSD3B7
Choline Biosynthesis III	0.536	0.143	#N/A	HMOX1,PLD3
Heparan Sulfate Biosynthesis (Late Stages)	0.53	0.102	#N/A	CHST15,EXT1,HS3ST2,HS3ST3B1,SULT1C2,UST
Gluconeogenesis I	0.526	0.12	#N/A	FBP1,GAPDH,ME1
Apelin Adipocyte Signaling Pathway	0.523	0.0964	#N/A	ADCY3,ADCY9,CLIC2,GPX3,MGST1,MGST3,NCF1,PRKAR2B
Apelin Muscle Signaling Pathway	0.517	0.104	#N/A	GNAO1,GNG11,GNG2,GNG4,GNG7
GPCR-Mediated Integration of Enteroendocrine Signaling Exemplified by an L Cell	0.507	0.0972	#N/A	ADCY3,ADCY9,GAL,NMB,PLCB1,PLCG2,PRKAR2B
Notch Signaling	0.504	0.108	#N/A	ADAM17,HES1,HEY1,MAML3
Calcium-induced T Lymphocyte Apoptosis	0.495	0.0862	#N/A	CALM1 (includes others),CAMK4,CD247,CD3D,CD3E,CD3G,HLA-DMB,HLA-DPA1,HLA-DPB1,HLA-DQA1,HLA-DQB1,HLA-DQB2,HLA-DRA,HLA-DRB1,HLA-DRB5,NFATC2,NR4A1,ORAI1,PRKCA,PRKCG
Apelin Liver Signaling Pathway	0.495	0.115	#N/A	COL1A1,COL1A2,TNF
UVA-Induced MAPK Signaling	0.491	0.0928	#N/A	JUN,PARP16,PARP8,PIK3CG,PLCB1,PLCG2,PRKCA,RALA,RRAS2
BMP signaling pathway	0.491	0.0941	#N/A	BMP6,CAMK4,JUN,NFKB1,PRKAR2B,RALA,RRAS2,RUNX2
Regulation Of The Epithelial Mesenchymal Transition In Development Pathway	0.491	0.0941	#N/A	ADAM17,CDH1,HNF1A,LEF1,NFKB1,SNAI1,TCF4,TCF7L2
Endocannabinoid Neuronal Synapse Pathway	0.488	0.089	#N/A	ADCY3,ADCY9,CNR1,GNAO1,GNG11,GNG2,GNG4,GNG7,MGLL,PLCB1,PLCG2,PRKAR2B,PTGS2
Tetrahydrofolate Salvage from 5,10-methenyltetrahydrofolate	0.484	0.2	#N/A	GART
Tetrapyrrole Biosynthesis II	0.484	0.2	#N/A	ALAS1
Lysine Degradation II	0.484	0.2	#N/A	AASS
Myo-inositol Biosynthesis	0.484	0.2	#N/A	INPP5F
Galactose Degradation I (Leloir Pathway)	0.484	0.2	#N/A	GALM
Lactose Degradation III	0.484	0.2	#N/A	PSAP
dTMP De Novo Biosynthesis	0.484	0.2	#N/A	TYMS
White Adipose Tissue Browning Pathway	0.474	0.0889	#N/A	ADCY3,ADCY9,CAMP,CREB5,FCER1A,FGFR1,LDHB,LDHC,PPARG,PRKAR2B,SLC16A1,THRB
Granzyme B Signaling	0.457	0.125	#N/A	GZMB,PRF1
Pregnenolone Biosynthesis	0.457	0.125	#N/A	CYP27A1,CYP7B1
UVC-Induced MAPK Signaling	0.456	0.098	#N/A	JUN,PRKCA,PRKCG,RALA,RRAS2
Wnt/Ca+ pathway	0.456	0.0952	#N/A	CREB5,NFATC2,NFKB1,PLCB1,PLCG2,PRKCA
Autoimmune Thyroid Disease Signaling	0.453	0.0848	#N/A	CD247,CD28,CD3D,CD3E,CD3G,CD80,CD86,GZMB,HLA-DMB,HLA-DPA1,HLA-DPB1,HLA-DQA1,HLA-DQB1,HLA-DQB2,HLA-DRA,HLA-DRB1,HLA-DRB5,IL10,PRF1
Reelin Signaling in Neurons	0.445	0.088	#N/A	AFDN,APOE,BLK,CAMK2D,CNR1,FYN,HCK,PDK1,PDK4,PIK3CG,YES1
GDNF Family Ligand-Receptor Interactions	0.441	0.0921	#N/A	DOK7,GAB1,JUN,PIK3CG,PLCG2,RALA,RRAS2
Superpathway of Cholesterol Biosynthesis	0.44	0.107	#N/A	FDFT1,HMGCS1,MSMO1
Retinol Biosynthesis	0.437	0.1	#N/A	AKR1C3,DHRS3,DHRS9,LPL
RAN Signaling	0.424	0.118	#N/A	KPNA2,RANBP2
Arginine Biosynthesis IV	0.421	0.167	#N/A	GLUD1
Trehalose Degradation II (Trehalase)	0.421	0.167	#N/A	HK2
Ceramide Biosynthesis	0.421	0.167	#N/A	SPTLC3
Pentose Phosphate Pathway (Non-oxidative Branch)	0.421	0.167	#N/A	TKTL1
Acetyl-CoA Biosynthesis I (Pyruvate Dehydrogenase Complex)	0.421	0.167	#N/A	DBT
Glycine Cleavage Complex	0.421	0.167	#N/A	GLDC
UDP-N-acetyl-D-glucosamine Biosynthesis II	0.421	0.167	#N/A	UAP1
Zymosterol Biosynthesis	0.421	0.167	#N/A	MSMO1
Sphingosine-1-phosphate Signaling	0.416	0.087	#N/A	ADCY3,ADCY9,PDGFC,PIK3CG,PLCB1,PLCG2,RHOB,RHOC,RHOH,RND3
Oxidative Ethanol Degradation III	0.416	0.103	#N/A	ALDH1A1,ALDH1A2,ALDH2
Sonic Hedgehog Signaling	0.416	0.103	#N/A	CCNB1,CDK1,PRKAR2B
mTOR Signaling	0.407	0.0833	#N/A	EIF4A3,HMOX1,INSR,PDGFC,PIK3CG,PLD3,PPP2R2B,PPP2R3A,PRKCA,PRKCG,RALA,RHOB,RHOC,RHOH,RND3,RPS23,RRAS2
NF-κB Signaling	0.4	0.0812	#N/A	AZI2,CARD11,CD247,CD3D,CD3E,CD3G,FGFR1,FLT1,IGF1R,IL1A,IL1B,IL1R1,IL1R2,IL1RN,INSR,MALT1,MAP4K4,NFKB1,NFKBIA,NFKBID,NTRK2,PELI1,PIK3CG,PLCG2,RALA,RRAS2,TLR4,TNF
Role of JAK1 and JAK3 in γc Cytokine Signaling	0.391	0.0896	#N/A	IL15,IL21R,IL7R,PIK3CG,RALA,RRAS2
CREB Signaling in Neurons	0.388	0.0795	#N/A	ACKR3,ADCY3,ADCY9,ADGRB3,ADGRE2,ADGRG5,ADGRV1,BMP6,C5AR2,CALM1 (includes others),CAMK2D,CAMK4,CHRM3,CNR1,CREB5,CYSLTR2,FGFR1,FLT1,FPR2,GNAO1,GNG11,GNG2,GNG4,GNG7,GPR137B,GPR141,GPR183,GPRC5A,HRH1,IGF1R,INSR,LGR4,LPAR1,LPAR3,NTRK2,OPRK1,P2RY14,PIK3CG,PLCB1,PLCG2,PRKAR2B,PRKCA,PRKCG,RALA,RRAS2,TGFB2,VIPR2
Cellular Effects of Sildenafil (Viagra)	0.376	0.0833	#N/A	ACTB,ADCY3,ADCY9,CALM1 (includes others),CAMK4,MYL6B,MYL9,PDE3B,PDE4D,PLCB1,PLCG2,PRKAR2B
Thioredoxin Pathway	0.37	0.143	#N/A	TXN
Phosphatidylcholine Biosynthesis I	0.37	0.143	#N/A	CHKA
Glycoaminoglycan-protein Linkage Region Biosynthesis	0.37	0.143	#N/A	XYLT1
OX40 Signaling Pathway	0.364	0.0811	#N/A	BCL2,CD247,CD3D,CD3E,CD3G,HLA-DMB,HLA-DPA1,HLA-DPB1,HLA-DQA1,HLA-DQB1,HLA-DQB2,HLA-DRA,HLA-DRB1,HLA-DRB5,JUN,NFKB1,NFKBIA,NFKBID
Role of RIG1-like Receptors in Antiviral Innate Immunity	0.36	0.0909	#N/A	DDX58,NFKB1,NFKBIA,NFKBID
JAK/Stat Signaling	0.359	0.0854	#N/A	IL6,JUN,NFKB1,PIK3CG,RALA,RRAS2,STAT4
Inhibition of ARE-Mediated mRNA Degradation Pathway	0.355	0.0818	#N/A	CD70,LTB,PAPOLG,PPP2R2B,PPP2R3A,PRKAR2B,PSME4,TNF,TNFSF10,TNFSF14,TNFSF8,YWHAH,ZNF331
Fatty Acid β-oxidation I	0.35	0.0938	#N/A	ACSL3,ACSL4,SLC27A4
FcγRIIB Signaling in B Lymphocytes	0.346	0.0843	#N/A	CD79A,CD79B,FCGR2B,PIK3CG,PLCG2,RALA,RRAS2
Superpathway of Melatonin Degradation	0.339	0.0862	#N/A	CSGALNACT1,CYP1B1,LARGE1,MAOB,SMOX
Role of Lipids/Lipid Rafts in the Pathogenesis of Influenza	0.338	0.1	#N/A	IFNG,RSAD2
Valine Degradation I	0.338	0.1	#N/A	BCAT1,DBT
Growth Hormone Signaling	0.336	0.0845	#N/A	A2M,IGF1R,PIK3CG,PLCG2,PRKCA,PRKCG
HIPPO signaling	0.333	0.0833	#N/A	PPP1R14A,PPP1R14C,PPP2R2B,PPP2R3A,SMAD3,TJP2,YWHAH
Circadian Rhythm Signaling	0.331	0.0909	#N/A	BHLHE41,CREB5,VIPR2
Synaptic Long Term Depression	0.328	0.0798	#N/A	ABHD3,CTH,GNAO1,IGF1R,PLA2G4A,PLA2G7,PLCB1,PLCG2,PPP2R2B,PPP2R3A,PRKCA,PRKCG,RALA,RRAS2,RYR2
Regulation of eIF4 and p70S6K Signaling	0.328	0.08	#N/A	EIF4A3,ITGA6,ITGA7,ITGAD,ITGB3,ITGB4,ITGB5,ITGB8,PIK3CG,PPP2R2B,PPP2R3A,RALA,RPS23,RRAS2
nNOS Signaling in Neurons	0.327	0.087	#N/A	CALM1 (includes others),CAMK4,PRKCA,PRKCG
Sucrose Degradation V (Mammalian)	0.327	0.125	#N/A	GALM
Phosphatidylethanolamine Biosynthesis II	0.327	0.125	#N/A	CHKA
Superoxide Radicals Degradation	0.327	0.125	#N/A	SOD2
Sphingomyelin Metabolism	0.327	0.125	#N/A	SGMS2
Mineralocorticoid Biosynthesis	0.327	0.125	#N/A	HSD3B7
nNOS Signaling in Skeletal Muscle Cells	0.312	0.0851	#N/A	CALM1 (includes others),CAMK4,RYR2,SNTB1
Polyamine Regulation in Colon Cancer	0.311	0.0833	#N/A	MYC,PPARG,PSME4,TCF4,TCF7L2
PCP pathway	0.311	0.0833	#N/A	JUN,LGR4,NDP,ROCK2,RSPO3
IL-9 Signaling	0.295	0.0857	#N/A	NFKB1,PIK3CG,TNF
Systemic Lupus Erythematosus Signaling	0.295	0.0771	#N/A	C8B,C9,CAMK4,CD22,CD247,CD28,CD3D,CD3E,CD3G,CD79A,CD79B,CD80,CD86,FCGR1A,FCGR2B,FCGR3A/FCGR3B,IL10,IL1A,IL1B,IL1RN,IL6,JUN,NFATC2,PIK3CG,PIM2,PLCG2,RALA,RRAS2,SNRNP25,TNF
NAD Salvage Pathway II	0.292	0.0909	#N/A	ACP2,ACP5
Sphingosine and Sphingosine-1-phosphate Metabolism	0.292	0.111	#N/A	SGPP1
Leucine Degradation I	0.292	0.111	#N/A	BCAT1
Heme Biosynthesis II	0.292	0.111	#N/A	ALAS1
Glucocorticoid Biosynthesis	0.292	0.111	#N/A	HSD3B7
NGF Signaling	0.266	0.0769	#N/A	CREB5,GAB1,MAP3K13,NFKB1,PIK3CG,PLCG2,RALA,ROCK2,RRAS2
Pentose Phosphate Pathway	0.26	0.1	#N/A	TKTL1
Dolichyl-diphosphooligosaccharide Biosynthesis	0.26	0.1	#N/A	ALG13
Glycolysis I	0.254	0.0833	#N/A	FBP1,GAPDH
UVB-Induced MAPK Signaling	0.245	0.0769	#N/A	JUN,PIK3CG,PRKCA,PRKCG
Role of JAK family kinases in IL-6-type Cytokine Signaling	0.237	0.08	#N/A	IL6,OSM
Ketogenesis	0.234	0.0909	#N/A	HMGCS1
Glycogen Degradation II	0.234	0.0909	#N/A	PGM1
Role of JAK1, JAK2 and TYK2 in Interferon Signaling	0.221	0.0769	#N/A	IFNG,NFKB1
D-myo-inositol (1,4,5)-Trisphosphate Biosynthesis	0.221	0.0769	#N/A	PLCB1,PLCG2
Mevalonate Pathway I	0.191	0.0769	#N/A	HMGCS1
Guanosine Nucleotides Degradation III	0.191	0.0769	#N/A	GDA
Amyotrophic Lateral Sclerosis Signaling	0	0.0614	#N/A	BCL2,BIRC3,GLUL,NEFL,PAK1,PDGFC,PIK3CG
Huntington's Disease Signaling	0	0.0725	#N/A	CREB5,DNAJB1,DNM1,GNG11,GNG2,GNG4,GNG7,HDAC9,HIP1,HSPA1A/HSPA1B,HSPA5,IGF1R,JUN,PIK3CG,PLCB1,PRKCA,PRKCG,PSME4,SGK1,TGM2
Mitochondrial Dysfunction	0	0.0488	#N/A	ACO1,AIFM1,BCL2,CYB5A,LRRK2,MAOB,NDUFS3,SOD2
CCR5 Signaling in Macrophages	0	0.0655	#N/A	CALM1 (includes others),CAMK4,CCL3,CCL4,CCL5,CD247,CD3D,CD3E,CD3G,GNAO1,GNG11,GNG2,GNG4,GNG7,JUN,PLCG2,PRKCA,PRKCG
Cytotoxic T Lymphocyte-mediated Apoptosis of Target Cells	0	0.0348	#N/A	BCL2,CD247,CD3D,CD3E,CD3G,GZMB,PRF1
CTLA4 Signaling in Cytotoxic T Lymphocytes	0	0.0627	#N/A	AP1B1,AP1S3,CD247,CD28,CD3D,CD3E,CD3G,CD80,CD86,CD8A,CTLA4,FYN,PIK3CG,PPP2R2B,PPP2R3A,PTPN22
Mechanisms of Viral Exit from Host Cells	0	0.0732	#N/A	ACTB,PRKCA,PRKCG
CNTF Signaling	0	0.0536	#N/A	PIK3CG,RALA,RRAS2
Cardiomyocyte Differentiation via BMP Receptors	0	0.0455	#N/A	MEF2C
Lipid Antigen Presentation by CD1	0	0.0417	#N/A	AP1B1,CD1A,CD1B,CD247,CD3D,CD3E,CD3G,PSAP
FLT3 Signaling in Hematopoietic Progenitor Cells	0	0.0759	#N/A	CREB5,FLT3,PIK3CG,RALA,RRAS2,STAT4
Role of Oct4 in Mammalian Embryonic Stem Cell Pluripotency	0	0.0444	#N/A	JARID2,SPP1
Role of NANOG in Mammalian Embryonic Stem Cell Pluripotency	0	0.0593	#N/A	BMP6,GAB1,LIF,PIK3CG,RALA,RRAS2,TCL1A
Basal Cell Carcinoma Signaling	0	0.0714	#N/A	BMP6,HNF1A,LEF1,TCF4,TCF7L2
EIF2 Signaling	0	0.0708	#N/A	ACTB,ATF3,BCL2,CCND1,DDIT3,EIF2AK3,EIF4A3,HSPA5,IGF1R,INSR,MYC,PIK3CG,RALA,RPS23,RRAS2
Role of Wnt/GSK-3β Signaling in the Pathogenesis of Influenza	0	0.0676	#N/A	HNF1A,IFNG,LEF1,TCF4,TCF7L2
Antiproliferative Role of TOB in T Cell Signaling	0	0.0443	#N/A	CCNA2,CD247,CD28,CD3D,CD3E,CD3G,SMAD3,TGFB2,TOB1
Assembly of RNA Polymerase II Complex	0	0.02	#N/A	TAF4B
Mismatch Repair in Eukaryotes	0	0.0625	#N/A	PCNA
Spliceosomal Cycle	0	0.0408	#N/A	BCAS2,EIF4A3
Hematopoiesis from Pluripotent Stem Cells	0	0.0569	#N/A	CD247,CD3D,CD3E,CD3G,CD8A,CSF1,CSF2,CXCL8,IL10,IL1A,IL6,LIF
Netrin Signaling	0	0.0556	#N/A	ABLIM1,NFATC2,PRKAR2B,RYR2
Bupropion Degradation	0	0.0417	#N/A	CYP1B1
Thyroid Hormone Metabolism II (via Conjugation and/or Degradation)	0	0.0625	#N/A	CSGALNACT1,LARGE1
Nicotine Degradation III	0	0.06	#N/A	CSGALNACT1,CYP1B1,LARGE1
Pyrimidine Ribonucleotides De Novo Biosynthesis	0	0.0571	#N/A	AK5,ENTPD7
Isoleucine Degradation I	0	0.0588	#N/A	BCAT1
Ubiquinol-10 Biosynthesis (Eukaryotic)	0	0.05	#N/A	CYP7B1
Melatonin Degradation I	0	0.0566	#N/A	CSGALNACT1,CYP1B1,LARGE1
Triacylglycerol Degradation	0	0.0488	#N/A	LPL,MGLL
Estrogen Biosynthesis	0	0.0732	#N/A	AKR1C1/AKR1C2,AKR1C3,CYP1B1
tRNA Charging	0	0.0263	#N/A	NARS2
Nicotine Degradation II	0	0.0545	#N/A	CSGALNACT1,CYP1B1,LARGE1
Purine Nucleotides Degradation II (Aerobic)	0	0.0526	#N/A	GDA
TCA Cycle II (Eukaryotic)	0	0.0417	#N/A	ACO1
Pyrimidine Ribonucleotides Interconversion	0	0.0606	#N/A	AK5,ENTPD7
Histidine Degradation VI	0	0.0556	#N/A	CYP7B1
Acetone Degradation I (to Methylglyoxal)	0	0.0323	#N/A	CYP1B1
Superpathway of Methionine Degradation	0	0.0286	#N/A	CTH
Superpathway of Geranylgeranyldiphosphate Biosynthesis I (via Mevalonate)	0	0.0588	#N/A	HMGCS1
Cysteine Biosynthesis III (mammalia)	0	0.0455	#N/A	CTH
Oxidative Phosphorylation	0	0.0192	#N/A	CYB5A,NDUFS3
Parkinson's Signaling	0	0.0625	#N/A	UCHL1
EGF Signaling	0	0.0545	#N/A	JUN,PIK3CG,PRKCA
SAPK/JNK Signaling	0	0.0609	#N/A	CD247,CD3D,CD3E,CD3G,DUSP4,GAB1,GADD45A,GNG11,GNG2,GNG4,GNG7,JUN,MAP3K13,MAP4K4,PIK3CG,RALA,RRAS2
IL-2 Signaling	0	0.0656	#N/A	JUN,PIK3CG,RALA,RRAS2
Amyloid Processing	0	0.02	#N/A	PRKAR2B
GABA Receptor Signaling	0	0.0692	#N/A	ADCY3,ADCY9,AP1B1,DNM1,GNAO1,GNG11,GNG2,GNG4,GNG7
Phototransduction Pathway	0	0.0377	#N/A	OPN3,PRKAR2B
NER (Nucleotide Excision Repair, Enhanced Pathway)	0	0.0392	#N/A	CHAF1A,PCNA,POLE2,TOP2A
FAT10 Signaling Pathway	0	0.0741	#N/A	IFNG,PSME4,SQSTM1,TNF

## Sheet: Main_intact
Ingenuity Canonical Pathways	-log(p-value)	Ratio	z-score	Molecules
Granulocyte Adhesion and Diapedesis	12.1	0.253	#N/A	ACKR3,CCL13,CCL18,CCL2,CCL20,CCL21,CCL22,CCL23,CCL3,CCL4,CCL4L1/CCL4L2,CCL5,CCL7,CLDN12,CXCL1,CXCL13,CXCL2,CXCL5,CXCL8,CXCL9,CXCR3,FPR2,HRH1,IL1A,IL1B,IL1R1,IL1R2,IL1RAP,IL1RL1,IL1RN,MMP1,MMP10,MMP12,MMP2,MMP7,MMP9,PPBP,RDX,SDC2,SDC4,TNF,VCAM1,XCL1,XCL2
Hepatic Fibrosis / Hepatic Stellate Cell Activation	11.9	0.242	#N/A	A2M,BCL2,CCL2,CCL21,CCL5,CD14,COL19A1,COL1A1,COL1A2,COL23A1,COL4A2,COL6A1,COL6A2,CSF1,CXCL8,CXCL9,CXCR3,ECE1,FGFR1,FLT1,FN1,IFNG,IGF1R,IL10,IL1A,IL1B,IL1R1,IL1R2,IL1RAP,IL1RL1,IL6,MET,MMP1,MMP2,MMP9,MYL6B,MYL9,NFKB1,PDGFC,SERPINE1,SMAD3,TGFB2,TIMP1,TLR4,TNF,VCAM1
LXR/RXR Activation	11.4	0.285	#N/A	ABCA1,APOC1,APOE,C9,CCL2,CCL7,CD14,CD36,CLU,FDFT1,IL1A,IL1B,IL1R1,IL1R2,IL1RAP,IL1RL1,IL1RN,IL6,LDLR,LPL,LYZ,MMP9,MSR1,MYLIP,NFKB1,NR1H3,PLTP,PTGS2,RBP4,S100A8,SCD,SERPINA1,SERPINF1,TLR4,TNF
Th1 Pathway	11.3	0.291	#N/A	CD247,CD274,CD28,CD3D,CD3E,CD3G,CD80,CD86,CD8A,CXCR3,GATA3,HLA-DMB,HLA-DPA1,HLA-DPB1,HLA-DQA1,HLA-DQB1,HLA-DQB2,HLA-DRA,HLA-DRB1,HLA-DRB5,ICOS,IFNG,IL10,IL12RB1,IL12RB2,IL18R1,IL6,KLRC1,KLRD1,NFATC2,NFKB1,PIK3CG,RUNX3,STAT4
Tumor Microenvironment Pathway	11.1	0.242	#N/A	BCL2,CCL2,CCND1,CD274,COL1A1,COL1A2,CSF1,CSF2,CTLA4,CXCL8,FGF10,FGF13,FGF18,FN1,FOXO1,IDO1,IL10,IL1B,IL6,ITGB3,JUN,MMP1,MMP10,MMP12,MMP2,MMP7,MMP9,MYC,NFKB1,OSM,PDGFC,PIK3CG,PLAU,PTGS2,RALA,RRAS2,SLC16A1,SLC2A1,SLC2A3,SPP1,TGFB2,TIAM1,TNF
Hepatic Fibrosis Signaling Pathway	11	0.177	#N/A	BCL2,CALM1 (includes others),CAMK4,CCDC88A,CCL2,CCL3,CCL5,CCND1,CNR1,COL1A1,COL1A2,CREB5,CXCL8,EZH2,FGFR1,FLT1,FOXO1,FTH1,FTL,HNF1A,IL1A,IL1B,IL1R1,IL1R2,IL1RAP,IL1RL1,IL1RN,IRAK2,ITGA6,ITGA7,ITGAD,ITGB3,ITGB4,ITGB5,ITGB8,JUN,LEF1,MMP1,MYC,MYL6B,MYL9,NCF1,NFKB1,NFKBIA,NFKBID,PDGFC,PDK1,PIK3CG,PLCG2,PPARG,PRKAR2B,PRKCA,PRKCG,RALA,RHOB,RHOC,RHOH,RND3,ROCK2,RRAS2,SERPINE1,SMAD3,SNAI1,SOD2,SPP1,TCF4,…
Systemic Lupus Erythematosus In B Cell Signaling Pathway	11	0.206	#N/A	BCL2,BCL2L11,CALM1 (includes others),CAMK4,CARD11,CCND1,CCND2,CD22,CD70,CD79B,CSF2,CXCL8,EDA,FCGR2B,FOXO1,FYN,GAB1,HCK,IFIT2,IFIT3,IFNG,IL10,IL15,IL1A,IL1B,IL6,INPP5F,ISG15,JUN,LIF,LILRB4,LTB,MALT1,MAP4K4,MYC,NFATC2,NFKB1,OSM,PAG1,PIK3CG,PIM2,PLCG2,PRKCA,PRKCG,RALA,RASGRP3,RRAS2,SYNJ2,TGFB2,TNF,TNFSF10,TNFSF14,TNFSF8,TRAF1,YES1
Agranulocyte Adhesion and Diapedesis	10.7	0.228	#N/A	ACKR3,ACTB,AOC3,CCL13,CCL18,CCL2,CCL20,CCL21,CCL22,CCL23,CCL3,CCL4,CCL4L1/CCL4L2,CCL5,CCL7,CLDN12,CXCL1,CXCL13,CXCL2,CXCL5,CXCL8,CXCL9,CXCR3,FN1,HRH1,IL1A,IL1B,IL1R1,IL1RN,ITGA6,MMP1,MMP10,MMP12,MMP2,MMP7,MMP9,MYL6B,MYL9,PPBP,RDX,SDC4,TNF,VCAM1,XCL1,XCL2
Airway Pathology in Chronic Obstructive Pulmonary Disease	10.4	0.283	#N/A	CCL2,CCL20,CD70,CSF2,CTSG,CXCL1,CXCL8,EDA,ELANE,FGF10,FGF13,FGF18,GZMB,IFNG,IL15,IL1A,IL1B,IL6,LIF,LTB,MMP1,MMP2,MMP9,OSM,PRF1,PTGDS,RBP4,TGFB2,TNF,TNFSF10,TNFSF14,TNFSF8
Hepatic Cholestasis	10.1	0.23	#N/A	ADCY3,ADCY9,CD14,CD70,CSF2,CXCL8,CYP27A1,CYP7B1,EDA,HNF1A,HSD3B7,IFNG,IL15,IL1A,IL1B,IL1R1,IL1R2,IL1RAP,IL1RL1,IL1RN,IL6,INSR,IRAK2,JUN,LIF,LTB,NFKB1,NFKBIA,NFKBID,NR1H3,OSM,PRKAR2B,PRKCA,PRKCG,SLC10A1,TGFB2,TJP2,TLR4,TNF,TNFSF10,TNFSF14,TNFSF8
Osteoarthritis Pathway	9.93	0.209	#N/A	ANKH,ANXA2,CREB5,CXCL8,DCN,EPAS1,FGF18,FGFR1,FN1,HES1,HNF1A,HTRA1,IL1B,IL1R1,IL1R2,IL1RAP,IL1RL1,ITGA6,ITGA7,ITGAD,ITGB3,ITGB4,ITGB5,ITGB8,LEF1,MEF2C,MMP1,MMP10,MMP12,MMP9,NAMPT,NFKB1,P2RX7,PDGFC,PPARG,PTGS2,RBP4,RUNX2,S100A8,S100A9,SDC4,SMAD3,SPP1,TCF4,TCF7L2,TIMP3,TLR4,TNF
Th1 and Th2 Activation Pathway	9.12	0.228	#N/A	BHLHE41,CD247,CD274,CD28,CD3D,CD3E,CD3G,CD80,CD86,CD8A,CXCR3,GATA3,HLA-DMB,HLA-DPA1,HLA-DPB1,HLA-DQA1,HLA-DQB1,HLA-DQB2,HLA-DRA,HLA-DRB1,HLA-DRB5,ICOS,IFNG,IL10,IL12RB1,IL12RB2,IL17RB,IL18R1,IL1RL1,IL6,JUN,KLRC1,KLRD1,NFATC2,NFKB1,PIK3CG,RUNX3,STAT4
Atherosclerosis Signaling	9.05	0.254	#N/A	ABHD3,ALOX15B,APOC1,APOE,CCL2,CD36,CLU,COL1A1,COL1A2,CSF1,CXCL8,F3,IFNG,IL1A,IL1B,IL1RN,IL6,LPL,LYZ,MMP1,MMP9,MSR1,NFKB1,PDGFC,PLA2G4A,PLA2G7,RBP4,S100A8,SERPINA1,TNF,TNFSF14,VCAM1
Role of Macrophages, Fibroblasts and Endothelial Cells in Rheumatoid Arthritis	8.78	0.179	#N/A	CALM1 (includes others),CAMK2D,CAMK4,CCL2,CCL5,CCND1,CEBPD,CREB5,CSF1,CSF2,CXCL8,FCGR1A,FCGR3A/FCGR3B,FN1,GNAO1,HNF1A,IL10,IL15,IL17RB,IL18R1,IL1A,IL1B,IL1R1,IL1R2,IL1RAP,IL1RL1,IL1RN,IL32,IL6,IRAK2,JUN,LEF1,LTB,MMP1,MYC,NFATC2,NFKB1,NFKBIA,NFKBID,OSM,PDGFC,PIK3CG,PLCB1,PLCG2,PRKCA,PRKCG,PRSS3,RALA,ROCK2,RRAS2,TCF4,TCF7L2,TLR4,TNF,TRAF1,VCAM1
Role of Hypercytokinemia/hyperchemokinemia in the Pathogenesis of Influenza	8.5	0.3	#N/A	AREG,CCL2,CCL3,CCL4,CCL5,CXCL8,DDX58,IFIT2,IFIT3,IFNG,IFNLR1,IL10,IL1A,IL1B,IL1RN,IL6,ISG15,MX1,NFKB1,NLRP3,OAS1,RSAD2,TLR4,TNF
Glucocorticoid Receptor Signaling	8.17	0.148	#N/A	A2M,ACTB,ANXA1,AR,BCL2,BCL2L11,CCL13,CCL2,CCL3,CCL5,CD163,CD247,CD3D,CD3E,CD3G,CSF2,CXCL8,FBP1,FCGR1A,HLA-DMB,HLA-DPA1,HLA-DPB1,HLA-DQA1,HLA-DQB1,HLA-DQB2,HLA-DRA,HLA-DRB1,HLA-DRB5,HP,HSP90AA1,HSP90B1,HSPA1A/HSPA1B,HSPA5,IFNG,IFNLR1,IL10,IL12RB1,IL12RB2,IL17RB,IL18R1,IL1A,IL1B,IL1R1,IL1R2,IL1RL1,IL1RN,IL21R,IL6,IL7R,JUN,KRT17,KRT5,MMP1,MMP2,MMP9,MYC,NDUFS3,NFATC2,NFKB1,NFKBIA,NFKBID,NRIP1,PC,PDK4…
Kinetochore Metaphase Signaling Pathway	8.06	0.262	#N/A	AURKB,BIRC5,BUB1B,CCNB1,CDC20,CDCA8,CDK1,CENPA,CENPE,CENPK,CENPO,CENPP,CENPU,CENPW,KNL1,MAD2L1,MXD3,NDC80,NEK2,NUF2,PLK1,PPP1R14A,PPP1R14C,PTTG1,SPC24,SPC25,ZWINT
Crosstalk between Dendritic Cells and Natural Killer Cells	7.96	0.275	#N/A	ACTB,CAMK2D,CD226,CD28,CD69,CD80,CD83,CD86,CSF2,HLA-DRA,HLA-DRB1,HLA-DRB5,IFNG,IL15,IL6,KIR2DL4,KIR3DL1,KLRD1,LTB,NFKB1,PRF1,TLR4,TNF,TNFSF10,TREM2
Th2 Pathway	7.82	0.233	#N/A	BHLHE41,CD247,CD28,CD3D,CD3E,CD3G,CD80,CD86,GATA3,HLA-DMB,HLA-DPA1,HLA-DPB1,HLA-DQA1,HLA-DQB1,HLA-DQB2,HLA-DRA,HLA-DRB1,HLA-DRB5,ICOS,IFNG,IL10,IL12RB1,IL12RB2,IL17RB,IL1RL1,JUN,NFATC2,NFKB1,PIK3CG,RUNX3,STAT4
IL-17 Signaling	7.69	0.207	#N/A	CCL2,CCL20,CCL22,CD70,CSF2,CXCL1,CXCL5,CXCL8,DEFB1,EDA,HSP90AA1,HSP90B1,IFNG,IL15,IL17RB,IL1A,IL1B,IL6,JUN,LIF,LTB,MMP2,MMP9,NFKB1,OSM,PDGFC,PIK3CG,PTGS2,RALA,RGS13,RGS16,RRAS2,TGFB2,TNF,TNFSF10,TNFSF14,TNFSF8
Differential Regulation of Cytokine Production in Intestinal Epithelial Cells by IL-17A and IL-17F	7.65	0.522	#N/A	CCL2,CCL3,CCL4,CCL5,CSF2,CXCL1,DEFB1,IFNG,IL10,IL1A,IL1B,TNF
Cardiac Hypertrophy Signaling (Enhanced)	7.62	0.146	#N/A	ADCY3,ADCY9,ATF6,CALM1 (includes others),CAMK2D,CAMK4,CD70,CSF2,CXCL8,DIAPH3,EDA,FGF10,FGF13,FGF18,FGFR1,GNG11,GNG2,GNG4,GNG7,HDAC9,HSPB1,IFNG,IFNLR1,IGF1R,IL12RB1,IL12RB2,IL15,IL17RB,IL18R1,IL1A,IL1B,IL1R1,IL1R2,IL1RL1,IL21R,IL6,IL7R,INPP5F,ITGA6,ITGA7,ITGAD,ITGB3,ITGB4,ITGB5,ITGB8,JUN,LIF,LTB,MAP3K13,MEF2C,MYC,NFATC2,NFKB1,OSM,PDE3B,PDE4D,PDE7B,PDK1,PIK3CG,PLCB1,PLCG2,PRKAR2B,PRKCA,PRKCG,PTGS2,…
LPS/IL-1 Mediated Inhibition of RXR Function	7.58	0.191	#N/A	ABCA1,ABCC4,ACOX1,ACSL3,ACSL4,ALAS1,ALDH1A1,ALDH1A2,ALDH2,APOC1,APOE,CD14,CHST15,FABP3,FABP4,FABP5,GSTO2,HMGCS1,HS3ST2,HS3ST3B1,IL1A,IL1B,IL1R1,IL1R2,IL1RAP,IL1RL1,IL1RN,JUN,MAOB,MGST1,MGST3,NR1H3,PAPSS2,PLTP,SCARB1,SLC10A1,SLC27A4,SMOX,SULT1C2,TLR4,TNF,UST
Role of Pattern Recognition Receptors in Recognition of Bacteria and Viruses	7.37	0.219	#N/A	C1QA,C1QB,C1QC,CCL5,CD70,CSF2,CXCL8,DDX58,EDA,IFNG,IL10,IL15,IL1A,IL1B,IL6,LIF,LTB,NFKB1,NLRP3,OAS1,OSM,PIK3CG,PLCG2,PRKCA,PRKCG,PTX3,TGFB2,TLR4,TNF,TNFSF10,TNFSF14,TNFSF8
PI3K/AKT Signaling	7.04	0.193	#N/A	BCL2,CCND1,FOXO1,GAB1,GDF15,GYS1,HSP90AA1,HSP90B1,IFNLR1,IL12RB1,IL12RB2,IL17RB,IL18R1,IL1R1,IL1R2,IL1RL1,IL21R,IL7R,INPP5F,ITGA6,ITGA7,ITGAD,ITGB3,ITGB4,ITGB5,ITGB8,MDM2,NFKB1,NFKBIA,NFKBID,PIK3CG,PPP2R2B,PPP2R3A,PTGS2,RALA,RRAS2,SYNJ2,YWHAH
Differential Regulation of Cytokine Production in Macrophages and T Helper Cells by IL-17A and IL-17F	6.8	0.556	#N/A	CCL2,CCL3,CCL4,CCL5,CSF2,CXCL1,IL10,IL1B,IL6,TNF
Aryl Hydrocarbon Receptor Signaling	6.76	0.211	#N/A	AHR,ALDH1A1,ALDH1A2,ALDH2,CCNA2,CCND1,CCND2,CDK6,CDKN2A,CYP1B1,E2F1,ESR2,GSTO2,HSP90AA1,HSP90B1,HSPB1,IL1A,IL1B,IL6,JUN,MCM7,MDM2,MGST1,MGST3,MYC,NFIA,NFKB1,NRIP1,TGFB2,TGM2,TNF
IL-8 Signaling	6.47	0.184	#N/A	BCL2,CCND1,CCND2,CSTB,CXCL1,CXCL8,FLT1,GNAO1,GNG11,GNG2,GNG4,GNG7,HBEGF,HMOX1,IRAK2,ITGB3,JUN,MAP4K4,MMP2,MMP9,MYL9,NCF1,NFKB1,NFKBIA,PDGFC,PIK3CG,PLD3,PRKCA,PRKCG,PTGS2,RALA,RHOB,RHOC,RHOH,RND3,ROCK2,RRAS2,VCAM1
Inhibition of Matrix Metalloproteases	6.45	0.368	#N/A	A2M,ADAM12,ADAM17,HSPG2,MMP1,MMP10,MMP12,MMP2,MMP7,MMP9,RECK,SDC2,TIMP1,TIMP3
Acute Phase Response Signaling	6.39	0.19	#N/A	A2M,C1QA,C1QB,C1QC,C2,C9,CRABP2,FN1,FTL,HAMP,HMOX1,HNF1A,HP,IL1A,IL1B,IL1R1,IL1RAP,IL1RN,IL6,JUN,NFKB1,NFKBIA,NFKBID,OSM,PIK3CG,RALA,RBP4,RRAS2,SERPINA1,SERPINE1,SERPINF1,SERPING1,SOD2,TCF4,TNF
Neuroinflammation Signaling Pathway	6.28	0.161	#N/A	BCL2,BIRC3,BIRC5,BIRC7,CALB1,CCL2,CCL3,CCL5,CD80,CD86,CREB5,CXCL8,GLUL,HLA-DMB,HLA-DPA1,HLA-DPB1,HLA-DQA1,HLA-DQB1,HLA-DQB2,HLA-DRA,HLA-DRB1,HLA-DRB5,HMOX1,IFNG,IL10,IL1B,IL1R1,IL6,IRAK2,JUN,MMP9,NCF1,NFATC2,NFKB1,NLRP3,P2RX7,PIK3CG,PLA2G4A,PLCG2,PRKCG,PTGS2,S100B,SLC1A3,SOD2,TGFB2,TLR4,TNF,TREM2,VCAM1
Role of Osteoblasts, Osteoclasts and Chondrocytes in Rheumatoid Arthritis	6.27	0.178	#N/A	ACP5,ADAM17,BCL2,BIRC3,BMP6,CALM1 (includes others),CAMK4,COL1A1,CSF1,CSF2,CTSK,FOXO1,GSN,HNF1A,IFNG,IL10,IL18R1,IL1A,IL1B,IL1R1,IL1R2,IL1RAP,IL1RL1,IL1RN,IL6,ITGB3,JUN,LEF1,MMP1,NFATC2,NFKB1,NFKBIA,NFKBID,PIK3CG,RUNX2,SPP1,TCF4,TCF7L2,TNF
PPAR Signaling	6.12	0.231	#N/A	CITED2,HSP90AA1,HSP90B1,IL1A,IL1B,IL1R1,IL1R2,IL1RAP,IL1RL1,IL1RN,INSR,JUN,MAP4K4,NFKB1,NFKBIA,NFKBID,NR1H3,NRIP1,PDGFC,PPARG,PTGS2,RALA,RRAS2,TNF
HMGB1 Signaling	5.97	0.195	#N/A	CCL2,CD70,CSF2,CXCL8,EDA,IFNG,IL15,IL1A,IL1B,IL1R1,IL6,JUN,LIF,LTB,NFKB1,OSM,PIK3CG,RALA,RHOB,RHOC,RHOH,RND3,RRAS2,SERPINE1,TGFB2,TLR4,TNF,TNFSF10,TNFSF14,TNFSF8,VCAM1
IL-10 Signaling	5.91	0.264	#N/A	BLVRB,CD14,FCGR2B,HMOX1,IL10,IL1A,IL1B,IL1R1,IL1R2,IL1RAP,IL1RL1,IL1RN,IL6,JUN,MAP4K4,NFKB1,NFKBIA,NFKBID,TNF
Erythropoietin Signaling Pathway	5.91	0.19	#N/A	BIRC3,CCND1,CCND2,CD70,CSF2,CXCL8,EDA,HBA1/HBA2,HBB,IFNG,IL15,IL1A,IL1B,IL6,JUN,LIF,LTB,MDM2,NFKB1,NFKBIA,NFKBID,OSM,PIK3CG,PRKCA,PRKCG,RALA,RRAS2,TGFB2,TNF,TNFSF10,TNFSF14,TNFSF8
B Cell Development	5.91	0.361	#N/A	CD79B,CD80,CD86,HLA-DMB,HLA-DPA1,HLA-DPB1,HLA-DQA1,HLA-DQB1,HLA-DQB2,HLA-DRA,HLA-DRB1,HLA-DRB5,IL7R
HIF1α Signaling	5.74	0.176	#N/A	BMP6,CAMK1D,CAMK2D,CAMK4,EGLN1,FLT1,HK2,HMOX1,HSP90AA1,HSPA1A/HSPA1B,HSPA5,IL6,JUN,LDHB,LDHC,MDM2,MET,MMP1,MMP10,MMP12,MMP2,MMP7,MMP9,NCF1,PDGFC,PIK3CG,PLCG2,PRKCA,PRKCG,RALA,RRAS2,SERPINE1,SLC2A1,SLC2A3,TGFB2,VIM
PPARα/RXRα Activation	5.64	0.182	#N/A	ABCA1,ACOX1,ADCY3,ADCY9,ADIPOR2,CD36,GK,GPD1,HSP90AA1,HSP90B1,IL1B,IL1R1,IL1R2,IL1RAP,IL1RL1,IL6,INSR,ITGB5,JUN,LPL,MAP4K4,MEF2C,NFKB1,NFKBIA,NFKBID,PLCB1,PLCG2,PRKAR2B,PRKCA,RALA,RRAS2,SMAD3,TGFB2
Clathrin-mediated Endocytosis Signaling	5.49	0.177	#N/A	ACTB,AMPH,AP1B1,APOC1,APOE,CD2AP,CLU,CTTN,DAB2,DNM1,FGF10,FGF13,FGF18,HIP1,ITGB3,ITGB4,ITGB5,ITGB8,LDLR,LYZ,MDM2,MET,MYO1E,MYO6,PDGFC,PIK3CG,RAB7A,RBP4,S100A8,SERPINA1,SH3BP4,SNX9,STON2,TFRC
VDR/RXR Activation	5.44	0.247	#N/A	CALB1,CAMP,CCL5,CD14,CSF2,CST6,FOXO1,GADD45A,HES1,IFNG,IGFBP6,IL1RL1,PRKCA,PRKCG,RUNX2,SPP1,TGFB2,THBD,VDR
Phagosome Formation	5.32	0.196	#N/A	FCAR,FCER1A,FCER2,FCGR1A,FCGR2B,FCGR3A/FCGR3B,FN1,ITGA6,ITGA7,ITGAD,ITGB3,ITGB4,ITGB5,ITGB8,MARCKS,MRC1,MSR1,PIK3CG,PLCB1,PLCG2,PRKCA,PRKCG,RHOB,RHOC,RHOH,RND3,TLR4
TREM1 Signaling	5.27	0.25	#N/A	CCL2,CCL3,CCL7,CD83,CD86,CSF2,CXCL8,FCGR2B,IL10,IL1B,IL1RL1,IL6,NFKB1,NLRP3,PLCG2,TLR4,TNF,TREM1
Protein Kinase A Signaling	5.22	0.142	#N/A	ADCY3,ADCY9,AKAP12,AKAP6,CALM1 (includes others),CAMK2D,CAMK4,CDC25C,CDKN3,CREB5,DUSP16,DUSP4,DUSP6,EBI3,FLNB,GNG11,GNG2,GNG4,GNG7,GYS1,HNF1A,LEF1,MYL6B,MYL9,NFATC2,NFKB1,NFKBIA,NFKBID,PDE3B,PDE4D,PDE7B,PLCB1,PLCG2,PPP1R14A,PPP1R14C,PRKAR2B,PRKCA,PRKCG,PTGS2,PTPN13,PTPN22,PTPRM,PTPRS,ROCK2,RYR2,SMAD3,SMPDL3A,SMPDL3B,TCF4,TCF7L2,TGFB2,TNNI2,TULP2,UBASH3B,YWHAH
Sperm Motility	5.08	0.16	#N/A	ABHD3,ABL1,ALK,AXL,BLK,CALM1 (includes others),CAMK4,CSF2RA,EPHB1,FER,FGFR1,FLT1,FYN,GNAO1,GNG11,GNG2,GNG4,GNG7,HCK,IGF1R,INSR,ITK,MATK,MERTK,MET,NTRK2,PDE4D,PLA2G4A,PLA2G7,PLCB1,PLCG2,PRKAR2B,PRKCA,PRKCG,SLC12A2,SLC16A10,TEC,TXK,YES1
IL-15 Production	4.97	0.2	#N/A	ABL1,ALK,AXL,BLK,CSF2RA,EPHB1,FER,FGFR1,FLT1,FYN,HCK,IGF1R,IL15,IL6,INSR,ITK,MATK,MERTK,MET,NFKB1,NTRK2,TEC,TXK,YES1
MSP-RON Signaling In Macrophages Pathway	4.85	0.202	#N/A	CREB5,ETV3,F11,HLA-DMB,HLA-DPA1,HLA-DPB1,HLA-DQA1,HLA-DQB1,HLA-DQB2,HLA-DRA,HLA-DRB1,HLA-DRB5,IFNG,IL10,JUN,KLK4,NFKB1,PIK3CG,PTGS2,RALA,RRAS2,TLR4,TNF
Airway Inflammation in Asthma	4.85	0.344	#N/A	CCL2,CCL20,CSF2,CXCL8,ELANE,IFNG,IL10,MMP9,OSM,RNASE2,TGFB2
Cell Cycle: G2/M DNA Damage Checkpoint Regulation	4.84	0.28	#N/A	ABL1,AURKA,CCNB1,CCNB2,CDC25C,CDK1,CDKN2A,CKS1B,CKS2,GADD45A,MDM2,PLK1,TOP2A,YWHAH
B Cell Receptor Signaling	4.79	0.169	#N/A	ABL1,BCL2A1,CALM1 (includes others),CAMK2D,CAMK4,CD22,CD79B,CREB5,DAPP1,EBF1,EGR1,ETS1,FCGR2B,FOXO1,GAB1,INPP5F,JUN,MALT1,MAP3K13,MEF2C,NFATC2,NFKB1,NFKBIA,NFKBID,PAG1,PAX5,PIK3CG,PLCG2,RALA,RRAS2,SYNJ2,VAV2
HER-2 Signaling in Breast Cancer	4.65	0.167	#N/A	AREG,BCL2L11,BIRC5,BLK,CCND1,ETS1,FCER1A,FOXO1,FYN,HBEGF,HCK,IL1A,ITGB3,ITGB4,ITGB5,ITGB8,JUN,MDM2,MMP2,MYC,NFKB1,NFKBIA,NFKBID,PDK1,PIK3CG,PRKCA,PRKCG,PTGS2,RALA,RRAS2,SMAD3,YES1
Role of IL-17A in Psoriasis	4.5	0.5	#N/A	CCL20,CXCL1,CXCL5,CXCL8,IL17RB,S100A8,S100A9
p53 Signaling	4.38	0.204	#N/A	BCL2,BIRC5,CCND1,CCND2,CDKN2A,DRAM1,E2F1,GADD45A,GADD45B,HDAC9,JMY,JUN,MDM2,PCNA,PIK3CG,PMAIP1,PPP1R13B,SERPINB5,THBS1,TNFRSF10B
Glioma Signaling	4.36	0.189	#N/A	ABL1,CALM1 (includes others),CAMK1D,CAMK2D,CAMK4,CCND1,CCND2,CDK6,CDKN2A,CDKN2C,E2F1,E2F8,HDAC9,IDH1,IGF1R,MDM2,PDGFC,PIK3CG,PLCG2,PRKCA,PRKCG,RALA,RRAS2
Macropinocytosis Signaling	4.34	0.224	#N/A	CD14,CSF1,ITGB3,ITGB4,ITGB5,ITGB8,MET,MRC1,PAK1,PDGFC,PIK3CG,PLCG2,PRKCA,PRKCG,RALA,RRAS2,USP6NL
Molecular Mechanisms of Cancer	4.32	0.13	#N/A	ABL1,ADCY3,ADCY9,AURKA,BCL2,BCL2L11,BIRC3,BMP6,CAMK2D,CCND1,CCND2,CDC25C,CDK1,CDK6,CDKN2A,CDKN2C,E2F1,E2F8,FOXO1,FYN,GAB1,GNAO1,GNG11,GNG2,GNG4,GNG7,HDAC9,ITGA6,ITGA7,ITGAD,ITGB3,ITGB4,ITGB5,ITGB8,JUN,LEF1,MDM2,MYC,NFKB1,NFKBIA,NFKBID,PAK1,PIK3CG,PLCB1,PMAIP1,PRKAR2B,PRKCA,PRKCG,RALA,RHOB,RHOC,RHOH,RND3,RRAS2,SMAD3,TCF4,TGFB2
Ferroptosis Signaling Pathway	4.3	0.187	#N/A	ABCA1,ACSL4,ALOX15B,ANGPTL4,CTH,CTSB,DPP4,EIF2AK3,EMP1,FDFT1,FTH1,FTL,GCH1,GCLC,HMOX1,HSPB1,PEBP1,RALA,RRAS2,SLC38A1,SLC7A11,SQSTM1,TFRC
Neuregulin Signaling	4.3	0.191	#N/A	ADAM17,AREG,DCN,EREG,ERRFI1,HBEGF,HSP90AA1,HSP90B1,ITGA6,ITGA7,ITGAD,ITGB3,ITGB4,ITGB5,ITGB8,MATK,MYC,PLCG2,PRKCA,PRKCG,RALA,RRAS2
Opioid Signaling Pathway	4.3	0.147	#N/A	ADCY3,ADCY9,AP1B1,BLK,CALM1 (includes others),CAMK1D,CAMK2D,CAMK4,CREB5,FYN,GNAO1,GNG11,GNG2,GNG4,GNG7,GRK5,HCK,HNF1A,LEF1,MYC,NFKB1,NFKBIA,OPRK1,PDK1,PIK3CG,PLCB1,PRKAR2B,PRKCA,PRKCG,RALA,RGS1,RGS12,RGS13,RGS16,RGS20,RRAS2,RYR2,TCF4,TCF7L2,YES1
Gαq Signaling	4.29	0.17	#N/A	CALM1 (includes others),CAMK4,CHRM3,GNAO1,GNG11,GNG2,GNG4,GNG7,GYS1,HMOX1,HRH1,NFATC2,NFKB1,NFKBIA,NFKBID,PIK3CG,PLCB1,PLCG2,PLD3,PRKCA,PRKCG,RGS16,RGS2,RHOB,RHOC,RHOH,RND3,ROCK2
Chemokine Signaling	4.26	0.221	#N/A	CALM1 (includes others),CAMK1D,CAMK2D,CAMK4,CCL13,CCL2,CCL4,CCL5,CCL7,JUN,PIK3CG,PLCB1,PLCG2,PRKCA,RALA,ROCK2,RRAS2
Regulation Of The Epithelial Mesenchymal Transition By Growth Factors Pathway	4.26	0.161	#N/A	CD70,EGR1,ETS1,FGF10,FGF13,FGF18,FGFR1,FOXO1,GAB1,ID2,IL6,JUN,LTB,MET,MMP1,MMP2,MMP9,NFKB1,PDGFC,PIK3CG,RALA,RRAS2,SMAD3,SNAI1,TGFB2,TNF,TNFSF10,TNFSF14,TNFSF8,VIM,ZEB1
ILK Signaling	4.21	0.161	#N/A	ACTB,CCND1,CREB5,FBLIM1,FLNB,FN1,ITGB3,ITGB4,ITGB5,ITGB8,JUN,LEF1,MMP9,MYC,MYL6B,MYL9,NFKB1,PDGFC,PIK3CG,PPP2R2B,PPP2R3A,PTGS2,RHOB,RHOC,RHOH,RND3,SNAI1,TMSB10/TMSB4X,TNF,VCL,VIM
Coronavirus Pathogenesis Pathway	4.17	0.16	#N/A	ABL1,ADAM17,AR,BCL2,BCL2L11,CCL2,CCL5,CCND1,CTSL,CXCL8,DDIT3,DDX58,E2F1,E2F8,EIF2AK3,HDAC9,IFNG,IL1B,IL6,JUN,NFKB1,NFKBIA,NFKBID,NLRP3,OAS1,PTGS2,RAB7A,RPS23,SERPINE1,SMAD3,ZC3HAV1
HOTAIR Regulatory Pathway	4.17	0.17	#N/A	AR,COL1A1,COL1A2,ESR2,EZH2,HNF1A,JARID2,LEF1,MDM2,MET,MMP1,MMP10,MMP12,MMP2,MMP7,MMP9,MYC,NFKB1,NFKBIA,PIK3CG,RHOC,ROCK2,SPP1,TCF4,TCF7L2,TLR4,VIM
IL-12 Signaling and Production in Macrophages	4.15	0.179	#N/A	APOC1,APOE,CLU,IFNG,IL10,IL12RB1,IL12RB2,IRF8,JUN,LYZ,NFKB1,NFKBIA,PIK3CG,PPARG,PRKCA,PRKCG,RAB7A,RBP4,S100A8,SERPINA1,STAT4,TGFB2,TLR4,TNF
Role of IL-17A in Arthritis	4.14	0.246	#N/A	CCL2,CCL20,CCL5,CCL7,CXCL1,CXCL5,CXCL8,IL17RB,MMP1,NFKB1,NFKBIA,NFKBID,PIK3CG,PTGS2
Xenobiotic Metabolism AHR Signaling Pathway	4.11	0.215	#N/A	ABCG2,AHR,ALDH1A1,ALDH1A2,ALDH2,CYP1B1,GSTO2,HSP90AA1,HSP90B1,IL1A,IL1B,IL6,MGST1,MGST3,NFKB1,NRIP1,TNF
Role of IL-17F in Allergic Inflammatory Airway Diseases	4.11	0.273	#N/A	CCL2,CCL4,CCL7,CREB5,CSF2,CXCL1,CXCL5,CXCL8,IL17RB,IL1B,IL6,NFKB1
IL-17A Signaling in Fibroblasts	4.07	0.289	#N/A	CCL2,CCL7,CEBPD,CXCL5,IL17RB,IL6,JUN,MMP1,NFKB1,NFKBIA,NFKBID
Antigen Presentation Pathway	4.07	0.289	#N/A	CD74,HLA-DMB,HLA-DPA1,HLA-DPB1,HLA-DQA1,HLA-DQB1,HLA-DQB2,HLA-DRA,HLA-DRB1,HLA-DRB5,IFNG
BEX2 Signaling Pathway	4.04	0.212	#N/A	BCL2,BEX1,CCND1,HNF1A,JUN,LEF1,LGALS1,MMP2,NFKB1,NFKBIA,PDGFC,PLXNC1,PPP2R2B,PPP2R3A,SPP1,TCF4,TCF7L2
Xenobiotic Metabolism Signaling	4.03	0.144	#N/A	AHR,ALDH1A1,ALDH1A2,ALDH2,CAMK1D,CAMK2D,CAMK4,CHST15,CITED2,CYP1B1,EIF2AK3,FTL,GCLC,GSTO2,HMOX1,HS3ST2,HS3ST3B1,HSP90AA1,HSP90B1,IL1A,IL1B,IL6,MAOB,MAP3K13,MGST1,MGST3,NFKB1,NRIP1,PIK3CG,PPP2R2B,PPP2R3A,PRKCA,PRKCG,RALA,RRAS2,SMOX,SULT1C2,TNF,UST
IL-6 Signaling	4.02	0.18	#N/A	A2M,CD14,COL1A1,CXCL8,HSPB1,IL1A,IL1B,IL1R1,IL1R2,IL1RAP,IL1RL1,IL1RN,IL6,JUN,MAP4K4,NFKB1,NFKBIA,NFKBID,PIK3CG,RALA,RRAS2,TNF,TNFAIP6
Colorectal Cancer Metastasis Signaling	4.02	0.145	#N/A	ADCY3,ADCY9,BIRC5,CCND1,GNAO1,GNG11,GNG2,GNG4,GNG7,HNF1A,IFNG,IL6,JUN,LEF1,MMP1,MMP10,MMP12,MMP2,MMP7,MMP9,MYC,NFKB1,PDGFC,PIK3CG,PRKAR2B,PTGS2,RALA,RHOB,RHOC,RHOH,RND3,RRAS2,SMAD3,TCF4,TCF7L2,TGFB2,TLR4,TNF
PI3K Signaling in B Lymphocytes	3.99	0.175	#N/A	ABL1,ATF3,ATF6,BLK,CALM1 (includes others),CAMK2D,CAMK4,CD79B,DAPP1,FCGR2B,FYN,JUN,MALT1,NFATC2,NFKB1,NFKBIA,NFKBID,PIK3CG,PLCB1,PLCG2,RALA,RRAS2,TLR4,VAV2
Unfolded protein response	3.95	0.202	#N/A	ATF6,BCL2,CEBPD,DDIT3,DNAJA1,DNAJA4,DNAJB1,DNAJB4,DNAJC5B,EIF2AK3,ERN1,ERO1B,HSP90B1,HSPA1A/HSPA1B,HSPA5,HSPH1,INSIG1,PPARG
IL-4 Signaling	3.95	0.202	#N/A	FCER2,HLA-DMB,HLA-DPA1,HLA-DPB1,HLA-DQA1,HLA-DQB1,HLA-DQB2,HLA-DRA,HLA-DRB1,HLA-DRB5,HMGA1,INPP5F,IRF4,NFATC2,PIK3CG,RALA,RRAS2,SYNJ2
Role of MAPK Signaling in Inhibiting the Pathogenesis of Influenza	3.93	0.216	#N/A	ABHD3,CCL2,CCL5,CXCL8,IFNG,IL1B,IL6,JUN,NFKB1,NFKBIA,NFKBID,PLA2G4A,PLA2G7,PTGS2,TLR4,TNF
Bladder Cancer Signaling	3.89	0.184	#N/A	ABL1,CCND1,CDKN2A,CXCL8,E2F1,FGF10,FGF13,FGF18,HDAC9,MDM2,MMP1,MMP10,MMP12,MMP2,MMP7,MMP9,MYC,PDGFC,RALA,RRAS2,THBS1
HGF Signaling	3.87	0.176	#N/A	CCND1,CDKN2A,ETS1,GAB1,IL6,ITGA6,ITGA7,ITGAD,ITGB3,ITGB4,ITGB5,ITGB8,JUN,MAP3K13,MET,PAK1,PIK3CG,PLCG2,PRKCA,PRKCG,PTGS2,RALA,RRAS2
Natural Killer Cell Signaling	3.83	0.155	#N/A	CD226,CD247,COL1A1,COL1A2,FCGR3A/FCGR3B,FYN,HSPA1A/HSPA1B,HSPA5,IFNG,IL12RB1,IL12RB2,IL15,IL18R1,KIR2DL4,KIR3DL1,KLRC1,KLRC2,KLRD1,MAP3K13,NFATC2,NFKB1,PAK1,PIK3CG,PLCG2,PVR,RALA,RRAS2,STAT4,TNFSF10,VAV2
Role of Tissue Factor in Cancer	3.83	0.183	#N/A	BLK,CSF1,CSF2,CXCL1,CXCL8,EGR1,F3,FYN,HBEGF,HCK,IL1B,ITGA6,ITGB3,MMP1,PAK1,PIK3CG,PLCB1,PRKCA,RALA,RRAS2,YES1
Pancreatic Adenocarcinoma Signaling	3.79	0.177	#N/A	ABL1,BCL2,BIRC5,BRCA2,CCND1,CDKN2A,E2F1,E2F8,HBEGF,HDAC9,HMOX1,MDM2,MMP9,NFKB1,PDGFC,PIK3CG,PLD3,PTGS2,RAD51,RALA,SMAD3,TGFB2
Axonal Guidance Signaling	3.79	0.123	#N/A	ABL1,ABLIM1,ADAM12,ADAM17,ADAM23,ADAM28,ADAMTS17,ADAMTS2,BAIAP2,BMP6,EFNA5,EPHB1,FARP2,FYN,GNAO1,GNG11,GNG2,GNG4,GNG7,ITGA6,ITGA7,ITGAD,ITGB3,ITGB4,ITGB5,ITGB8,KEL,MET,MME,MMP1,MMP10,MMP12,MMP2,MMP7,MMP9,MYL6B,MYL9,NFATC2,NRP1,NRP2,NTRK2,PAK1,PDGFC,PIK3CG,PLCB1,PLCG2,PLXNA2,PLXNC1,PRKAR2B,PRKCA,PRKCG,RALA,ROCK2,RRAS2,SDC2,SEMA3C,SEMA4A,SRGAP1,TUBA1A,TUBB
Thyroid Cancer Signaling	3.72	0.208	#N/A	ALK,CCND1,CXCL8,FOXO1,HNF1A,INSR,JUN,LEF1,MYC,NTRK2,PDK1,PIK3CG,RALA,RRAS2,TCF4,TCF7L2
Coagulation System	3.69	0.286	#N/A	A2M,F11,F13A1,F3,PLAU,PROC,SERPINA1,SERPINE1,TFPI,THBD
Production of Nitric Oxide and Reactive Oxygen Species in Macrophages	3.67	0.154	#N/A	APOC1,APOE,CLU,IFNG,IRF8,JUN,LYZ,MAP3K13,NCF1,NFKB1,NFKBIA,NFKBID,PIK3CG,PLCG2,PPP1R14A,PPP1R14C,PPP2R2B,PPP2R3A,PRKCA,PRKCG,RBP4,RHOB,RHOC,RHOH,RND3,S100A8,SERPINA1,TLR4,TNF
STAT3 Pathway	3.67	0.17	#N/A	BCL2,BMP6,FGFR1,FLT1,IFNLR1,IGF1R,IL12RB1,IL12RB2,IL17RB,IL18R1,IL1A,IL1B,IL1R1,IL1R2,IL1RL1,IL21R,IL7R,INSR,MYC,NTRK2,RALA,RRAS2,TGFB2
Leukocyte Extravasation Signaling	3.63	0.153	#N/A	ABL1,ACTB,AFDN,CLDN12,CTTN,DLC1,FER,ITK,MMP1,MMP10,MMP12,MMP2,MMP7,MMP9,NCF1,PIK3CG,PLCG2,PRKCA,PRKCG,RDX,RHOH,ROCK2,TEC,TIMP1,TIMP3,TXK,VAV2,VCAM1,VCL
Pathogenesis of Multiple Sclerosis	3.6	0.556	#N/A	CCL3,CCL4,CCL5,CXCL9,CXCR3
PD-1, PD-L1 cancer immunotherapy pathway	3.58	0.184	#N/A	CBLB,CD247,CD274,CD28,CD80,HLA-DMB,HLA-DPA1,HLA-DPB1,HLA-DQA1,HLA-DQB1,HLA-DQB2,HLA-DRA,HLA-DRB1,HLA-DRB5,IFNG,PIK3CG,SMAD3,TGFB2,TNF
Virus Entry via Endocytic Pathways	3.52	0.183	#N/A	ABL1,ACTB,AP1B1,CXADR,DNM1,FLNB,FOLR1,FYN,ITGB3,ITGB4,ITGB5,ITGB8,PIK3CG,PLCG2,PRKCA,PRKCG,RALA,RRAS2,TFRC
Epithelial Adherens Junction Signaling	3.5	0.16	#N/A	ACTB,AFDN,BAIAP2,EPN2,FARP2,FER,FGFR1,HNF1A,LEF1,MET,MYL6B,MYL9,PTPRM,RALA,RRAS2,SNAI1,SORBS1,TCF4,TCF7L2,TGFB2,TUBA1A,TUBB,VAV2,VCL,YES1
GADD45 Signaling	3.48	0.368	#N/A	CCNB1,CCND1,CCND2,CDK1,GADD45A,GADD45B,PCNA
Cell Cycle: G1/S Checkpoint Regulation	3.35	0.209	#N/A	ABL1,CCND1,CCND2,CDK6,CDKN2A,CDKN2C,E2F1,E2F8,FOXO1,HDAC9,MDM2,MYC,SMAD3,TGFB2
Cyclins and Cell Cycle Regulation	3.33	0.193	#N/A	ABL1,CCNA2,CCNB1,CCNB2,CCND1,CCND2,CDK1,CDK6,CDKN2A,CDKN2C,E2F1,E2F8,HDAC9,PPP2R2B,PPP2R3A,TGFB2
FXR/RXR Activation	3.32	0.168	#N/A	APOC1,APOE,C9,CLU,CYP27A1,FBP1,FOXO1,HNF1A,IL1A,IL1B,IL1RN,LPL,NR1H3,PLTP,PPARG,RBP4,SCARB1,SERPINA1,SERPINF1,SLC10A1,TNF
IL-17A Signaling in Gastric Cells	3.3	0.308	#N/A	CCL20,CCL5,CXCL1,CXCL8,IL17RB,JUN,NFKB1,TNF
T Cell Receptor Signaling	3.27	0.127	#N/A	CALM1 (includes others),CAMK4,CARD11,CD247,CD28,CD3D,CD3E,CD3G,CD80,CD86,CD8A,CSF2,CTLA4,DUSP6,FYN,HLA-DMB,HLA-DPA1,HLA-DPB1,HLA-DQA1,HLA-DQB1,HLA-DQB2,HLA-DRA,HLA-DRB1,HLA-DRB5,HNF1A,ICOS,IFNG,ITK,JUN,LEF1,MALT1,NFATC2,NFKB1,NFKBIA,PAG1,PDK1,PIK3CG,PTPN22,RALA,RRAS2,SKAP1,TCF4,TCF7L2,TNF,VAV2
iNOS Signaling	3.27	0.239	#N/A	CALM1 (includes others),CAMK4,CD14,HMGA1,IFNG,IRAK2,JUN,NFKB1,NFKBIA,NFKBID,TLR4
PEDF Signaling	3.27	0.19	#N/A	BCL2,DOCK3,HNF1A,NFKB1,NFKBIA,NFKBID,PIK3CG,PPARG,RALA,ROCK2,RRAS2,SERPINF1,SOD2,TCF4,TCF7L2,ZEB1
Prostate Cancer Signaling	3.26	0.174	#N/A	ABL1,AR,BCL2,CCND1,CREB5,E2F1,FOXO1,HDAC9,HSP90AA1,HSP90B1,LEF1,MDM2,NFKB1,NFKBIA,NFKBID,NKX3-1,PIK3CG,RALA,RRAS2
SPINK1 General Cancer Pathway	3.24	0.213	#N/A	GZMA,IL6,MT1E,MT1F,MT1G,MT1H,MT1M,MT1X,MT2A,PIK3CG,PRSS3,RALA,RRAS2
Semaphorin Neuronal Repulsive Signaling Pathway	3.21	0.159	#N/A	DPYSL3,FARP1,FARP2,FYN,ITGA6,ITGA7,ITGAD,ITGB3,ITGB4,ITGB5,ITGB8,MYL6B,MYL9,NRP1,NRP2,PAK1,PDE4D,PIK3CG,PLCG2,PLXNA2,PRKAR2B,ROCK2,VCAN
MSP-RON Signaling In Cancer Cells Pathway	3.17	0.161	#N/A	CCND1,CREB5,ETS1,F11,HNF1A,ITGA6,ITGB4,JUN,KLK4,LEF1,MET,MYC,NFKB1,NFKBIA,PDGFC,PIK3CG,RALA,RRAS2,TCF4,TCF7L2,VIM,YWHAH
NRF2-mediated Oxidative Stress Response	3.16	0.142	#N/A	ABCC4,ACTB,DNAJA1,DNAJA4,DNAJB1,DNAJB4,DNAJC5B,EIF2AK3,FTH1,FTL,GCLC,GCLM,GSTO2,HERPUD1,HMOX1,HSP90AA1,HSP90B1,JUN,MGST1,MGST3,PIK3CG,PRDX1,PRKCA,PRKCG,RALA,RRAS2,SCARB1,SOD2,SQSTM1,TXN
Actin Cytoskeleton Signaling	3.15	0.138	#N/A	ACTB,ARHGAP24,BAIAP2,CD14,DIAPH3,FGF10,FGF13,FGF18,FN1,GSN,IQGAP3,ITGA6,ITGA7,ITGAD,ITGB3,ITGB4,ITGB5,ITGB8,MATK,MYL6B,MYL9,PAK1,PDGFC,PIK3CG,RALA,RDX,ROCK2,RRAS2,SLC9A1,TIAM1,TMSB10/TMSB4X,VAV2,VCL
Altered T Cell and B Cell Signaling in Rheumatoid Arthritis	3.11	0.134	#N/A	CCL21,CD247,CD28,CD3D,CD3E,CD3G,CD79B,CD80,CD86,CSF1,CSF2,CXCL13,HLA-DMB,HLA-DPA1,HLA-DPB1,HLA-DQA1,HLA-DQB1,HLA-DQB2,HLA-DRA,HLA-DRB1,HLA-DRB5,IFNG,IL10,IL15,IL1A,IL1B,IL1RN,IL6,LTB,NFKB1,SLAMF1,SPP1,TLR4,TNF,TNFRSF13B
ERK/MAPK Signaling	3.09	0.141	#N/A	CREB5,DUSP4,DUSP6,ETS1,FYN,HSPB1,ITGA6,ITGA7,ITGAD,ITGB3,ITGB4,ITGB5,ITGB8,KSR1,MYC,PAK1,PIK3CG,PLA2G4A,PLCG2,PPARG,PPP1R14A,PPP1R14C,PPP2R2B,PPP2R3A,PRKAR2B,PRKCA,PRKCG,RALA,RRAS2,YWHAH
Glioma Invasiveness Signaling	3.08	0.197	#N/A	HMMR,ITGB3,MMP2,MMP9,PIK3CG,PLAU,RALA,RHOB,RHOC,RHOH,RND3,RRAS2,TIMP1,TIMP3
α-Adrenergic Signaling	3.08	0.173	#N/A	ADCY3,ADCY9,CALM1 (includes others),CAMK4,GNAO1,GNG11,GNG2,GNG4,GNG7,GYS1,PLCG2,PRKAR2B,PRKCA,PRKCG,RALA,RRAS2,SLC8A1,SLC8A2
ATM Signaling	3.06	0.177	#N/A	ABL1,BRAT1,CCNB1,CCNB2,CDC25C,CDK1,CREB5,GADD45A,GADD45B,JUN,MDM2,NFKBIA,PPP2R2B,PPP2R3A,RAD51,SMC2,ZEB1
G-Protein Coupled Receptor Signaling	3.01	0.131	#N/A	ADCY3,ADCY9,CAMK2D,CAMK4,CHRM3,CNR1,CREB5,DUSP4,DUSP6,FPR2,FYN,GNAO1,HRH1,LPAR1,NFKB1,NFKBIA,NFKBID,OPRK1,P2RY14,PDE3B,PDE4D,PDE7B,PIK3CG,PLCB1,PRKAR2B,PRKCA,PRKCG,RALA,RGS12,RGS16,RGS2,RRAS2,SMPDL3A,SMPDL3B,TULP2,VIPR2
PTEN Signaling	3	0.153	#N/A	BCL2,BCL2L11,CCND1,FGFR1,FLT1,FOXO1,IGF1R,INPP5F,INSR,ITGA6,ITGA7,ITGAD,ITGB3,ITGB4,ITGB5,ITGB8,NFKB1,NTRK2,PIK3CG,RALA,RRAS2,SYNJ2,YWHAH
Eicosanoid Signaling	2.96	0.2	#N/A	ABHD3,AKR1C3,ALOX15B,ALOX5AP,CYSLTR2,FPR2,HPGDS,LTA4H,LTC4S,PLA2G4A,PLA2G7,PTGDS,PTGS2
Dendritic Cell Maturation	2.96	0.123	#N/A	CD1A,CD1B,CD247,CD3D,CD3E,CD3G,CD80,CD83,CD86,COL1A1,COL1A2,CREB5,CSF2,FCGR1A,FCGR2B,FCGR3A/FCGR3B,HLA-DMB,HLA-DPA1,HLA-DPB1,HLA-DQA1,HLA-DQB1,HLA-DQB2,HLA-DRA,HLA-DRB1,HLA-DRB5,IL10,IL15,IL1A,IL1B,IL1RN,IL32,IL6,IRF8,LTB,NFKB1,NFKBIA,NFKBID,PIK3CG,PLCB1,PLCG2,STAT4,TLR4,TNF,TREM2
FAT10 Cancer Signaling Pathway	2.94	0.22	#N/A	ACKR3,IFNG,IL6,MAD2L1,NFKB1,NFKBIA,PCNA,SMAD3,TCF7L2,TGFB2,TNF
Antioxidant Action of Vitamin C	2.93	0.168	#N/A	ABHD3,CSF2,CSF2RA,GLRX,GSTO2,HMOX1,NFKB1,NFKBIA,NFKBID,PLA2G4A,PLA2G7,PLCB1,PLCG2,PLD3,SLC2A1,SLC2A3,TNF,TXN
Interferon Signaling	2.92	0.25	#N/A	BCL2,IFIT1,IFIT3,IFITM2,IFITM3,IFNG,ISG15,MX1,OAS1
Complement System	2.92	0.25	#N/A	C1QA,C1QB,C1QC,C2,C8B,C9,CD59,CFD,SERPING1
Vitamin-C Transport	2.91	0.304	#N/A	GJB2,GLRX,GSTO2,SLC2A1,SLC2A3,STOM,TXN
Role of NFAT in Regulation of the Immune Response	2.89	0.122	#N/A	CALM1 (includes others),CAMK4,CD247,CD28,CD3D,CD3E,CD3G,CD79B,CD80,CD86,FCER1A,FCGR1A,FCGR2B,FCGR3A/FCGR3B,FYN,GNAO1,GNG11,GNG2,GNG4,GNG7,HLA-DMB,HLA-DPA1,HLA-DPB1,HLA-DQA1,HLA-DQB1,HLA-DQB2,HLA-DRA,HLA-DRB1,HLA-DRB5,ITK,JUN,KPNA2,MEF2C,NFATC2,NFKB1,NFKBIA,NFKBID,ORAI1,PIK3CG,PLCB1,PLCG2,RALA,RCAN2,RRAS2
Autophagy	2.84	0.137	#N/A	BCL2,BMP6,CALM1 (includes others),CAMK4,CREB5,DAPK2,DDIT3,DRAM1,E2F1,EIF2AK3,ERN1,FOXO1,INSR,JUN,MYC,NFKB1,PIK3CG,PPP2R2B,PPP2R3A,PRKAR2B,RAB7A,RAB7B,RALA,SQSTM1,TGFB2,TLR4,TNF,UVRAG,WIPI2
Role of Cytokines in Mediating Communication between Immune Cells	2.8	0.212	#N/A	CSF2,CXCL8,IFNG,IL10,IL15,IL1A,IL1B,IL1RN,IL32,IL6,TNF
Estrogen Receptor Signaling	2.75	0.118	#N/A	ADCY3,ADCY9,BCL2,CCND1,CREB5,ESR2,FBXO32,FOXO1,GNAO1,GNG11,GNG2,GNG4,GNG7,HES1,HSP90AA1,HSP90B1,IGF1R,JUN,MDK,MED12L,MMP1,MMP10,MMP12,MMP2,MMP7,MMP9,MYC,MYL6B,MYL9,NDUFS3,NFKB1,NRIP1,PAK1,PCNA,PDGFC,PIK3CG,PLCB1,PLCG2,PRKAR2B,PRKCA,PRKCG,RALA,ROCK2,RRAS2,RUNX2,SNAI1,SOD2
Apelin Endothelial Signaling Pathway	2.75	0.152	#N/A	ADCY3,ADCY9,CALM1 (includes others),CAMK4,CCL2,GNAO1,GNG11,GNG2,GNG4,GNG7,JUN,MEF2C,NFKB1,PIK3CG,PLCB1,PRKCA,PRKCG,RALA,RRAS2,SMAD3,VCAM1
Small Cell Lung Cancer Signaling	2.72	0.17	#N/A	ABL1,BCL2,CCND1,CCND2,CDK6,CKS1B,E2F1,FHIT,HDAC9,MYC,NFKB1,NFKBIA,NFKBID,PIK3CG,PTGS2,TRAF1
IL-1 Signaling	2.72	0.17	#N/A	ADCY3,ADCY9,GNAO1,GNG11,GNG2,GNG4,GNG7,IL1A,IL1R1,IL1RAP,IRAK2,JUN,NFKB1,NFKBIA,NFKBID,PRKAR2B
Death Receptor Signaling	2.72	0.17	#N/A	ACTB,BCL2,BIRC3,CRADD,HSPB1,LMNA,MAP4K4,NFKB1,NFKBIA,NFKBID,PARP16,PARP8,TNF,TNFRSF10B,TNFRSF21,TNFSF10
Bile Acid Biosynthesis, Neutral Pathway	2.71	0.385	#N/A	AKR1C1/AKR1C2,AKR1C3,AKR1D1,CYP27A1,HSD3B7
Signaling by Rho Family GTPases	2.71	0.128	#N/A	ACTB,BAIAP2,CDH20,CDH23,CIT,DIAPH3,GNAO1,GNG11,GNG2,GNG4,GNG7,ITGA6,ITGA7,ITGAD,ITGB3,ITGB4,ITGB5,ITGB8,JUN,MYL6B,MYL9,NCF1,NFKB1,PAK1,PIK3CG,RDX,RHOB,RHOC,RHOH,RND3,ROCK2,SLC9A1,STMN1,VIM
Role of PKR in Interferon Induction and Antiviral Response	2.62	0.152	#N/A	ATF3,COLEC12,DDX58,E2F1,FCGR1A,HSP90AA1,HSP90B1,HSPA1A/HSPA1B,HSPA5,IFNG,IL1B,JUN,MSR1,NFKB1,NFKBIA,NFKBID,NLRP3,PDGFC,TLR4,TNF
Ephrin Receptor Signaling	2.6	0.136	#N/A	ABL1,CREB5,EFNA5,EPHB1,FYN,GNAO1,GNG11,GNG2,GNG4,GNG7,ITGA6,ITGA7,ITGAD,ITGB3,ITGB4,ITGB5,ITGB8,MAP4K4,PAK1,PDGFC,PIK3CG,PTPN13,RALA,ROCK2,RRAS2,SDC2,SORBS1
Regulation of Cellular Mechanics by Calpain Protease	2.59	0.17	#N/A	CCNA2,CCND1,CCND2,CDK1,CDK6,ITGA6,ITGA7,ITGAD,ITGB3,ITGB4,ITGB5,ITGB8,RALA,RRAS2,VCL
Endocannabinoid Cancer Inhibition Pathway	2.59	0.148	#N/A	ADCY3,ADCY9,ATF3,CCND1,CCND2,CNR1,CREB5,DDIT3,GNAO1,HNF1A,LEF1,MMP2,MYC,NUPR1,PDGFC,PIK3CG,PRKAR2B,ROCK2,TCF4,TCF7L2,VIM
Mitotic Roles of Polo-Like Kinase	2.59	0.19	#N/A	CCNB1,CCNB2,CDC20,CDC25C,CDK1,HSP90AA1,HSP90B1,PLK1,PPP2R2B,PPP2R3A,PRC1,PTTG1
Tec Kinase Signaling	2.59	0.119	#N/A	ACTB,BLK,CD247,CD3D,CD3E,CD3G,FCER1A,FYN,GNAO1,GNG11,GNG2,GNG4,GNG7,HCK,ITGA6,ITGA7,ITGAD,ITGB3,ITGB4,ITGB5,ITGB8,ITK,NFKB1,PAK1,PIK3CG,PLCG2,PRKCA,PRKCG,RHOB,RHOC,RHOH,RND3,STAT4,TEC,TLR4,TNF,TNFRSF10B,TNFRSF21,TNFSF10,TXK,VAV2,YES1
Estrogen-mediated S-phase Entry	2.57	0.269	#N/A	CCNA2,CCND1,CDK1,E2F1,E2F8,ESR2,MYC
Inflammasome pathway	2.53	0.3	#N/A	CTSB,IL1B,NFKB1,NLRP3,P2RX7,TLR4
IL-7 Signaling Pathway	2.49	0.178	#N/A	BCL2,CCND1,EBF1,FOXO1,FYN,IFNG,IL7R,JUN,MET,MYC,PAX5,PIK3CG,SLC2A1
CXCR4 Signaling	2.48	0.14	#N/A	ADCY3,ADCY9,EGR1,GNAO1,GNG11,GNG2,GNG4,GNG7,JUN,MYL6B,MYL9,PAK1,PIK3CG,PLCB1,PRKCA,PRKCG,RALA,RHOB,RHOC,RHOH,RND3,ROCK2,RRAS2
Senescence Pathway	2.48	0.122	#N/A	ATF3,CALM1 (includes others),CAMK4,CCNB1,CCNB2,CCND1,CCND2,CDC25C,CDK1,CDK6,CDKN2A,CXCL8,E2F1,E2F8,ETS1,EZH2,GADD45A,GADD45B,IL1A,IL6,JUN,MDM2,NFATC2,NFKB1,PDK1,PDK4,PIK3CG,PPP2R2B,PPP2R3A,RALA,RRAS2,SERPINE1,SMAD3,SOD2,SQSTM1,TGFB2
Actin Nucleation by ARP-WASP Complex	2.45	0.165	#N/A	BAIAP2,ITGA6,ITGA7,ITGAD,ITGB3,ITGB4,ITGB5,ITGB8,RALA,RHOB,RHOC,RHOH,RND3,ROCK2,RRAS2
P2Y Purigenic Receptor Signaling Pathway	2.42	0.148	#N/A	ADCY3,ADCY9,CREB5,GNG11,GNG2,GNG4,GNG7,ITGB3,JUN,MYC,NFKB1,PIK3CG,PLCB1,PLCG2,PRKAR2B,PRKCA,PRKCG,RALA,RRAS2
Germ Cell-Sertoli Cell Junction Signaling	2.42	0.139	#N/A	A2M,ACTB,AFDN,EPN2,FER,GSN,ITGA6,MAP3K13,PAK1,PIK3CG,RALA,RHOB,RHOC,RHOH,RND3,RRAS2,SORBS1,TGFB2,TJP1,TNF,TUBA1A,TUBB,VCL
Endoplasmic Reticulum Stress Pathway	2.41	0.286	#N/A	ATF6,DDIT3,EIF2AK3,ERN1,HSP90B1,HSPA5
Regulation of Actin-based Motility by Rho	2.4	0.155	#N/A	ACTB,BAIAP2,GSN,ITGA6,ITGA7,ITGAD,ITGB3,ITGB4,ITGB5,ITGB8,MYL6B,MYL9,PAK1,RHOB,RHOC,RHOH,RND3
Myc Mediated Apoptosis Signaling	2.4	0.2	#N/A	BCL2,BCL2L11,CDKN2A,CRADD,MDM2,MYC,NFKB1,PMAIP1,PRKAR2B,TNF
Caveolar-mediated Endocytosis Signaling	2.38	0.173	#N/A	ABL1,ACTB,FLNB,FYN,INSR,ITGA6,ITGA7,ITGAD,ITGB3,ITGB4,ITGB5,ITGB8,PRKCA
TR/RXR Activation	2.37	0.167	#N/A	AKR1C1/AKR1C2,AKR1C3,CAMK4,HP,LDLR,MDM2,ME1,PDE3B,PIK3CG,RCAN2,SCARB1,SLC2A1,STRBP,THRB
Fcγ Receptor-mediated Phagocytosis in Macrophages and Monocytes	2.36	0.161	#N/A	ACTB,CSF2,FCGR1A,FCGR3A/FCGR3B,FYN,HCK,HMOX1,NCF1,PAK1,PIK3CG,PLD3,PRKCA,PRKCG,VAV2,YES1
Apoptosis Signaling	2.36	0.157	#N/A	AIFM1,BCL2,BCL2A1,BCL2L11,BIRC3,CDK1,LMNA,MAP4K4,NFKB1,NFKBIA,NFKBID,PLCG2,PRKCA,RALA,RRAS2,TNF
Oncostatin M Signaling	2.35	0.209	#N/A	CHI3L1,EPAS1,MMP1,MT2A,OSM,PLAU,RALA,RRAS2,TIMP3
G Protein Signaling Mediated by Tubby	2.35	0.209	#N/A	ABL1,GNAO1,GNG11,GNG2,GNG4,GNG7,INSR,PLCB1,PLCG2
Semaphorin Signaling in Neurons	2.34	0.186	#N/A	DPYSL3,FYN,MET,NRP1,PAK1,PLXNA2,RHOB,RHOC,RHOH,RND3,ROCK2
fMLP Signaling in Neutrophils	2.34	0.146	#N/A	CALM1 (includes others),CAMK4,FPR2,GNAO1,GNG11,GNG2,GNG4,GNG7,NCF1,NFATC2,NFKB1,NFKBIA,NFKBID,PIK3CG,PLCB1,PRKCA,PRKCG,RALA,RRAS2
Relaxin Signaling	2.31	0.14	#N/A	ADCY3,ADCY9,CTH,GNAO1,GNG11,GNG2,GNG4,GNG7,JUN,MMP9,NFKB1,NFKBIA,NFKBID,PDE3B,PDE4D,PDE7B,PIK3CG,PRKAR2B,SMPDL3A,SMPDL3B,TULP2
MIF-mediated Glucocorticoid Regulation	2.31	0.222	#N/A	CD14,CD74,NFKB1,NFKBIA,NFKBID,PLA2G4A,PTGS2,TLR4
Toll-like Receptor Signaling	2.28	0.169	#N/A	CD14,IL1A,IL1B,IL1RL1,IL1RN,IRAK2,JUN,MAP4K4,NFKB1,NFKBIA,TLR4,TNF,TRAF1
MIF Regulation of Innate Immunity	2.28	0.205	#N/A	CD14,CD74,JUN,NFKB1,NFKBIA,NFKBID,PLA2G4A,PTGS2,TLR4
Extrinsic Prothrombin Activation Pathway	2.26	0.312	#N/A	F13A1,F3,PROC,TFPI,THBD
eNOS Signaling	2.24	0.138	#N/A	ADCY3,ADCY9,AQP3,CALM1 (includes others),CAMK4,CCNA2,CHRM3,ESR2,FLT1,HSP90AA1,HSP90B1,HSPA1A/HSPA1B,HSPA5,LPAR1,LPAR3,PDGFC,PIK3CG,PLCG2,PRKAR2B,PRKCA,PRKCG
RhoGDI Signaling	2.22	0.127	#N/A	ACTB,CDH20,CDH23,DLC1,ESR2,GNAO1,GNG11,GNG2,GNG4,GNG7,ITGA6,ITGA7,ITGAD,ITGB3,ITGB4,ITGB5,ITGB8,MYL6B,MYL9,PAK1,PRKCA,RDX,RHOB,RHOC,RHOH,RND3,ROCK2
Sertoli Cell-Sertoli Cell Junction Signaling	2.22	0.129	#N/A	A2M,ACTB,AFDN,CLDN12,EPN2,ITGA6,ITGA7,ITGAD,ITGB3,ITGB4,ITGB5,ITGB8,JUN,MAP3K13,MPP6,PRKAR2B,RALA,RRAS2,SORBS1,SPTBN1,TJP1,TJP2,TNF,TUBA1A,TUBB,VCL
GP6 Signaling Pathway	2.22	0.145	#N/A	CALM1 (includes others),CAMK4,COL19A1,COL1A1,COL1A2,COL23A1,COL4A2,COL6A1,COL6A2,FYN,ITGB3,ITK,LAMB1,PIK3CG,PLCG2,PRKCA,PRKCG,VAV2
T Cell Exhaustion Signaling Pathway	2.2	0.115	#N/A	BATF,CD247,CD274,CD28,CD3D,CD3E,CD3G,CD80,CD86,CTLA4,FOXO1,GZMB,HLA-DMB,HLA-DPA1,HLA-DPB1,HLA-DQA1,HLA-DQB1,HLA-DQB2,HLA-DRA,HLA-DRB1,HLA-DRB5,IFNG,IL10,IL12RB1,IL12RB2,IL6,IRF4,JUN,NFATC2,PDK1,PIK3CG,PLCG2,PPP2R2B,PPP2R3A,PRDM1,RALA,RRAS2,SMAD3,STAT4
Noradrenaline and Adrenaline Degradation	2.2	0.233	#N/A	ALDH1A1,ALDH1A2,ALDH2,COMT,DHRS9,MAOB,SMOX
Dopamine Degradation	2.2	0.261	#N/A	ALDH1A1,ALDH1A2,ALDH2,COMT,MAOB,SMOX
Cardiac β-adrenergic Signaling	2.2	0.133	#N/A	ADCY3,ADCY9,AKAP12,AKAP6,GNAO1,GNG11,GNG2,GNG4,GNG7,PDE3B,PDE4D,PDE7B,PPP1R14A,PPP1R14C,PPP2R2B,PPP2R3A,PRKAR2B,RYR2,SLC8A1,SLC8A2,SMPDL3A,SMPDL3B,TULP2
Chronic Myeloid Leukemia Signaling	2.19	0.151	#N/A	ABL1,CCND1,CCND2,CDK6,CDKN2A,E2F1,E2F8,HDAC9,MDM2,MYC,NFKB1,PIK3CG,RALA,RRAS2,SMAD3,TGFB2
IL-23 Signaling Pathway	2.15	0.196	#N/A	CSF2,IL12RB1,IL12RB2,IL1B,NFKB1,NFKBIA,PIK3CG,STAT4,TNF
Thrombin Signaling	2.14	0.127	#N/A	ADCY3,ADCY9,CAMK1D,CAMK2D,CAMK4,GATA3,GNAO1,GNG11,GNG2,GNG4,GNG7,MYL6B,MYL9,NFKB1,PIK3CG,PLCB1,PLCG2,PRKCA,PRKCG,RALA,RHOB,RHOC,RHOH,RND3,ROCK2,RRAS2
Integrin Signaling	2.14	0.127	#N/A	ABL1,ACTB,BCAR3,CTTN,FYN,GSN,ITGA6,ITGA7,ITGAD,ITGB3,ITGB4,ITGB5,ITGB8,MYL9,NEDD9,PAK1,PIK3CG,PLCG2,RALA,RHOB,RHOC,RHOH,RND3,RRAS2,TSPAN4,VCL
Putrescine Degradation III	2.14	0.294	#N/A	ALDH1A1,ALDH1A2,ALDH2,MAOB,SMOX
Tryptophan Degradation to 2-amino-3-carboxymuconate Semialdehyde	2.13	0.5	#N/A	IDO1,KYNU,TDO2
Cholecystokinin/Gastrin-mediated Signaling	2.13	0.145	#N/A	IL1A,IL1B,IL1RN,JUN,MEF2C,PLCB1,PRKCA,PRKCG,PTGS2,RALA,RHOB,RHOC,RHOH,RND3,ROCK2,RRAS2,TNF
cAMP-mediated signaling	2.12	0.124	#N/A	ADCY3,ADCY9,AKAP12,AKAP6,CALM1 (includes others),CAMK1D,CAMK2D,CAMK4,CHRM3,CNR1,CREB5,DUSP4,DUSP6,FPR2,GNAO1,LPAR1,OPRK1,P2RY14,PDE3B,PDE4D,PDE7B,PRKAR2B,RGS12,RGS2,SMPDL3A,SMPDL3B,TULP2,VIPR2
TNFR2 Signaling	2.12	0.226	#N/A	BIRC3,JUN,NFKB1,NFKBIA,NFKBID,TNF,TRAF1
Ovarian Cancer Signaling	2.11	0.135	#N/A	ABL1,BCL2,BRCA2,CCND1,CDKN2A,E2F1,HDAC9,HNF1A,LEF1,MMP2,MMP7,MMP9,PDGFC,PIK3CG,PRKAR2B,PTGS2,RAD51,RALA,RRAS2,TCF4,TCF7L2
Xenobiotic Metabolism PXR Signaling Pathway	2.11	0.131	#N/A	ALDH1A1,ALDH1A2,ALDH2,CAMK2D,CHST15,CITED2,GSTO2,HS3ST2,HS3ST3B1,HSP90AA1,HSP90B1,MAOB,MGST1,MGST3,NRIP1,PPP1R14A,PPP1R14C,PRKAR2B,PRKCA,PRKCG,SMOX,SULT1C2,UST
Acute Myeloid Leukemia Signaling	2.1	0.156	#N/A	CCND1,CSF2RA,FLT3,HNF1A,IDH1,LEF1,MYC,NFKB1,PIK3CG,PIM2,RALA,RRAS2,TCF4,TCF7L2
Phospholipase C Signaling	2.09	0.109	#N/A	ADCY3,ADCY9,AHNAK,CALM1 (includes others),CAMK4,CD247,CD3D,CD3E,CD3G,CD79B,CREB5,FCGR2B,FYN,GNG11,GNG2,GNG4,GNG7,HDAC9,HMOX1,ITGA6,ITGA7,ITGAD,ITGB3,ITGB4,ITGB5,ITGB8,ITK,MARCKS,MEF2C,MYL6B,MYL9,NFATC2,NFKB1,PEBP1,PLA2G4A,PLCB1,PLCG2,PLD3,PPP1R14A,PRKCA,PRKCG,RALA,RHOB,RHOC,RHOH,RND3,RRAS2,TGM2
Role of NFAT in Cardiac Hypertrophy	2.09	0.124	#N/A	ADCY3,ADCY9,CALM1 (includes others),CAMK1D,CAMK2D,CAMK4,GNG11,GNG2,GNG4,GNG7,HDAC9,IGF1R,IL6,LIF,MEF2C,PIK3CG,PLCB1,PLCG2,PRKAR2B,PRKCA,PRKCG,RALA,RCAN2,RRAS2,SLC8A1,SLC8A2,TGFB2
Inhibition of Angiogenesis by TSP1	2.04	0.219	#N/A	CD36,FYN,HSPG2,JUN,MMP9,SDC2,THBS1
γ-linolenate Biosynthesis II (Animals)	2.02	0.278	#N/A	ACSL3,ACSL4,FADS1,FADS2,SLC27A4
Glutamate Receptor Signaling	2.02	0.169	#N/A	CALM1 (includes others),CAMK4,GLUL,GNG11,GNG2,GNG4,GNG7,HOMER1,HOMER2,SLC1A3,SLC38A1
Aldosterone Signaling in Epithelial Cells	1.99	0.131	#N/A	CRYAB,DNAJA1,DNAJB1,DNAJB4,DNAJC5B,HSP90AA1,HSP90B1,HSPA1A/HSPA1B,HSPA5,HSPB1,HSPD1,HSPH1,KCNMA1,PIK3CG,PLCB1,PLCG2,PRKCA,PRKCG,SGK1,SLC12A2,SLC9A1
Cancer Drug Resistance By Drug Efflux	1.94	0.172	#N/A	ABCG2,FOXO1,MDM2,NFKB1,PDK1,PIK3CG,PTGS2,RALA,RRAS2,YBX1
Dopamine Receptor Signaling	1.92	0.158	#N/A	ADCY3,ADCY9,COMT,GCH1,MAOB,NCS1,PPP1R14A,PPP1R14C,PPP2R2B,PPP2R3A,PRKAR2B,SMOX
Tryptophan Degradation X (Mammalian, via Tryptamine)	1.92	0.263	#N/A	ALDH1A1,ALDH1A2,ALDH2,MAOB,SMOX
Regulation of the Epithelial-Mesenchymal Transition Pathway	1.92	0.124	#N/A	ADAM17,EGR1,ETS1,FGF10,FGF13,FGF18,FGFR1,GAB1,HNF1A,ID2,LEF1,MET,MMP2,MMP9,NFKB1,PIK3CG,RALA,RRAS2,SMAD3,SNAI1,TCF4,TCF7L2,TGFB2,ZEB1
Iron homeostasis signaling pathway	1.91	0.135	#N/A	ACO1,ATP6V0D2,BMP6,CD163,EPAS1,FTH1,FTL,GDF15,HAMP,HBA1/HBA2,HBB,HMOX1,HP,IL6,SLC25A37,SLC48A1,SMAD3,TFRC
GNRH Signaling	1.86	0.124	#N/A	ADCY3,ADCY9,CALM1 (includes others),CAMK2D,CAMK4,CREB5,EGR1,GNG11,GNG2,GNG4,GNG7,HBEGF,JUN,MAP3K13,MMP2,NFKB1,PAK1,PLCB1,PRKAR2B,PRKCA,PRKCG,RALA,RRAS2
FAK Signaling	1.83	0.138	#N/A	ACTB,FYN,HMMR,ITGA6,ITGA7,ITGAD,ITGB3,ITGB4,ITGB5,ITGB8,PAK1,PIK3CG,PLCG2,RALA,RRAS2,VCL
Breast Cancer Regulation by Stathmin1	1.82	0.101	#N/A	ACKR3,ADGRB3,ADGRE2,ADGRG5,ADGRV1,AURKA,AURKB,BMP6,C5AR2,CAMK1D,CAMK2D,CAMK4,CCND1,CCND2,CDK1,CDK6,CHRM3,CNR1,CREB5,CYSLTR2,E2F1,E2F8,FPR2,GNG11,GNG2,GNG4,GNG7,GPR137B,GPR141,GPR183,GPRC5A,HRH1,JUN,LGR4,LPAR1,LPAR3,MMP2,MMP9,NFKB1,OPRK1,P2RY14,PAK1,PDGFC,PIK3CG,PLCB1,PPP1R14A,PPP1R14C,PPP2R2B,PPP2R3A,PRKAR2B,PRKCA,PRKCG,RALA,RRAS2,STMN1,TGFB2,TUBA1A,TUBB,VIPR2
PAK Signaling	1.79	0.137	#N/A	ARHGAP10,ITGA6,ITGA7,ITGAD,ITGB3,ITGB4,ITGB5,ITGB8,MYL6B,MYL9,PAK1,PDGFC,PIK3CG,RALA,RRAS2,TNF
Role of MAPK Signaling in the Pathogenesis of Influenza	1.79	0.152	#N/A	ABHD3,BCL2,CCL2,CCL5,IFNG,PLA2G4A,PLA2G7,PRKCA,PTGS2,RALA,RRAS2,TNF
5-aminoimidazole Ribonucleotide Biosynthesis I	1.78	0.667	#N/A	GART,PFAS
Glutathione Biosynthesis	1.78	0.667	#N/A	GCLC,GCLM
Ascorbate Recycling (Cytosolic)	1.78	0.667	#N/A	GLRX,GSTO2
Glioblastoma Multiforme Signaling	1.77	0.125	#N/A	CCND1,CCND2,CDK6,CDKN2A,E2F1,E2F8,FOXO1,IGF1R,LEF1,MDM2,MYC,PDGFC,PIK3CG,PLCB1,PLCG2,RALA,RHOB,RHOC,RHOH,RND3,RRAS2
p38 MAPK Signaling	1.76	0.136	#N/A	CREB5,DDIT3,HSPB1,IL1A,IL1B,IL1R1,IL1R2,IL1RAP,IL1RL1,IL1RN,IRAK2,MEF2C,MYC,PLA2G4A,TGFB2,TNF
Chondroitin Sulfate Degradation (Metazoa)	1.74	0.286	#N/A	CEMIP,CEMIP2,GM2A,HEXB
Cardiac Hypertrophy Signaling	1.74	0.115	#N/A	ADCY3,ADCY9,CALM1 (includes others),CAMK4,GNAO1,GNG11,GNG2,GNG4,GNG7,HSPB1,IGF1R,IL6,JUN,MAP3K13,MEF2C,MYL6B,MYL9,PIK3CG,PLCB1,PLCG2,PRKAR2B,RALA,RHOB,RHOC,RHOH,RND3,ROCK2,RRAS2,TGFB2
Lymphotoxin β Receptor Signaling	1.7	0.167	#N/A	CXCL1,LTB,NFKB1,NFKBIA,NFKBID,PIK3CG,TNFSF14,TRAF1,VCAM1
Gαs Signaling	1.7	0.133	#N/A	ADCY3,ADCY9,CHRM3,CNR1,CREB5,GNAO1,GNG11,GNG2,GNG4,GNG7,HCK,PRKAR2B,RAPGEF2,RGS2,RYR2,VIPR2
Activation of IRF by Cytosolic Pattern Recognition Receptors	1.69	0.159	#N/A	DDX58,IFIT2,IL10,IL6,ISG15,JUN,NFKB1,NFKBIA,NFKBID,TNF
Sumoylation Pathway	1.68	0.139	#N/A	AR,ETS1,JUN,MDM2,MYB,NFKB1,NFKBIA,PCNA,RANBP2,RHOB,RHOC,RHOH,RND3,ZEB1
CDK5 Signaling	1.67	0.135	#N/A	ABL1,ADCY3,ADCY9,CABLES1,EGR1,ITGA6,LAMB1,NTRK2,PPP1R14A,PPP1R14C,PPP2R2B,PPP2R3A,PRKAR2B,RALA,RRAS2
Neuroprotective Role of THOP1 in Alzheimer's Disease	1.67	0.135	#N/A	CFD,CTSG,DPP4,ECE1,F11,GZMA,GZMB,HTRA1,IFNG,KLK4,MME,MMP9,PRKAR2B,PRSS21,PRSS3
RAR Activation	1.66	0.119	#N/A	ACTB,ADCY3,ADCY9,AKR1B1,AKR1C3,ALDH1A1,ALDH1A2,CITED2,CRABP2,DHRS3,DHRS9,JUN,MMP1,NFKB1,NRIP1,PIK3CG,PRKAR2B,PRKCA,PRKCG,RBP4,SMAD3,TGFB2,ZBTB16
SPINK1 Pancreatic Cancer Pathway	1.65	0.164	#N/A	CPE,CPM,CTSA,CTSB,ELANE,KLK4,MMP12,PRSS3,SMAD3
Dermatan Sulfate Degradation (Metazoa)	1.63	0.267	#N/A	CEMIP,CEMIP2,GM2A,HEXB
Systemic Lupus Erythematosus In T Cell Signaling Pathway	1.62	0.105	#N/A	CAMK4,CD247,CD28,CD3D,CD3E,CD3G,CD70,CD80,CD86,CREB5,GADD45A,HLA-DMB,HLA-DPA1,HLA-DPB1,HLA-DQA1,HLA-DQB1,HLA-DQB2,HLA-DRA,HLA-DRB1,HLA-DRB5,ICOS,IL10,IL6,IRF4,JUN,NFATC2,ORAI1,PDK1,PIK3CG,PPP2R2B,PPP2R3A,RALA,RDX,RHOB,RHOC,RHOH,RND3,ROCK2,RRAS2,YES1
Gα12/13 Signaling	1.61	0.128	#N/A	CDH20,CDH23,JUN,LPAR1,LPAR3,MEF2C,MYL6B,MYL9,NFKB1,NFKBIA,NFKBID,PIK3CG,RALA,ROCK2,RRAS2,TEC,VAV2
Salvage Pathways of Pyrimidine Deoxyribonucleotides	1.58	0.333	#N/A	APOBEC3A,CDA,TK1
LPS-stimulated MAPK Signaling	1.56	0.141	#N/A	CD14,JUN,NFKB1,NFKBIA,NFKBID,PAK1,PIK3CG,PRKCA,PRKCG,RALA,RRAS2,TLR4
Role of CHK Proteins in Cell Cycle Checkpoint Control	1.56	0.158	#N/A	CDC25C,CDK1,CLSPN,E2F1,E2F8,PCNA,PLK1,PPP2R2B,PPP2R3A
Fatty Acid α-oxidation	1.53	0.25	#N/A	ALDH1A1,ALDH1A2,ALDH2,PTGS2
MSP-RON Signaling Pathway	1.52	0.155	#N/A	ACTB,CCL2,CSF1,F11,IFNG,KLK4,PIK3CG,TLR4,TNF
Heme Degradation	1.5	0.5	#N/A	BLVRB,HMOX1
Phenylethylamine Degradation I	1.5	0.5	#N/A	ALDH2,AOC3
Melatonin Degradation II	1.5	0.5	#N/A	MAOB,SMOX
Rac Signaling	1.5	0.124	#N/A	BAIAP2,IQGAP3,ITGA6,ITGA7,ITGAD,ITGB3,ITGB4,ITGB5,ITGB8,JUN,NCF1,NFKB1,PAK1,PIK3CG,RALA,RRAS2,TIAM1
Tumoricidal Function of Hepatic Natural Killer Cells	1.49	0.208	#N/A	AIFM1,GZMB,LYVE1,PRF1,SERPINB9
Fc Epsilon RI Signaling	1.49	0.128	#N/A	CSF2,FCER1A,FYN,GAB1,INPP5F,PIK3CG,PLA2G4A,PLCG2,PRKCA,PRKCG,RALA,RRAS2,SYNJ2,TNF,VAV2
Intrinsic Prothrombin Activation Pathway	1.47	0.171	#N/A	COL1A1,COL1A2,F11,F13A1,KLK4,PROC,THBD
T Helper Cell Differentiation	1.47	0.11	#N/A	CD247,CD28,CD3D,CD3E,CD3G,CD80,CD86,GATA3,HLA-DMB,HLA-DPA1,HLA-DPB1,HLA-DQA1,HLA-DQB1,HLA-DQB2,HLA-DRA,HLA-DRB1,HLA-DRB5,ICOS,IFNG,IL10,IL12RB1,IL12RB2,IL18R1,IL21R,IL6,STAT4,TNF
Melanoma Signaling	1.47	0.16	#N/A	CCND1,CDKN2A,E2F1,MDM2,MITF,PIK3CG,RALA,RRAS2
TNFR1 Signaling	1.47	0.16	#N/A	BIRC3,CRADD,JUN,NFKB1,NFKBIA,NFKBID,PAK1,TNF
Phagosome Maturation	1.46	0.121	#N/A	ATP6V0D2,CTSA,CTSB,CTSC,CTSG,CTSK,CTSL,CTSW,CTSZ,HLA-DRA,HLA-DRB1,HLA-DRB5,NCF1,PRDX1,RAB7A,RAB7B,TUBA1A,TUBB
Prostanoid Biosynthesis	1.45	0.3	#N/A	HPGDS,PTGDS,PTGS2
Oleate Biosynthesis II (Animals)	1.45	0.3	#N/A	FADS1,FADS2,SCD
Retinoate Biosynthesis I	1.44	0.182	#N/A	AKR1B1,AKR1C3,ALDH1A1,ALDH1A2,DHRS3,DHRS9
Renin-Angiotensin Signaling	1.43	0.126	#N/A	ADCY3,ADCY9,CCL2,CCL5,JUN,NFKB1,PAK1,PIK3CG,PLCG2,PRKAR2B,PRKCA,PRKCG,RALA,RRAS2,TNF
RANK Signaling in Osteoclasts	1.43	0.135	#N/A	BIRC3,CALM1 (includes others),CAMK4,GSN,JUN,MAP3K13,MITF,NFATC2,NFKB1,NFKBIA,NFKBID,PIK3CG
April Mediated Signaling	1.42	0.167	#N/A	JUN,NFATC2,NFKB1,NFKBIA,NFKBID,TNFRSF13B,TRAF1
GM-CSF Signaling	1.41	0.143	#N/A	BCL2A1,CAMK2D,CCND1,CSF2,CSF2RA,ETS1,HCK,PIK3CG,RALA,RRAS2
Type I Diabetes Mellitus Signaling	1.4	0.106	#N/A	BCL2,CD247,CD28,CD3D,CD3E,CD3G,CD80,CD86,CPE,GZMB,HLA-DMB,HLA-DPA1,HLA-DPB1,HLA-DQA1,HLA-DQB1,HLA-DQB2,HLA-DRA,HLA-DRB1,HLA-DRB5,HSPD1,ICA1,IFNG,IL1B,IL1R1,IL1RAP,NFKB1,NFKBIA,NFKBID,PRF1,TNF
CCR3 Signaling in Eosinophils	1.39	0.122	#N/A	CALM1 (includes others),CAMK4,GNAO1,GNG11,GNG2,GNG4,GNG7,PAK1,PIK3CG,PLA2G4A,PLCB1,PRKCA,PRKCG,RALA,ROCK2,RRAS2
4-1BB Signaling in T Lymphocytes	1.38	0.176	#N/A	JUN,NFKB1,NFKBIA,NFKBID,TNFRSF9,TRAF1
Chondroitin Sulfate Biosynthesis	1.38	0.154	#N/A	CHST15,CHSY1,CSGALNACT1,HS3ST2,HS3ST3B1,SULT1C2,UST,XYLT1
B Cell Activating Factor Signaling	1.37	0.163	#N/A	JUN,NFATC2,NFKB1,NFKBIA,NFKBID,TNFRSF13B,TRAF1
1D-myo-inositol Hexakisphosphate Biosynthesis II (Mammalian)	1.36	0.222	#N/A	INPP5A,INPP5F,ITPKB,SYNJ2
D-myo-inositol (1,3,4)-trisphosphate Biosynthesis	1.36	0.222	#N/A	INPP5A,INPP5F,ITPKB,SYNJ2
Glutathione-mediated Detoxification	1.36	0.192	#N/A	GGH,GSTO2,HPGDS,MGST1,MGST3
Synaptogenesis Signaling Pathway	1.35	0.104	#N/A	ADCY3,ADCY9,AFDN,AP1B1,APOE,CADM1,CALM1 (includes others),CAMK2D,CAMK4,CDH20,CDH23,CHN1,CREB5,EFNA5,EPHB1,FARP1,FYN,HCK,MARCKS,NRXN3,NTRK2,PAK1,PIK3CG,PLCG2,PRKAR2B,RAB3A,RALA,RRAS2,STXBP2,THBS1,TIAM1,YES1
RhoA Signaling	1.35	0.123	#N/A	ACTB,ANLN,BAIAP2,CIT,DLC1,IGF1R,LPAR1,LPAR3,MYL6B,MYL9,NRP2,RAPGEF2,RDX,RND3,ROCK2
NAD biosynthesis II (from tryptophan)	1.34	0.273	#N/A	IDO1,KYNU,TDO2
Triacylglycerol Biosynthesis	1.33	0.159	#N/A	ABHD5,AGPAT4,AGPAT5,DBT,GPAT3,PLPP1,PLPP3
Chondroitin Sulfate Biosynthesis (Late Stages)	1.33	0.159	#N/A	CHST15,CHSY1,CSGALNACT1,HS3ST2,HS3ST3B1,SULT1C2,UST
Endocannabinoid Developing Neuron Pathway	1.32	0.122	#N/A	ADCY3,ADCY9,CCND1,CNR1,CREB5,GNAO1,GNG11,GNG2,GNG4,GNG7,MGLL,PIK3CG,PRKAR2B,RALA,RRAS2
Communication between Innate and Adaptive Immune Cells	1.32	0.106	#N/A	CCL3,CCL4,CCL5,CD247,CD28,CD3D,CD3E,CD3G,CD79B,CD80,CD83,CD86,CD8A,CSF2,CXCL8,HLA-DRA,HLA-DRB1,HLA-DRB5,IFNG,IL10,IL15,IL1A,IL1B,IL1RN,IL6,TLR4,TNF,TNFRSF13B
Graft-versus-Host Disease Signaling	1.32	0.109	#N/A	CD247,CD28,CD3D,CD3E,CD3G,CD80,CD86,GZMB,HLA-DMB,HLA-DPA1,HLA-DPB1,HLA-DQA1,HLA-DQB1,HLA-DQB2,HLA-DRA,HLA-DRB1,HLA-DRB5,IFNG,IL1A,IL1B,IL1RN,IL6,PRF1,TNF
PXR/RXR Activation	1.31	0.143	#N/A	ALAS1,ALDH1A1,FOXO1,IL6,INSR,PAPSS2,PRKAR2B,SCD,TNF
Protein Citrullination	1.3	0.4	#N/A	PADI2,PADI4
Creatine-phosphate Biosynthesis	1.3	0.4	#N/A	CKB,MAP4K4
Pyruvate Fermentation to Lactate	1.3	0.4	#N/A	LDHB,LDHC
Serine Biosynthesis	1.3	0.4	#N/A	PHGDH,PSAT1
Glycerol Degradation I	1.3	0.4	#N/A	GK,GPD1
Non-Small Cell Lung Cancer Signaling	1.3	0.129	#N/A	ABL1,CCND1,CCND2,CDK6,CDKN2A,E2F1,FHIT,HDAC9,PIK3CG,PRKCA,RALA,RRAS2
ErbB Signaling	1.3	0.129	#N/A	AREG,EREG,FOXO1,HBEGF,JUN,PAK1,PIK3CG,PLCG2,PRKCA,PRKCG,RALA,RRAS2
Apelin Pancreas Signaling Pathway	1.28	0.156	#N/A	DDIT3,EIF2AK3,ERN1,NFKB1,PDE3B,PIK3CG,PRKAR2B
Dilated Cardiomyopathy Signaling Pathway	1.28	0.116	#N/A	ACTB,ADCY3,ADCY9,BAG3,BCL2,CAMK1D,CAMK2D,CAMK4,GAB1,LMNA,MYL6B,MYL9,PRKAR2B,RYR2,SGCD,TNNI2,TNNT1
CD28 Signaling in T Helper Cells	1.26	0.103	#N/A	CALM1 (includes others),CAMK4,CARD11,CD247,CD28,CD3D,CD3E,CD3G,CD80,CD86,CTLA4,FYN,HLA-DMB,HLA-DPA1,HLA-DPB1,HLA-DQA1,HLA-DQB1,HLA-DQB2,HLA-DRA,HLA-DRB1,HLA-DRB5,ITK,JUN,MALT1,NFATC2,NFKB1,NFKBIA,NFKBID,PAK1,PIK3CG
Insulin Receptor Signaling	1.26	0.118	#N/A	FOXO1,FYN,GAB1,GRB10,GYS1,INPP5F,INSR,PDE3B,PIK3CG,PPP1R14A,PPP1R14C,PRKAR2B,RALA,RRAS2,SGK1,SYNJ2
Dermatan Sulfate Biosynthesis	1.25	0.145	#N/A	CHST15,CHSY1,CSGALNACT1,HS3ST2,HS3ST3B1,SULT1C2,UST,XYLT1
Hematopoiesis from Multipotent Stem Cells	1.24	0.25	#N/A	CSF1,CSF2,IL15
Cell Cycle Regulation by BTG Family Proteins	1.23	0.162	#N/A	BTG2,CCND1,E2F1,E2F8,PPP2R2B,PPP2R3A
Paxillin Signaling	1.22	0.123	#N/A	ACTB,ITGA6,ITGA7,ITGAD,ITGB3,ITGB4,ITGB5,ITGB8,PAK1,PIK3CG,RALA,RRAS2,VCL
Serotonin Degradation	1.22	0.143	#N/A	ALDH1A1,ALDH1A2,ALDH2,CSGALNACT1,DHRS9,LARGE1,MAOB,SMOX
Salvage Pathways of Pyrimidine Ribonucleotides	1.22	0.125	#N/A	AK5,APOBEC3A,CDA,CDK1,CDK6,GRK5,NEK2,PAK1,PLK1,PRKX,SGK1,UCK2
Gαi Signaling	1.22	0.116	#N/A	ADCY3,ADCY9,CNR1,FPR2,GNAO1,GNG11,GNG2,GNG4,GNG7,LPAR1,OPRK1,P2RY14,PRKAR2B,RALA,RGS12,RRAS2
PDGF Signaling	1.21	0.128	#N/A	ABL1,INPP5F,JUN,MYC,PDGFC,PIK3CG,PLCG2,PRKCA,RALA,RRAS2,SYNJ2
Remodeling of Epithelial Adherens Junctions	1.21	0.136	#N/A	ACTB,DNM1,MAPRE2,MET,RAB7A,RALA,TUBA1A,TUBB,VCL
Xenobiotic Metabolism CAR Signaling Pathway	1.2	0.111	#N/A	ALDH1A1,ALDH1A2,ALDH2,CHST15,CITED2,GSTO2,HS3ST2,HS3ST3B1,HSP90AA1,HSP90B1,MGST1,MGST3,NRIP1,PPP2R2B,PPP2R3A,PRKCA,PRKCG,SULT1C2,UST
Hereditary Breast Cancer Signaling	1.19	0.115	#N/A	ACTB,BRCA2,CCNB1,CCND1,CCND2,CDC25C,CDK1,CDK6,E2F1,GADD45A,GADD45B,HDAC9,PIK3CG,RAD51,RALA,RRAS2
Superpathway of Inositol Phosphate Compounds	1.19	0.106	#N/A	ACP5,CDC25C,DUSP16,DUSP4,DUSP6,EPHX2,INPP5A,INPP5F,ITPKB,PALD1,PIK3CG,PLCB1,PLCG2,PPP1R13B,PPP1R14A,PPP1R14C,PPP1R16B,PPP2R2B,PPP2R3A,PTPN13,PTPN22,PTPRM,SYNJ2,TNS3
VEGF Signaling	1.19	0.124	#N/A	ACTB,BCL2,FLT1,FOXO1,PDGFC,PIK3CG,PLCG2,PRKCA,RALA,ROCK2,RRAS2,VCL
Docosahexaenoic Acid (DHA) Signaling	1.18	0.158	#N/A	BCL2,BCL2A1,FOXO1,IL1B,PIK3CG,SERPINF1
IL-17A Signaling in Airway Cells	1.17	0.134	#N/A	CCL20,CXCL1,CXCL5,IL17RB,IL6,NFKB1,NFKBIA,NFKBID,PIK3CG
Primary Immunodeficiency Signaling	1.15	0.146	#N/A	CD3D,CD3E,CD8A,ICOS,IGLL1/IGLL5,IL7R,TNFRSF13B
Chondroitin and Dermatan Biosynthesis	1.15	0.333	#N/A	CHSY1,CSGALNACT1
Histamine Degradation	1.15	0.231	#N/A	ALDH1A1,ALDH1A2,ALDH2
Role of MAPK Signaling in Promoting the Pathogenesis of Influenza	1.15	0.119	#N/A	ABHD3,ATP6V0D2,BCL2,JUN,NFKB1,NFKBIA,NFKBID,PLA2G4A,PLA2G7,PRKCA,PTGS2,RALA,RRAS2
NF-κB Activation by Viruses	1.14	0.128	#N/A	ITGA6,ITGB3,NFKB1,NFKBIA,NFKBID,PIK3CG,PRKCA,PRKCG,RALA,RRAS2
Nur77 Signaling in T Lymphocytes	1.13	0.103	#N/A	BCL2,CALM1 (includes others),CAMK4,CD247,CD28,CD3D,CD3E,CD3G,CD80,CD86,HDAC9,HLA-DMB,HLA-DPA1,HLA-DPB1,HLA-DQA1,HLA-DQB1,HLA-DQB2,HLA-DRA,HLA-DRB1,HLA-DRB5,NR4A1,PCNA,PDK1,PRKCA,PRKCG,TNFSF10
Endothelin-1 Signaling	1.13	0.108	#N/A	ABHD3,ADCY3,ADCY9,ECE1,GAB1,GNAO1,HMOX1,JUN,MYC,PIK3CG,PLA2G4A,PLA2G7,PLCB1,PLCG2,PLD3,PRKCA,PRKCG,PTGS2,RALA,RRAS2
Necroptosis Signaling Pathway	1.12	0.111	#N/A	AXL,BIRC3,CAMK2D,GLUD1,GLUL,MDM2,MERTK,MLKL,NLRP3,PELI1,PLA2G4A,TLR4,TNF,TNFRSF10B,TNFSF10,TOMM40,TSPO
Gustation Pathway	1.12	0.11	#N/A	ADCY3,ADCY9,GNG11,GNG2,GNG4,GNG7,P2RX1,P2RX7,P2RY14,P2RY8,PDE3B,PDE4D,PDE7B,PKD2L1,PRKAR2B,SMPDL3A,SMPDL3B,TULP2
Glutamine Biosynthesis I	1.12	1	#N/A	GLUL
Glutamate Removal from Folates	1.12	1	#N/A	GGH
L-cysteine Degradation II	1.12	1	#N/A	CTH
D-myo-inositol-5-phosphate Metabolism	1.09	0.106	#N/A	ACP5,CDC25C,DUSP16,DUSP4,DUSP6,EPHX2,INPP5F,PALD1,PLCB1,PLCG2,PPP1R13B,PPP1R14A,PPP1R14C,PPP1R16B,PPP2R2B,PPP2R3A,PTPN13,PTPN22,PTPRM,TNS3
CDP-diacylglycerol Biosynthesis I	1.09	0.182	#N/A	ABHD5,AGPAT4,AGPAT5,GPAT3
Pyrimidine Deoxyribonucleotides De Novo Biosynthesis I	1.09	0.182	#N/A	AK5,DTYMK,DUT,RRM2
Melatonin Signaling	1.08	0.129	#N/A	CALM1 (includes others),CAMK2D,CAMK4,GNAO1,PLCB1,PLCG2,PRKAR2B,PRKCA,PRKCG
DNA Double-Strand Break Repair by Homologous Recombination	1.07	0.214	#N/A	ABL1,BRCA2,RAD51
Fatty Acid Activation	1.07	0.214	#N/A	ACSL3,ACSL4,SLC27A4
Leukotriene Biosynthesis	1.07	0.214	#N/A	LTA4H,LTC4S,MGST3
Phenylalanine Degradation IV (Mammalian, via Side Chain)	1.07	0.214	#N/A	ALDH2,MAOB,SMOX
NAD Signaling Pathway	1.06	0.11	#N/A	AIFM1,BMP6,EIF2AK3,ERN1,HSPD1,LDHB,LDHC,NAMPT,NFKB1,PARP16,PARP8,PIK3CG,RYR2,SLC12A8,SOD2,TGFB2
Corticotropin Releasing Hormone Signaling	1.06	0.11	#N/A	ADCY3,ADCY9,CALM1 (includes others),CAMK4,CNR1,CREB5,CTH,GNAO1,JUN,MEF2C,NR4A1,PLCG2,PRKAR2B,PRKCA,PRKCG,PTGS2
Androgen Signaling	1.05	0.107	#N/A	AR,CALM1 (includes others),CAMK4,CCND1,DNAJB1,GNAO1,GNG11,GNG2,GNG4,GNG7,HSP90AA1,JUN,NFKB1,PRKAR2B,PRKCA,PRKCG,SMAD3,TAF4B
Factors Promoting Cardiogenesis in Vertebrates	1.04	0.11	#N/A	BMP6,CAMK2D,CCND1,CREB5,HNF1A,LEF1,MEF2C,MYC,PLCB1,PLCG2,PRKCA,PRKCG,ROCK2,TCF4,TCF7L2,TGFB2
Glutathione Redox Reactions I	1.03	0.174	#N/A	CLIC2,GPX3,MGST1,MGST3
Superpathway of D-myo-inositol (1,4,5)-trisphosphate Metabolism	1.03	0.174	#N/A	INPP5A,INPP5F,ITPKB,SYNJ2
Superpathway of Serine and Glycine Biosynthesis I	1.03	0.286	#N/A	PHGDH,PSAT1
Glycogen Biosynthesis II (from UDP-D-Glucose)	1.03	0.286	#N/A	GBE1,GYS1
ERK5 Signaling	1.02	0.125	#N/A	CREB5,GAB1,LIF,MEF2C,MYC,RALA,RRAS2,SGK1,YWHAH
Ephrin B Signaling	1.02	0.125	#N/A	EPHB1,GNAO1,GNG11,GNG2,GNG4,GNG7,PAK1,ROCK2,VAV2
Hypoxia Signaling in the Cardiovascular System	1.02	0.125	#N/A	CREB5,HSP90AA1,HSP90B1,JUN,MDM2,NFKBIA,NFKBID,UBE2C,UBE2T
Sirtuin Signaling Pathway	1.01	0.0986	#N/A	ABCA1,BCL2L11,CXCL8,DUSP6,E2F1,EPAS1,FOXO1,GADD45A,GADD45B,GLUD1,JUN,LDHB,LDHC,MYC,NAMPT,NDRG1,NDUFS3,NFKB1,NR1H3,PDK1,PFKFB3,PPARG,SLC2A1,SOD2,TNF,TOMM40,TSPO,TUBA1A
Coronavirus Replication Pathway	1.01	0.143	#N/A	BAG3,CTSL,IFITM2,IFITM3,TUBA1A,TUBB
Telomerase Signaling	1.01	0.115	#N/A	ABL1,E2F1,ETS1,HDAC9,HSP90AA1,HSP90B1,MYC,PIK3CG,PPP2R2B,PPP2R3A,RALA,RRAS2
Phospholipases	1.01	0.129	#N/A	ABHD3,HMOX1,LPL,PLA2G4A,PLA2G7,PLCB1,PLCG2,PLD3
Wnt/β-catenin Signaling	1.01	0.106	#N/A	CCND1,CDKN2A,GNAO1,HNF1A,JUN,LEF1,MDM2,MMP7,MYC,PPP2R2B,PPP2R3A,RUVBL2,SOX4,SOX5,TCF4,TCF7L2,TGFB2,TLE1
14-3-3-mediated Signaling	1	0.111	#N/A	FOXO1,JUN,PIK3CG,PLCB1,PLCG2,PRKCA,PRKCG,RALA,RRAS2,TNF,TUBA1A,TUBB,VIM,YWHAH
Methylglyoxal Degradation III	0.996	0.2	#N/A	AKR1B1,AKR1C1/AKR1C2,AKR1C3
Leptin Signaling in Obesity	0.991	0.123	#N/A	ADCY3,ADCY9,AGRP,FOXO1,PDE3B,PIK3CG,PLCB1,PLCG2,PRKAR2B
Adrenomedullin signaling pathway	0.983	0.103	#N/A	ADCY3,ADCY9,BCL2,CALM1 (includes others),CAMK4,CTH,IL1A,IL1B,IL1RN,MATK,MMP2,NFKB1,PIK3CG,PLCB1,PLCG2,PPARG,PRKAR2B,RALA,RRAS2,TNF
Xenobiotic Metabolism General Signaling Pathway	0.983	0.109	#N/A	AHR,EIF2AK3,FTL,GCLC,GSTO2,HMOX1,MAP3K13,MGST1,MGST3,NR1H3,PIK3CG,PRKCA,PRKCG,RALA,RRAS2
Insulin Secretion Signaling Pathway	0.983	0.0989	#N/A	ADCY3,ADCY9,CAMK2D,CHRM3,CLCN3,CPE,CREB5,EIF2AK3,EIF4A3,FYN,HCK,HNF1A,INSR,PC,PIK3CG,PLCB1,PLCG2,PRKAR2B,PRKCA,PRKCG,RYR2,SEC11C,SLC2A1,SLC2A3,STAT4,YES1
Thrombopoietin Signaling	0.979	0.127	#N/A	JUN,MYC,PIK3CG,PLCG2,PRKCA,PRKCG,RALA,RRAS2
VEGF Family Ligand-Receptor Interactions	0.975	0.119	#N/A	FLT1,NRP1,NRP2,PIK3CG,PLA2G4A,PLCG2,PRKCA,PRKCG,RALA,RRAS2
Phosphatidylglycerol Biosynthesis II (Non-plastidic)	0.975	0.167	#N/A	ABHD5,AGPAT4,AGPAT5,GPAT3
D-myo-inositol (1,4,5,6)-Tetrakisphosphate Biosynthesis	0.975	0.105	#N/A	ACP5,CDC25C,DUSP16,DUSP4,DUSP6,EPHX2,INPP5F,PALD1,PPP1R13B,PPP1R14A,PPP1R14C,PPP1R16B,PPP2R2B,PPP2R3A,PTPN13,PTPN22,PTPRM,TNS3
D-myo-inositol (3,4,5,6)-tetrakisphosphate Biosynthesis	0.975	0.105	#N/A	ACP5,CDC25C,DUSP16,DUSP4,DUSP6,EPHX2,INPP5F,PALD1,PPP1R13B,PPP1R14A,PPP1R14C,PPP1R16B,PPP2R2B,PPP2R3A,PTPN13,PTPN22,PTPRM,TNS3
AMPK Signaling	0.967	0.0996	#N/A	ACACB,ACTB,AK5,CCNA2,CCND1,CHRM3,CREB5,FOXO1,GNAO1,GNG11,GNG2,GNG4,GNG7,GYS1,INSR,ORAI1,PFKFB3,PIK3CG,PPP2R2B,PPP2R3A,PRKAR2B,RAB3A,RAB7A,SLC2A1
3-phosphoinositide Degradation	0.963	0.103	#N/A	ACP5,CDC25C,DUSP16,DUSP4,DUSP6,EPHX2,INPP5F,PALD1,PPP1R13B,PPP1R14A,PPP1R14C,PPP1R16B,PPP2R2B,PPP2R3A,PTPN13,PTPN22,PTPRM,SYNJ2,TNS3
G Beta Gamma Signaling	0.943	0.109	#N/A	GNAO1,GNG11,GNG2,GNG4,GNG7,HBEGF,PAK1,PIK3CG,PLCG2,PRKAR2B,PRKCA,PRKCG,RALA,RRAS2
tRNA Splicing	0.939	0.136	#N/A	PDE3B,PDE4D,PDE7B,SMPDL3A,SMPDL3B,TULP2
Human Embryonic Stem Cell Pluripotency	0.936	0.104	#N/A	BMP6,FGFR1,FOXO1,GNAO1,GNG11,GNG2,GNG4,GNG7,HNF1A,LEF1,NTRK2,PDGFC,PIK3CG,SMAD3,TCF4,TCF7L2,TGFB2
Prolactin Signaling	0.928	0.116	#N/A	FYN,JUN,KCNMA1,MYC,PIK3CG,PLCG2,PRKCA,PRKCG,RALA,RRAS2
Pyridoxal 5'-phosphate Salvage Pathway	0.921	0.123	#N/A	CDK1,CDK6,GRK5,NEK2,PAK1,PLK1,PRKX,SGK1
Cdc42 Signaling	0.914	0.0952	#N/A	BAIAP2,CD247,CD3D,CD3E,CD3G,DIAPH3,HLA-DMB,HLA-DPA1,HLA-DPB1,HLA-DQA1,HLA-DQB1,HLA-DQB2,HLA-DRA,HLA-DRB1,HLA-DRB5,IQGAP3,ITGA6,ITGA7,ITGAD,ITGB3,ITGB4,ITGB5,ITGB8,ITK,JUN,MYL6B,MYL9,PAK1,RALA,VAV2
Angiopoietin Signaling	0.91	0.118	#N/A	BIRC5,FOXO1,NFKB1,NFKBIA,NFKBID,PAK1,PIK3CG,RALA,RRAS2
CD40 Signaling	0.893	0.121	#N/A	FCER2,JUN,NFKB1,NFKBIA,NFKBID,PIK3CG,PTGS2,TRAF1
Protein Ubiquitination Pathway	0.886	0.0963	#N/A	BIRC3,CDC20,CRYAB,DNAJA1,DNAJB1,DNAJB4,DNAJC5B,HSP90AA1,HSP90B1,HSPA1A/HSPA1B,HSPA5,HSPB1,HSPD1,HSPH1,IFNG,MDM2,NEDD4L,UBE2C,UBE2T,UCHL1,USP13,USP2,USP36,USP37,USP53,USP54
IL-15 Signaling	0.883	0.117	#N/A	CSF2,CXCL8,GZMB,IL15,MYC,NFKB1,PIK3CG,RALA,RRAS2
Estrogen-Dependent Breast Cancer Signaling	0.883	0.117	#N/A	AKR1C1/AKR1C2,CCND1,CREB5,IGF1R,JUN,NFKB1,PIK3CG,RALA,RRAS2
Granzyme A Signaling	0.87	0.176	#N/A	GZMA,HMGB2,PRF1
D-myo-inositol (1,4,5)-trisphosphate Degradation	0.87	0.176	#N/A	INPP5A,INPP5F,SYNJ2
TWEAK Signaling	0.866	0.139	#N/A	BIRC3,NFKB1,NFKBIA,NFKBID,TRAF1
PKCθ Signaling in T Lymphocytes	0.863	0.0937	#N/A	CAMK2D,CARD11,CD247,CD28,CD3D,CD3E,CD3G,CD80,CD86,FYN,HLA-DMB,HLA-DPA1,HLA-DPB1,HLA-DQA1,HLA-DQB1,HLA-DQB2,HLA-DRA,HLA-DRB1,HLA-DRB5,JUN,MALT1,MAP3K13,NFATC2,NFKB1,NFKBIA,NFKBID,PIK3CG,PLCG2,RALA,RRAS2,VAV2
Renal Cell Carcinoma Signaling	0.86	0.115	#N/A	ETS1,GAB1,JUN,MET,PAK1,PIK3CG,RALA,RRAS2,SLC2A1
Retinoic acid Mediated Apoptosis Signaling	0.851	0.123	#N/A	CRABP2,IFNG,PARP16,PARP8,TNFRSF10B,TNFRSF10D,TNFSF10
Ephrin A Signaling	0.839	0.128	#N/A	EFNA5,FYN,PAK1,PIK3CG,ROCK2,VAV2
GDP-glucose Biosynthesis	0.836	0.222	#N/A	HK2,PGM1
Ethanol Degradation II	0.836	0.148	#N/A	ALDH1A1,ALDH1A2,ALDH2,DHRS9
Ceramide Signaling	0.833	0.111	#N/A	BCL2,JUN,KSR1,NFKB1,PIK3CG,PPP2R2B,PPP2R3A,RALA,RRAS2,TNF
Epoxysqualene Biosynthesis	0.833	0.5	#N/A	FDFT1
Choline Degradation I	0.833	0.5	#N/A	CHDH
L-DOPA Degradation	0.833	0.5	#N/A	COMT
S-methyl-5-thio-α-D-ribose 1-phosphate Degradation	0.833	0.5	#N/A	APIP
Sulfate Activation for Sulfonation	0.833	0.5	#N/A	PAPSS2
Glycerol-3-phosphate Shuttle	0.833	0.5	#N/A	GPD1
Cysteine Biosynthesis/Homocysteine Degradation	0.833	0.5	#N/A	CTH
Glutamate Biosynthesis II	0.833	0.5	#N/A	GLUD1
Glutamate Degradation X	0.833	0.5	#N/A	GLUD1
Notch Signaling	0.83	0.135	#N/A	ADAM17,DTX1,HES1,HEY1,MAML3
Mitochondrial L-carnitine Shuttle Pathway	0.812	0.167	#N/A	ACSL3,ACSL4,SLC27A4
Role of BRCA1 in DNA Damage Response	0.81	0.113	#N/A	ACTB,BRCA2,BRIP1,E2F1,E2F8,GADD45A,IFNG,PLK1,RAD51
Nitric Oxide Signaling in the Cardiovascular System	0.799	0.105	#N/A	CALM1 (includes others),CAMK4,FLT1,HSP90AA1,HSP90B1,PDE3B,PDGFC,PIK3CG,PRKAR2B,PRKCA,PRKCG,RYR2
Mouse Embryonic Stem Cell Pluripotency	0.793	0.107	#N/A	HNF1A,ID2,ID3,LEF1,LIF,MYC,PIK3CG,RALA,RRAS2,TCF4,TCF7L2
Role of p14/p19ARF in Tumor Suppression	0.793	0.143	#N/A	CDKN2A,E2F1,MDM2,PIK3CG
BAG2 Signaling Pathway	0.788	0.111	#N/A	ANXA2,CTSB,HSP90AA1,HSPA1A/HSPA1B,HSPA5,MDM2,MYC,NFKB1,PSME4
Synaptic Long Term Potentiation	0.785	0.103	#N/A	CALM1 (includes others),CAMK2D,CAMK4,CREB5,PLCB1,PLCG2,PPP1R14A,PPP1R14C,PRKAR2B,PRKCA,PRKCG,RALA,RRAS2
IGF-1 Signaling	0.775	0.106	#N/A	FOXO1,GRB10,IGF1R,IGFBP2,IGFBP6,JUN,PIK3CG,PRKAR2B,RALA,RRAS2,YWHAH
Calcium Signaling	0.775	0.0962	#N/A	ATP2B4,ATP2C1,CALM1 (includes others),CAMK1D,CAMK2D,CAMK4,CREB5,HDAC9,MEF2C,MYL6B,MYL9,NFATC2,PRKAR2B,RCAN2,RYR2,SLC8A1,SLC8A2,TNNI2,TNNT1,TPM2
iCOS-iCOSL Signaling in T Helper Cells	0.764	0.0929	#N/A	CALM1 (includes others),CAMK2D,CAMK4,CD247,CD28,CD3D,CD3E,CD3G,CD80,CD86,HLA-DMB,HLA-DPA1,HLA-DPB1,HLA-DQA1,HLA-DQB1,HLA-DQB2,HLA-DRA,HLA-DRB1,HLA-DRB5,ICOS,ITK,NFATC2,NFKB1,NFKBIA,NFKBID,PIK3CG
The Visual Cycle	0.762	0.158	#N/A	AKR1C3,DHRS3,DHRS9
Ethanol Degradation IV	0.762	0.158	#N/A	ALDH1A1,ALDH1A2,ALDH2
DNA damage-induced 14-3-3σ Signaling	0.762	0.158	#N/A	CCNB1,CCNB2,CDK1
Glucose and Glucose-1-phosphate Degradation	0.759	0.2	#N/A	HK2,PGM1
Calcium Transport I	0.759	0.2	#N/A	ATP2B4,ATP2C1
NAD Phosphorylation and Dephosphorylation	0.759	0.2	#N/A	ACP2,ACP5
Melanocyte Development and Pigmentation Signaling	0.75	0.106	#N/A	ADCY3,ADCY9,BCL2,CREB5,MITF,PIK3CG,PLCG2,PRKAR2B,RALA,RRAS2
3-phosphoinositide Biosynthesis	0.75	0.096	#N/A	ACP5,CDC25C,DUSP16,DUSP4,DUSP6,EPHX2,INPP5F,PALD1,PIK3CG,PPP1R13B,PPP1R14A,PPP1R14C,PPP1R16B,PPP2R2B,PPP2R3A,PTPN13,PTPN22,PTPRM,TNS3
Allograft Rejection Signaling	0.733	0.0942	#N/A	CD247,CD28,CD3D,CD3E,CD3G,CD80,CD86,GZMB,HLA-DMB,HLA-DPA1,HLA-DPB1,HLA-DQA1,HLA-DQB1,HLA-DQB2,HLA-DRA,HLA-DRB1,HLA-DRB5,IFNG,IL10,PRF1,TNF
Th17 Activation Pathway	0.73	0.0927	#N/A	AHR,BATF,CCL20,CD247,CD3D,CD3E,CD3G,CSF2,DEFB1,HSP90AA1,HSP90B1,IFNG,IL10,IL12RB1,IL12RB2,IL1B,IL1R1,IL21R,IL6,IRAK2,IRF4,NFATC2,NFKB1,STAT4
FGF Signaling	0.724	0.107	#N/A	CREB5,FGF10,FGF13,FGF18,FGFR1,GAB1,MET,PIK3CG,PRKCA
Tight Junction Signaling	0.714	0.096	#N/A	ACTB,AFDN,CLDN12,JUN,MYL6B,MYL9,NFKB1,PPP2R2B,PPP2R3A,PRKAR2B,RAB13,TGFB2,TIAM1,TJP1,TJP2,TNF,VCL
TGF-β Signaling	0.71	0.104	#N/A	BCL2,JUN,RALA,RRAS2,RUNX2,RUNX3,SERPINE1,SMAD3,TGFB2,VDR
Antiproliferative Role of Somatostatin Receptor 2	0.697	0.108	#N/A	CTH,GNG11,GNG2,GNG4,GNG7,PIK3CG,RALA,RRAS2
Induction of Apoptosis by HIV1	0.695	0.111	#N/A	BCL2,BIRC3,NFKB1,NFKBIA,NFKBID,TNF,TRAF1
Role of PI3K/AKT Signaling in the Pathogenesis of Influenza	0.695	0.111	#N/A	CCL5,IFNG,NFKB1,NFKBIA,NFKBID,PIK3CG,PLAC8
γ-glutamyl Cycle	0.693	0.182	#N/A	GCLC,GCLM
Purine Nucleotides De Novo Biosynthesis II	0.693	0.182	#N/A	GART,PFAS
Stearate Biosynthesis I (Animals)	0.693	0.115	#N/A	ACOT1,ACOT7,ACSL3,ACSL4,DBT,SLC27A4
Uracil Degradation II (Reductive)	0.674	0.333	#N/A	DPYS
PRPP Biosynthesis I	0.674	0.333	#N/A	PRPS2
NADH Repair	0.674	0.333	#N/A	GAPDH
Tetrahydrobiopterin Biosynthesis I	0.674	0.333	#N/A	GCH1
Thymine Degradation	0.674	0.333	#N/A	DPYS
Biotin-carboxyl Carrier Protein Assembly	0.674	0.333	#N/A	ACACB
Tetrahydrobiopterin Biosynthesis II	0.674	0.333	#N/A	GCH1
Apelin Cardiomyocyte Signaling Pathway	0.672	0.102	#N/A	MYL6B,MYL9,PIK3CG,PLCB1,PLCG2,PRKCA,PRKCG,SLC8A1,SLC8A2,SLC9A1
ErbB2-ErbB3 Signaling	0.67	0.109	#N/A	CCND1,FOXO1,JUN,MYC,PIK3CG,RALA,RRAS2
Dermatan Sulfate Biosynthesis (Late Stages)	0.67	0.119	#N/A	CHST15,HS3ST2,HS3ST3B1,SULT1C2,UST
Adipogenesis pathway	0.67	0.0977	#N/A	CEBPD,DDIT3,EBF1,EGR2,EZH2,FABP4,FGFR1,FOXO1,HDAC9,LPL,PPARG,SMAD3,TNF
Serotonin Receptor Signaling	0.67	0.119	#N/A	ADCY3,ADCY9,GCH1,MAOB,SMOX
Neurotrophin/TRK Signaling	0.656	0.105	#N/A	CREB5,GAB1,JUN,NTRK2,PIK3CG,RALA,RRAS2,SPRY1
Gap Junction Signaling	0.648	0.0928	#N/A	ACTB,ADCY3,ADCY9,CTH,GJB2,LPAR1,PIK3CG,PLCB1,PLCG2,PRKAR2B,PRKCA,PRKCG,RALA,RRAS2,TJP1,TJP2,TUBA1A,TUBB
Neuropathic Pain Signaling In Dorsal Horn Neurons	0.636	0.1	#N/A	CAMK1D,CAMK2D,CAMK4,NTRK2,PIK3CG,PLCB1,PLCG2,PRKAR2B,PRKCA,PRKCG
Acyl-CoA Hydrolysis	0.636	0.167	#N/A	ACOT1,ACOT7
UDP-N-acetyl-D-galactosamine Biosynthesis II	0.636	0.167	#N/A	HK2,UAP1
BER pathway	0.636	0.167	#N/A	PCNA,POLB
Maturity Onset Diabetes of Young (MODY) Signaling	0.635	0.104	#N/A	APOC1,APOE,APOL2,BLK,GAPDH,HNF1A,INSR,NFKB1
ErbB4 Signaling	0.627	0.106	#N/A	ADAM17,PIK3CG,PLCG2,PRKCA,PRKCG,RALA,RRAS2
Heparan Sulfate Biosynthesis	0.627	0.106	#N/A	CHST15,EXT1,HS3ST2,HS3ST3B1,SULT1C2,UST,XYLT1
CD27 Signaling in Lymphocytes	0.62	0.109	#N/A	CD70,JUN,MAP3K13,NFKB1,NFKBIA,NFKBID
IL-3 Signaling	0.597	0.101	#N/A	FOXO1,JUN,PAK1,PIK3CG,PRKCA,PRKCG,RALA,RRAS2
Cell Cycle Control of Chromosomal Replication	0.597	0.107	#N/A	CDK1,CDK6,CDT1,MCM7,PCNA,TOP2A
Type II Diabetes Mellitus Signaling	0.595	0.0933	#N/A	ACSL3,ACSL4,ADIPOR2,CD36,INSR,NFKB1,NFKBIA,NFKBID,PIK3CG,PPARG,PRKCA,PRKCG,SLC27A4,TNF
Apelin Cardiac Fibroblast Signaling Pathway	0.595	0.13	#N/A	IL6,SERPINE1,TGFB2
Agrin Interactions at Neuromuscular Junction	0.585	0.103	#N/A	ACTB,CTTN,JUN,LAMB1,PAK1,RALA,RRAS2
Glycogen Degradation III	0.583	0.154	#N/A	MGAM,PGM1
Cholesterol Biosynthesis I	0.583	0.154	#N/A	FDFT1,MSMO1
Cholesterol Biosynthesis II (via 24,25-dihydrolanosterol)	0.583	0.154	#N/A	FDFT1,MSMO1
Cholesterol Biosynthesis III (via Desmosterol)	0.583	0.154	#N/A	FDFT1,MSMO1
GPCR-Mediated Nutrient Sensing in Enteroendocrine Cells	0.583	0.0957	#N/A	ADCY3,ADCY9,GNG11,GNG2,GNG4,GNG7,PLCB1,PLCG2,PRKAR2B,PRKCA,PRKCG
Regulation of IL-2 Expression in Activated and Anergic T Lymphocytes	0.569	0.0878	#N/A	CALM1 (includes others),CAMK4,CARD11,CD247,CD28,CD3D,CD3E,CD3G,CD80,FYN,JUN,MALT1,NFATC2,NFKB1,NFKBIA,NFKBID,PLCG2,RALA,RRAS2,SMAD3,TGFB2,TOB1,VAV2
Branched-chain α-keto acid Dehydrogenase Complex	0.565	0.25	#N/A	DBT
Spermine and Spermidine Degradation I	0.565	0.25	#N/A	SMOX
Glutathione Redox Reactions II	0.565	0.25	#N/A	GLRX
Oxidized GTP and dGTP Detoxification	0.565	0.25	#N/A	RUVBL2
NAD Biosynthesis III	0.565	0.25	#N/A	NAMPT
PFKFB4 Signaling Pathway	0.565	0.109	#N/A	CREB5,FBP1,HK2,PRKAR2B,TGFB2
Dopamine-DARPP32 Feedback in cAMP Signaling	0.561	0.0904	#N/A	ADCY3,ADCY9,CALM1 (includes others),CAMK4,CREB5,KCNJ15,KCNJ2,PLCB1,PLCG2,PPP1R14A,PPP1R14C,PPP2R2B,PPP2R3A,PRKAR2B,PRKCA,PRKCG
Tryptophan Degradation III (Eukaryotic)	0.561	0.125	#N/A	IDO1,KYNU,TDO2
Androgen Biosynthesis	0.538	0.143	#N/A	AKR1C3,HSD3B7
Choline Biosynthesis III	0.538	0.143	#N/A	HMOX1,PLD3
Heparan Sulfate Biosynthesis (Late Stages)	0.533	0.102	#N/A	CHST15,EXT1,HS3ST2,HS3ST3B1,SULT1C2,UST
Gluconeogenesis I	0.527	0.12	#N/A	FBP1,GAPDH,ME1
Apelin Adipocyte Signaling Pathway	0.526	0.0964	#N/A	ADCY3,ADCY9,CLIC2,GPX3,MGST1,MGST3,NCF1,PRKAR2B
Apelin Muscle Signaling Pathway	0.52	0.104	#N/A	GNAO1,GNG11,GNG2,GNG4,GNG7
Endometrial Cancer Signaling	0.513	0.1	#N/A	CCND1,LEF1,MYC,PIK3CG,RALA,RRAS2
GPCR-Mediated Integration of Enteroendocrine Signaling Exemplified by an L Cell	0.51	0.0972	#N/A	ADCY3,ADCY9,GAL,NMB,PLCB1,PLCG2,PRKAR2B
Calcium-induced T Lymphocyte Apoptosis	0.5	0.0862	#N/A	CALM1 (includes others),CAMK4,CD247,CD3D,CD3E,CD3G,HLA-DMB,HLA-DPA1,HLA-DPB1,HLA-DQA1,HLA-DQB1,HLA-DQB2,HLA-DRA,HLA-DRB1,HLA-DRB5,NFATC2,NR4A1,ORAI1,PRKCA,PRKCG
Apelin Liver Signaling Pathway	0.498	0.115	#N/A	COL1A1,COL1A2,TNF
UVA-Induced MAPK Signaling	0.495	0.0928	#N/A	JUN,PARP16,PARP8,PIK3CG,PLCB1,PLCG2,PRKCA,RALA,RRAS2
BMP signaling pathway	0.493	0.0941	#N/A	BMP6,CAMK4,JUN,NFKB1,PRKAR2B,RALA,RRAS2,RUNX2
Endocannabinoid Neuronal Synapse Pathway	0.493	0.089	#N/A	ADCY3,ADCY9,CNR1,GNAO1,GNG11,GNG2,GNG4,GNG7,MGLL,PLCB1,PLCG2,PRKAR2B,PTGS2
Tetrahydrofolate Salvage from 5,10-methenyltetrahydrofolate	0.485	0.2	#N/A	GART
Tetrapyrrole Biosynthesis II	0.485	0.2	#N/A	ALAS1
Lysine Degradation II	0.485	0.2	#N/A	AASS
Myo-inositol Biosynthesis	0.485	0.2	#N/A	INPP5F
Galactose Degradation I (Leloir Pathway)	0.485	0.2	#N/A	GALM
Lactose Degradation III	0.485	0.2	#N/A	PSAP
White Adipose Tissue Browning Pathway	0.478	0.0889	#N/A	ADCY3,ADCY9,CAMP,CREB5,FCER1A,FGFR1,LDHB,LDHC,PPARG,PRKAR2B,SLC16A1,THRB
Autoimmune Thyroid Disease Signaling	0.458	0.0848	#N/A	CD247,CD28,CD3D,CD3E,CD3G,CD80,CD86,GZMB,HLA-DMB,HLA-DPA1,HLA-DPB1,HLA-DQA1,HLA-DQB1,HLA-DQB2,HLA-DRA,HLA-DRB1,HLA-DRB5,IL10,PRF1
Granzyme B Signaling	0.458	0.125	#N/A	GZMB,PRF1
Pregnenolone Biosynthesis	0.458	0.125	#N/A	CYP27A1,CYP7B1
UVC-Induced MAPK Signaling	0.458	0.098	#N/A	JUN,PRKCA,PRKCG,RALA,RRAS2
Wnt/Ca+ pathway	0.458	0.0952	#N/A	CREB5,NFATC2,NFKB1,PLCB1,PLCG2,PRKCA
Reelin Signaling in Neurons	0.449	0.088	#N/A	AFDN,APOE,BLK,CAMK2D,CNR1,FYN,HCK,PDK1,PDK4,PIK3CG,YES1
GDNF Family Ligand-Receptor Interactions	0.445	0.0921	#N/A	DOK7,GAB1,JUN,PIK3CG,PLCG2,RALA,RRAS2
Superpathway of Cholesterol Biosynthesis	0.442	0.107	#N/A	FDFT1,HMGCS1,MSMO1
Retinol Biosynthesis	0.439	0.1	#N/A	AKR1C3,DHRS3,DHRS9,LPL
RAN Signaling	0.425	0.118	#N/A	KPNA2,RANBP2
Arginine Biosynthesis IV	0.421	0.167	#N/A	GLUD1
Trehalose Degradation II (Trehalase)	0.421	0.167	#N/A	HK2
Ceramide Biosynthesis	0.421	0.167	#N/A	SPTLC3
Pentose Phosphate Pathway (Non-oxidative Branch)	0.421	0.167	#N/A	TKTL1
Acetyl-CoA Biosynthesis I (Pyruvate Dehydrogenase Complex)	0.421	0.167	#N/A	DBT
Glycine Cleavage Complex	0.421	0.167	#N/A	GLDC
UDP-N-acetyl-D-glucosamine Biosynthesis II	0.421	0.167	#N/A	UAP1
Zymosterol Biosynthesis	0.421	0.167	#N/A	MSMO1
Sphingosine-1-phosphate Signaling	0.419	0.087	#N/A	ADCY3,ADCY9,PDGFC,PIK3CG,PLCB1,PLCG2,RHOB,RHOC,RHOH,RND3
Oxidative Ethanol Degradation III	0.418	0.103	#N/A	ALDH1A1,ALDH1A2,ALDH2
Sonic Hedgehog Signaling	0.418	0.103	#N/A	CCNB1,CDK1,PRKAR2B
mTOR Signaling	0.411	0.0833	#N/A	EIF4A3,HMOX1,INSR,PDGFC,PIK3CG,PLD3,PPP2R2B,PPP2R3A,PRKCA,PRKCG,RALA,RHOB,RHOC,RHOH,RND3,RPS23,RRAS2
NF-κB Signaling	0.406	0.0812	#N/A	AZI2,CARD11,CD247,CD3D,CD3E,CD3G,FGFR1,FLT1,IGF1R,IL1A,IL1B,IL1R1,IL1R2,IL1RN,INSR,MALT1,MAP4K4,NFKB1,NFKBIA,NFKBID,NTRK2,PELI1,PIK3CG,PLCG2,RALA,RRAS2,TLR4,TNF
p70S6K Signaling	0.403	0.0853	#N/A	CD79B,PIK3CG,PLCB1,PLCG2,PPP2R2B,PPP2R3A,PRKCA,PRKCG,RALA,RRAS2,YWHAH
CREB Signaling in Neurons	0.395	0.0795	#N/A	ACKR3,ADCY3,ADCY9,ADGRB3,ADGRE2,ADGRG5,ADGRV1,BMP6,C5AR2,CALM1 (includes others),CAMK2D,CAMK4,CHRM3,CNR1,CREB5,CYSLTR2,FGFR1,FLT1,FPR2,GNAO1,GNG11,GNG2,GNG4,GNG7,GPR137B,GPR141,GPR183,GPRC5A,HRH1,IGF1R,INSR,LGR4,LPAR1,LPAR3,NTRK2,OPRK1,P2RY14,PIK3CG,PLCB1,PLCG2,PRKAR2B,PRKCA,PRKCG,RALA,RRAS2,TGFB2,VIPR2
Role of JAK1 and JAK3 in γc Cytokine Signaling	0.394	0.0896	#N/A	IL15,IL21R,IL7R,PIK3CG,RALA,RRAS2
Cellular Effects of Sildenafil (Viagra)	0.379	0.0833	#N/A	ACTB,ADCY3,ADCY9,CALM1 (includes others),CAMK4,MYL6B,MYL9,PDE3B,PDE4D,PLCB1,PLCG2,PRKAR2B
Thioredoxin Pathway	0.371	0.143	#N/A	TXN
Phosphatidylcholine Biosynthesis I	0.371	0.143	#N/A	CHKA
Glycoaminoglycan-protein Linkage Region Biosynthesis	0.371	0.143	#N/A	XYLT1
OX40 Signaling Pathway	0.369	0.0811	#N/A	BCL2,CD247,CD3D,CD3E,CD3G,HLA-DMB,HLA-DPA1,HLA-DPB1,HLA-DQA1,HLA-DQB1,HLA-DQB2,HLA-DRA,HLA-DRB1,HLA-DRB5,JUN,NFKB1,NFKBIA,NFKBID
Role of RIG1-like Receptors in Antiviral Innate Immunity	0.362	0.0909	#N/A	DDX58,NFKB1,NFKBIA,NFKBID
JAK/Stat Signaling	0.361	0.0854	#N/A	IL6,JUN,NFKB1,PIK3CG,RALA,RRAS2,STAT4
Inhibition of ARE-Mediated mRNA Degradation Pathway	0.359	0.0818	#N/A	CD70,LTB,PAPOLG,PPP2R2B,PPP2R3A,PRKAR2B,PSME4,TNF,TNFSF10,TNFSF14,TNFSF8,YWHAH,ZNF331
Fatty Acid β-oxidation I	0.352	0.0938	#N/A	ACSL3,ACSL4,SLC27A4
Superpathway of Melatonin Degradation	0.341	0.0862	#N/A	CSGALNACT1,CYP1B1,LARGE1,MAOB,SMOX
Role of Lipids/Lipid Rafts in the Pathogenesis of Influenza	0.34	0.1	#N/A	IFNG,RSAD2
Valine Degradation I	0.34	0.1	#N/A	BCAT1,DBT
Growth Hormone Signaling	0.338	0.0845	#N/A	A2M,IGF1R,PIK3CG,PLCG2,PRKCA,PRKCG
HIPPO signaling	0.336	0.0833	#N/A	PPP1R14A,PPP1R14C,PPP2R2B,PPP2R3A,SMAD3,TJP2,YWHAH
Circadian Rhythm Signaling	0.332	0.0909	#N/A	BHLHE41,CREB5,VIPR2
Synaptic Long Term Depression	0.332	0.0798	#N/A	ABHD3,CTH,GNAO1,IGF1R,PLA2G4A,PLA2G7,PLCB1,PLCG2,PPP2R2B,PPP2R3A,PRKCA,PRKCG,RALA,RRAS2,RYR2
Regulation of eIF4 and p70S6K Signaling	0.332	0.08	#N/A	EIF4A3,ITGA6,ITGA7,ITGAD,ITGB3,ITGB4,ITGB5,ITGB8,PIK3CG,PPP2R2B,PPP2R3A,RALA,RPS23,RRAS2
nNOS Signaling in Neurons	0.329	0.087	#N/A	CALM1 (includes others),CAMK4,PRKCA,PRKCG
Sucrose Degradation V (Mammalian)	0.328	0.125	#N/A	GALM
Phosphatidylethanolamine Biosynthesis II	0.328	0.125	#N/A	CHKA
Superoxide Radicals Degradation	0.328	0.125	#N/A	SOD2
Sphingomyelin Metabolism	0.328	0.125	#N/A	SGMS2
Mineralocorticoid Biosynthesis	0.328	0.125	#N/A	HSD3B7
Regulation Of The Epithelial Mesenchymal Transition In Development Pathway	0.325	0.0824	#N/A	ADAM17,HNF1A,LEF1,NFKB1,SNAI1,TCF4,TCF7L2
Polyamine Regulation in Colon Cancer	0.313	0.0833	#N/A	MYC,PPARG,PSME4,TCF4,TCF7L2
nNOS Signaling in Skeletal Muscle Cells	0.313	0.0851	#N/A	CALM1 (includes others),CAMK4,RYR2,SNTB1
PCP pathway	0.313	0.0833	#N/A	JUN,LGR4,NDP,ROCK2,RSPO3
IL-9 Signaling	0.297	0.0857	#N/A	NFKB1,PIK3CG,TNF
NAD Salvage Pathway II	0.294	0.0909	#N/A	ACP2,ACP5
Sphingosine and Sphingosine-1-phosphate Metabolism	0.292	0.111	#N/A	SGPP1
Leucine Degradation I	0.292	0.111	#N/A	BCAT1
Heme Biosynthesis II	0.292	0.111	#N/A	ALAS1
Glucocorticoid Biosynthesis	0.292	0.111	#N/A	HSD3B7
NGF Signaling	0.268	0.0769	#N/A	CREB5,GAB1,MAP3K13,NFKB1,PIK3CG,PLCG2,RALA,ROCK2,RRAS2
Pentose Phosphate Pathway	0.261	0.1	#N/A	TKTL1
Dolichyl-diphosphooligosaccharide Biosynthesis	0.261	0.1	#N/A	ALG13
Glycolysis I	0.255	0.0833	#N/A	FBP1,GAPDH
UVB-Induced MAPK Signaling	0.246	0.0769	#N/A	JUN,PIK3CG,PRKCA,PRKCG
Role of JAK family kinases in IL-6-type Cytokine Signaling	0.238	0.08	#N/A	IL6,OSM
Ketogenesis	0.235	0.0909	#N/A	HMGCS1
Glycogen Degradation II	0.235	0.0909	#N/A	PGM1
Role of JAK1, JAK2 and TYK2 in Interferon Signaling	0.222	0.0769	#N/A	IFNG,NFKB1
D-myo-inositol (1,4,5)-Trisphosphate Biosynthesis	0.222	0.0769	#N/A	PLCB1,PLCG2
Mevalonate Pathway I	0.192	0.0769	#N/A	HMGCS1
Guanosine Nucleotides Degradation III	0.192	0.0769	#N/A	GDA
Amyotrophic Lateral Sclerosis Signaling	0	0.0614	#N/A	BCL2,BIRC3,GLUL,NEFL,PAK1,PDGFC,PIK3CG
Huntington's Disease Signaling	0	0.0725	#N/A	CREB5,DNAJB1,DNM1,GNG11,GNG2,GNG4,GNG7,HDAC9,HIP1,HSPA1A/HSPA1B,HSPA5,IGF1R,JUN,PIK3CG,PLCB1,PRKCA,PRKCG,PSME4,SGK1,TGM2
Mitochondrial Dysfunction	0	0.0427	#N/A	ACO1,AIFM1,BCL2,LRRK2,MAOB,NDUFS3,SOD2
FcγRIIB Signaling in B Lymphocytes	0	0.0723	#N/A	CD79B,FCGR2B,PIK3CG,PLCG2,RALA,RRAS2
CCR5 Signaling in Macrophages	0	0.0655	#N/A	CALM1 (includes others),CAMK4,CCL3,CCL4,CCL5,CD247,CD3D,CD3E,CD3G,GNAO1,GNG11,GNG2,GNG4,GNG7,JUN,PLCG2,PRKCA,PRKCG
Cytotoxic T Lymphocyte-mediated Apoptosis of Target Cells	0	0.0348	#N/A	BCL2,CD247,CD3D,CD3E,CD3G,GZMB,PRF1
CTLA4 Signaling in Cytotoxic T Lymphocytes	0	0.0627	#N/A	AP1B1,AP1S3,CD247,CD28,CD3D,CD3E,CD3G,CD80,CD86,CD8A,CTLA4,FYN,PIK3CG,PPP2R2B,PPP2R3A,PTPN22
Mechanisms of Viral Exit from Host Cells	0	0.0732	#N/A	ACTB,PRKCA,PRKCG
CNTF Signaling	0	0.0536	#N/A	PIK3CG,RALA,RRAS2
Cardiomyocyte Differentiation via BMP Receptors	0	0.0455	#N/A	MEF2C
Lipid Antigen Presentation by CD1	0	0.0417	#N/A	AP1B1,CD1A,CD1B,CD247,CD3D,CD3E,CD3G,PSAP
FLT3 Signaling in Hematopoietic Progenitor Cells	0	0.0759	#N/A	CREB5,FLT3,PIK3CG,RALA,RRAS2,STAT4
Role of Oct4 in Mammalian Embryonic Stem Cell Pluripotency	0	0.0444	#N/A	JARID2,SPP1
Role of NANOG in Mammalian Embryonic Stem Cell Pluripotency	0	0.0593	#N/A	BMP6,GAB1,LIF,PIK3CG,RALA,RRAS2,TCL1A
Basal Cell Carcinoma Signaling	0	0.0714	#N/A	BMP6,HNF1A,LEF1,TCF4,TCF7L2
Systemic Lupus Erythematosus Signaling	0	0.0746	#N/A	C8B,C9,CAMK4,CD22,CD247,CD28,CD3D,CD3E,CD3G,CD79B,CD80,CD86,FCGR1A,FCGR2B,FCGR3A/FCGR3B,IL10,IL1A,IL1B,IL1RN,IL6,JUN,NFATC2,PIK3CG,PIM2,PLCG2,RALA,RRAS2,SNRNP25,TNF
EIF2 Signaling	0	0.0708	#N/A	ACTB,ATF3,BCL2,CCND1,DDIT3,EIF2AK3,EIF4A3,HSPA5,IGF1R,INSR,MYC,PIK3CG,RALA,RPS23,RRAS2
Role of Wnt/GSK-3β Signaling in the Pathogenesis of Influenza	0	0.0676	#N/A	HNF1A,IFNG,LEF1,TCF4,TCF7L2
Antiproliferative Role of TOB in T Cell Signaling	0	0.0443	#N/A	CCNA2,CD247,CD28,CD3D,CD3E,CD3G,SMAD3,TGFB2,TOB1
Assembly of RNA Polymerase II Complex	0	0.02	#N/A	TAF4B
Mismatch Repair in Eukaryotes	0	0.0625	#N/A	PCNA
Spliceosomal Cycle	0	0.0408	#N/A	BCAS2,EIF4A3
Hematopoiesis from Pluripotent Stem Cells	0	0.0569	#N/A	CD247,CD3D,CD3E,CD3G,CD8A,CSF1,CSF2,CXCL8,IL10,IL1A,IL6,LIF
Netrin Signaling	0	0.0556	#N/A	ABLIM1,NFATC2,PRKAR2B,RYR2
Bupropion Degradation	0	0.0417	#N/A	CYP1B1
Thyroid Hormone Metabolism II (via Conjugation and/or Degradation)	0	0.0625	#N/A	CSGALNACT1,LARGE1
Nicotine Degradation III	0	0.06	#N/A	CSGALNACT1,CYP1B1,LARGE1
Pyrimidine Ribonucleotides De Novo Biosynthesis	0	0.0571	#N/A	AK5,ENTPD7
Isoleucine Degradation I	0	0.0588	#N/A	BCAT1
Ubiquinol-10 Biosynthesis (Eukaryotic)	0	0.05	#N/A	CYP7B1
Melatonin Degradation I	0	0.0566	#N/A	CSGALNACT1,CYP1B1,LARGE1
Triacylglycerol Degradation	0	0.0488	#N/A	LPL,MGLL
Estrogen Biosynthesis	0	0.0732	#N/A	AKR1C1/AKR1C2,AKR1C3,CYP1B1
tRNA Charging	0	0.0263	#N/A	NARS2
Nicotine Degradation II	0	0.0545	#N/A	CSGALNACT1,CYP1B1,LARGE1
Purine Nucleotides Degradation II (Aerobic)	0	0.0526	#N/A	GDA
TCA Cycle II (Eukaryotic)	0	0.0417	#N/A	ACO1
Pyrimidine Ribonucleotides Interconversion	0	0.0606	#N/A	AK5,ENTPD7
Histidine Degradation VI	0	0.0556	#N/A	CYP7B1
Acetone Degradation I (to Methylglyoxal)	0	0.0323	#N/A	CYP1B1
Superpathway of Methionine Degradation	0	0.0286	#N/A	CTH
Superpathway of Geranylgeranyldiphosphate Biosynthesis I (via Mevalonate)	0	0.0588	#N/A	HMGCS1
Cysteine Biosynthesis III (mammalia)	0	0.0455	#N/A	CTH
Oxidative Phosphorylation	0	0.00962	#N/A	NDUFS3
Parkinson's Signaling	0	0.0625	#N/A	UCHL1
EGF Signaling	0	0.0545	#N/A	JUN,PIK3CG,PRKCA
SAPK/JNK Signaling	0	0.0609	#N/A	CD247,CD3D,CD3E,CD3G,DUSP4,GAB1,GADD45A,GNG11,GNG2,GNG4,GNG7,JUN,MAP3K13,MAP4K4,PIK3CG,RALA,RRAS2
IL-2 Signaling	0	0.0656	#N/A	JUN,PIK3CG,RALA,RRAS2
Amyloid Processing	0	0.02	#N/A	PRKAR2B
GABA Receptor Signaling	0	0.0692	#N/A	ADCY3,ADCY9,AP1B1,DNM1,GNAO1,GNG11,GNG2,GNG4,GNG7
Phototransduction Pathway	0	0.0377	#N/A	OPN3,PRKAR2B
NER (Nucleotide Excision Repair, Enhanced Pathway)	0	0.0392	#N/A	CHAF1A,PCNA,POLE2,TOP2A
FAT10 Signaling Pathway	0	0.0741	#N/A	IFNG,PSME4,SQSTM1,TNF

## Sheet: MAST
Ingenuity Canonical Pathways	-log(p-value)	Ratio	z-score	Molecules
Hepatic Fibrosis / Hepatic Stellate Cell Activation	12.6	0.258	#N/A	A2M,BAMBI,BCL2,CCL2,CCL21,CCL5,CD14,COL19A1,COL1A1,COL1A2,COL23A1,COL4A2,COL6A1,COL6A2,COL6A3,CSF1,CXCL8,CXCL9,CXCR3,ECE1,FGFR1,FLT1,FN1,IFNG,IGF1R,IGFBP5,IL10,IL1A,IL1B,IL1R1,IL1R2,IL1RAP,IL1RL1,IL6,MET,MMP1,MMP2,MMP9,MYL6B,MYL9,MYO18B,NFKB1,PDGFC,SERPINE1,SMAD3,TGFB2,TIMP1,TLR4,TNF
Th1 Pathway	12.6	0.316	#N/A	CD247,CD274,CD28,CD3D,CD3E,CD3G,CD80,CD86,CD8A,CXCR3,GATA3,HLA-DMB,HLA-DPA1,HLA-DPB1,HLA-DQA1,HLA-DQB1,HLA-DQB2,HLA-DRA,HLA-DRB1,HLA-DRB5,ICOS,IFNG,IL10,IL12RB1,IL12RB2,IL18R1,IL6,KLRC1,KLRD1,NFATC1,NFATC2,NFKB1,PIK3CG,PIK3R2,PIK3R3,RUNX3,STAT4
Tumor Microenvironment Pathway	11.9	0.258	#N/A	BCL2,CCL2,CCND1,CD274,COL1A1,COL1A2,CSF1,CSF2,CTLA4,CXCL8,FGF10,FGF13,FGF18,FN1,FOXO1,IDO1,IL10,IL1B,IL6,ITGB3,JUN,MMP1,MMP10,MMP12,MMP2,MMP7,MMP9,MYC,NFKB1,OSM,PDGFC,PIK3CG,PIK3R2,PIK3R3,PLAU,PTGS2,RALA,RRAS2,SLC16A1,SLC2A1,SLC2A3,SPP1,TGFB2,TIAM1,TNC,TNF
Systemic Lupus Erythematosus In B Cell Signaling Pathway	11.3	0.217	#N/A	BCL2,BCL2L11,CALM1 (includes others),CAMK4,CARD11,CCND1,CCND2,CD22,CD70,CD79B,CSF2,CXCL8,EDA,FCGR2B,FOXO1,FYN,GAB1,HCK,IFIT2,IFIT3,IFNG,IL10,IL15,IL1A,IL1B,IL6,INPP5F,ISG15,JUN,LIF,LILRB4,LTB,MALT1,MAP4K4,MYC,NFATC1,NFATC2,NFKB1,OSM,PAG1,PIK3CG,PIK3R2,PIK3R3,PIM2,PLCG2,PRKCA,PRKCG,RALA,RASGRP3,RRAS2,SYNJ2,TGFB2,TNF,TNFSF10,TNFSF14,TNFSF8,TRAF1,YES1
LXR/RXR Activation	11.1	0.293	#N/A	ABCA1,APOC1,APOE,ARG2,C9,CCL2,CCL7,CD14,CD36,CLU,FDFT1,IL1A,IL1B,IL1R1,IL1R2,IL1RAP,IL1RL1,IL1RN,IL6,LDLR,LPL,LYZ,MMP9,MSR1,MYLIP,NFKB1,NR1H3,PLTP,PTGS2,RBP4,S100A8,SCD,SERPINA1,SERPINF1,TLR4,TNF
Th1 and Th2 Activation Pathway	11.1	0.257	#N/A	BHLHE41,CD247,CD274,CD28,CD3D,CD3E,CD3G,CD80,CD86,CD8A,CXCR3,GATA3,HLA-DMB,HLA-DPA1,HLA-DPB1,HLA-DQA1,HLA-DQB1,HLA-DQB2,HLA-DRA,HLA-DRB1,HLA-DRB5,ICOS,IFNG,IL10,IL12RB1,IL12RB2,IL17RB,IL18R1,IL1RL1,IL24,IL6,JAG1,JUN,KLRC1,KLRD1,NFATC1,NFATC2,NFKB1,PIK3CG,PIK3R2,PIK3R3,RUNX3,STAT4
Granulocyte Adhesion and Diapedesis	11.1	0.253	#N/A	ACKR3,CCL13,CCL18,CCL2,CCL20,CCL21,CCL22,CCL23,CCL3,CCL4,CCL4L1/CCL4L2,CCL5,CCL7,CLDN12,CXCL1,CXCL13,CXCL2,CXCL5,CXCL8,CXCL9,CXCR3,FPR2,HRH1,IL1A,IL1B,IL1R1,IL1R2,IL1RAP,IL1RL1,IL1RN,MMP1,MMP10,MMP12,MMP2,MMP7,MMP9,PPBP,RDX,SDC1,SDC2,SDC4,TNF,XCL1,XCL2
Hepatic Fibrosis Signaling Pathway	10.8	0.184	#N/A	BAMBI,BCL2,CACNG2,CALM1 (includes others),CAMK4,CCDC88A,CCL2,CCL3,CCL5,CCND1,COL1A1,COL1A2,CREB5,CXCL8,EZH2,FGFR1,FLT1,FOXO1,FTH1,FTL,HNF1A,IL1A,IL1B,IL1R1,IL1R2,IL1RAP,IL1RL1,IL1RN,IRAK2,ITGA6,ITGA7,ITGAD,ITGB3,ITGB4,ITGB5,ITGB8,JUN,LEF1,MMP1,MYC,MYL6B,MYL9,NCF1,NFKB1,NFKBIA,NFKBID,PDGFC,PDK1,PIK3CG,PIK3R2,PIK3R3,PLCG2,PPARG,PRKAR2B,PRKCA,PRKCG,RALA,RHOB,RHOC,RHOH,RND3,ROCK2,RRAS2,SERPINE1,SMAD3…
Osteoarthritis Pathway	10.4	0.222	#N/A	ALPL,ANKH,ANXA2,CREB5,CXCL8,DCN,EPAS1,FGF18,FGFR1,FN1,HES1,HNF1A,HTRA1,IL1B,IL1R1,IL1R2,IL1RAP,IL1RL1,ITGA6,ITGA7,ITGAD,ITGB3,ITGB4,ITGB5,ITGB8,ITLN1,JAG1,LEF1,MEF2C,MMP1,MMP10,MMP12,MMP9,NAMPT,NFKB1,P2RX7,PDGFC,PPARG,PTGS2,RBP4,RUNX2,S100A8,S100A9,SDC4,SMAD3,SPP1,TCF4,TCF7L2,TIMP3,TLR4,TNF
Airway Pathology in Chronic Obstructive Pulmonary Disease	10.2	0.292	#N/A	CCL2,CCL20,CD70,CSF2,CTSG,CXCL1,CXCL8,EDA,ELANE,FGF10,FGF13,FGF18,GZMB,IFNG,IL15,IL1A,IL1B,IL23A,IL6,LIF,LTB,MMP1,MMP2,MMP9,OSM,PRF1,PTGDS,RBP4,TGFB2,TNF,TNFSF10,TNFSF14,TNFSF8
Agranulocyte Adhesion and Diapedesis	9.7	0.228	#N/A	ACKR3,ACTB,AOC3,CCL13,CCL18,CCL2,CCL20,CCL21,CCL22,CCL23,CCL3,CCL4,CCL4L1/CCL4L2,CCL5,CCL7,CLDN12,CXCL1,CXCL13,CXCL2,CXCL5,CXCL8,CXCL9,CXCR3,FN1,HRH1,IL1A,IL1B,IL1R1,IL1RN,ITGA6,MMP1,MMP10,MMP12,MMP2,MMP7,MMP9,MYL6B,MYL9,MYO18B,PPBP,RDX,SDC4,TNF,XCL1,XCL2
Th2 Pathway	9.45	0.263	#N/A	BHLHE41,CD247,CD28,CD3D,CD3E,CD3G,CD80,CD86,GATA3,HLA-DMB,HLA-DPA1,HLA-DPB1,HLA-DQA1,HLA-DQB1,HLA-DQB2,HLA-DRA,HLA-DRB1,HLA-DRB5,ICOS,IFNG,IL10,IL12RB1,IL12RB2,IL17RB,IL1RL1,IL24,JAG1,JUN,NFATC2,NFKB1,PIK3CG,PIK3R2,PIK3R3,RUNX3,STAT4
Hepatic Cholestasis	9.17	0.23	#N/A	ADCY3,ADCY9,CD14,CD70,CSF2,CXCL8,CYP27A1,CYP7B1,EDA,HNF1A,HSD3B7,IFNG,IL15,IL1A,IL1B,IL1R1,IL1R2,IL1RAP,IL1RL1,IL1RN,IL6,INSR,IRAK2,JUN,LIF,LTB,NFKB1,NFKBIA,NFKBID,NR1H3,OSM,PRKAR2B,PRKCA,PRKCG,SLC10A1,TGFB2,TJP2,TLR4,TNF,TNFSF10,TNFSF14,TNFSF8
Role of Macrophages, Fibroblasts and Endothelial Cells in Rheumatoid Arthritis	8.51	0.185	#N/A	CALM1 (includes others),CAMK2D,CAMK4,CCL2,CCL5,CCND1,CEBPD,CREB5,CSF1,CSF2,CXCL8,FCGR1A,FCGR3A/FCGR3B,FN1,HNF1A,IL10,IL15,IL17RB,IL18R1,IL1A,IL1B,IL1R1,IL1R2,IL1RAP,IL1RL1,IL1RN,IL32,IL6,IRAK2,JUN,LEF1,LTB,MMP1,MYC,NFATC1,NFATC2,NFKB1,NFKBIA,NFKBID,OSM,PDGFC,PIK3CG,PIK3R2,PIK3R3,PLCB1,PLCG2,PRKCA,PRKCG,PRSS3,RALA,ROCK2,RRAS2,TCF4,TCF7L2,TLR4,TNF,TRAF1,WNT5B
Cardiac Hypertrophy Signaling (Enhanced)	8.27	0.157	#N/A	ADCY3,ADCY9,ATF6,CACNG2,CALM1 (includes others),CAMK2D,CAMK4,CD70,CSF2,CXCL8,DIAPH3,EDA,FGF10,FGF13,FGF18,FGFR1,GNG11,GNG2,GNG4,GNG7,HDAC9,HSPB1,IFNG,IFNLR1,IGF1R,IL12RB1,IL12RB2,IL15,IL17RB,IL18R1,IL1A,IL1B,IL1R1,IL1R2,IL1RL1,IL21R,IL6,IL7R,INPP5F,ITGA6,ITGA7,ITGAD,ITGB3,ITGB4,ITGB5,ITGB8,JUN,LIF,LTB,MAP3K13,MEF2C,MPPE1,MYC,NFATC1,NFATC2,NFKB1,OSM,PDE3B,PDE4D,PDE7B,PDK1,PIK3CG,PIK3R2,PIK3R3,PLCB…
Role of Osteoblasts, Osteoclasts and Chondrocytes in Rheumatoid Arthritis	8.15	0.205	#N/A	ACP5,ADAM17,ALPL,BCL2,BIRC3,BMP6,CALM1 (includes others),CAMK4,COL1A1,CSF1,CSF2,CTSK,FOXO1,GSN,HNF1A,IFNG,IL10,IL18R1,IL1A,IL1B,IL1R1,IL1R2,IL1RAP,IL1RL1,IL1RN,IL6,ITGB3,JUN,LEF1,MMP1,NFATC1,NFATC2,NFKB1,NFKBIA,NFKBID,PIK3CG,PIK3R2,PIK3R3,RUNX2,SPP1,TCF4,TCF7L2,TNF,TNFRSF11A,WNT5B
Role of Hypercytokinemia/hyperchemokinemia in the Pathogenesis of Influenza	7.89	0.3	#N/A	AREG,CCL2,CCL3,CCL4,CCL5,CXCL8,DDX58,IFIT2,IFIT3,IFNG,IFNLR1,IL10,IL1A,IL1B,IL1RN,IL6,ISG15,MX1,NFKB1,NLRP3,OAS1,RSAD2,TLR4,TNF
IL-17 Signaling	7.89	0.218	#N/A	CCL2,CCL20,CCL22,CD70,CSF2,CXCL1,CXCL5,CXCL8,DEFB1,EDA,HSP90AA1,HSP90B1,IFNG,IL15,IL17RB,IL1A,IL1B,IL6,JUN,LIF,LTB,MMP2,MMP9,NFKB1,OSM,PDGFC,PIK3CG,PIK3R2,PIK3R3,PTGS2,RALA,RGS13,RGS16,RRAS2,TGFB2,TNF,TNFSF10,TNFSF14,TNFSF8
Glucocorticoid Receptor Signaling	7.78	0.154	#N/A	A2M,ACTB,ANXA1,AR,ARG2,BCL2,BCL2L11,CCL13,CCL2,CCL3,CCL5,CD163,CD247,CD3D,CD3E,CD3G,CSF2,CXCL8,FBP1,FCGR1A,HLA-DMB,HLA-DPA1,HLA-DPB1,HLA-DQA1,HLA-DQB1,HLA-DQB2,HLA-DRA,HLA-DRB1,HLA-DRB5,HP,HSP90AA1,HSP90B1,HSPA1A/HSPA1B,HSPA5,IFNG,IFNLR1,IL10,IL12RB1,IL12RB2,IL17RB,IL18R1,IL1A,IL1B,IL1R1,IL1R2,IL1RL1,IL1RN,IL21R,IL6,IL7R,JUN,KRT17,KRT5,MMP1,MMP2,MMP9,MYC,NDUFS3,NFATC1,NFATC2,NFKB1,NFKBIA,NFKBID,N…
Role of Pattern Recognition Receptors in Recognition of Bacteria and Viruses	7.72	0.233	#N/A	C1QA,C1QB,C1QC,CCL5,CD70,CSF2,CXCL8,DDX58,EDA,IFNG,IL10,IL15,IL1A,IL1B,IL6,LIF,LTB,NFKB1,NLRP3,OAS1,OSM,PIK3CG,PIK3R2,PIK3R3,PLCG2,PRKCA,PRKCG,PTX3,TGFB2,TLR4,TNF,TNFSF10,TNFSF14,TNFSF8
Atherosclerosis Signaling	7.69	0.246	#N/A	ABHD3,ALOX15B,APOC1,APOE,CCL2,CD36,CLU,COL1A1,COL1A2,CSF1,CXCL8,F3,IFNG,IL1A,IL1B,IL1RN,IL6,LPL,LYZ,MMP1,MMP9,MSR1,NFKB1,PDGFC,PLA2G4A,PLA2G7,RBP4,S100A8,SERPINA1,TNF,TNFSF14
Kinetochore Metaphase Signaling Pathway	7.4	0.262	#N/A	AURKB,BIRC5,BUB1B,CCNB1,CDC20,CDCA8,CDK1,CENPA,CENPE,CENPK,CENPO,CENPP,CENPU,CENPW,KIF2C,KNL1,MAD2L1,MXD3,NDC80,NEK2,NUF2,PLK1,PPP1R14C,PTTG1,SPC24,SPC25,ZWINT
Crosstalk between Dendritic Cells and Natural Killer Cells	7.34	0.275	#N/A	ACTB,CAMK2D,CD226,CD28,CD69,CD80,CD83,CD86,CSF2,FSCN1,HLA-DRA,HLA-DRB1,HLA-DRB5,IFNG,IL15,IL6,KIR2DL4,KLRD1,LTB,NFKB1,PRF1,TLR4,TNF,TNFSF10,TREM2
Differential Regulation of Cytokine Production in Intestinal Epithelial Cells by IL-17A and IL-17F	7.3	0.522	#N/A	CCL2,CCL3,CCL4,CCL5,CSF2,CXCL1,DEFB1,IFNG,IL10,IL1A,IL1B,TNF
PI3K/AKT Signaling	7.17	0.203	#N/A	BCL2,CCND1,FOXO1,GAB1,GDF15,GYS1,HSP90AA1,HSP90B1,IFNLR1,IL12RB1,IL12RB2,IL17RB,IL18R1,IL1R1,IL1R2,IL1RL1,IL21R,IL7R,INPP5F,ITGA6,ITGA7,ITGAD,ITGB3,ITGB4,ITGB5,ITGB8,MDM2,NFKB1,NFKBIA,NFKBID,PIK3CG,PIK3R2,PIK3R3,PPP2R2B,PPP2R3A,PTGS2,RALA,RRAS2,SYNJ2,YWHAH
Acute Phase Response Signaling	7.05	0.207	#N/A	A2M,C1QA,C1QB,C1QC,C2,C9,CRABP2,FN1,FTL,HAMP,HMOX1,HNF1A,HP,IL1A,IL1B,IL1R1,IL1RAP,IL1RN,IL6,JUN,NFKB1,NFKBIA,NFKBID,OSM,PIK3CG,PIK3R2,PIK3R3,RALA,RBP1,RBP4,RRAS2,SERPINA1,SERPINE1,SERPINF1,SERPING1,SOD2,TCF4,TNF
IL-8 Signaling	7.02	0.198	#N/A	AZU1,BCL2,CCND1,CCND2,CDH1,CSTB,CXCL1,CXCL8,FLT1,GNG11,GNG2,GNG4,GNG7,HBEGF,HMOX1,IRAK2,ITGB3,JUN,MAP4K4,MMP2,MMP9,MYL9,NCF1,NFKB1,NFKBIA,PDGFC,PIK3CG,PIK3R2,PIK3R3,PLD1,PLD3,PRKCA,PRKCG,PTGS2,RALA,RHOB,RHOC,RHOH,RND3,ROCK2,RRAS2
Inhibition of Matrix Metalloproteases	6.92	0.395	#N/A	A2M,ADAM12,ADAM17,HSPG2,MMP1,MMP10,MMP12,MMP2,MMP7,MMP9,RECK,SDC1,SDC2,TIMP1,TIMP3
Differential Regulation of Cytokine Production in Macrophages and T Helper Cells by IL-17A and IL-17F	6.5	0.556	#N/A	CCL2,CCL3,CCL4,CCL5,CSF2,CXCL1,IL10,IL1B,IL6,TNF
Neuroinflammation Signaling Pathway	6.49	0.17	#N/A	BCL2,BIRC3,BIRC5,BIRC7,CALB1,CCL2,CCL3,CCL5,CD80,CD86,CREB5,CXCL8,GLUL,HLA-DMB,HLA-DPA1,HLA-DPB1,HLA-DQA1,HLA-DQB1,HLA-DQB2,HLA-DRA,HLA-DRB1,HLA-DRB5,HMOX1,IFNG,IL10,IL1B,IL1R1,IL6,IRAK2,JUN,MMP9,NCF1,NFATC1,NFATC2,NFKB1,NLRP3,P2RX7,PIK3CG,PIK3R2,PIK3R3,PLA2G4A,PLCG2,PRKCG,PTGS2,S100B,SLC1A2,SLC1A3,SOD2,TGFB2,TLR4,TNF,TREM2
HIF1α Signaling	6.3	0.191	#N/A	BMP6,CAMK1D,CAMK2D,CAMK4,EGLN1,FLT1,HK2,HMOX1,HSP90AA1,HSPA1A/HSPA1B,HSPA5,IL6,JUN,LDHB,LDHC,MDM2,MET,MMP1,MMP10,MMP12,MMP2,MMP7,MMP9,NCF1,PDGFC,PIK3CG,PIK3R2,PIK3R3,PLCG2,PRKCA,PRKCG,RALA,RRAS2,SERPINE1,SLC2A1,SLC2A3,SLC2A5,TGFB2,VIM
LPS/IL-1 Mediated Inhibition of RXR Function	6.28	0.186	#N/A	ABCA1,ABCC4,ACOX1,ACSL3,ACSL4,ALAS1,ALDH1A1,ALDH1A2,ALDH2,APOC1,APOE,CD14,CHST15,FABP3,FABP4,FABP5,GSTO2,HMGCS1,HS3ST2,HS3ST3B1,IL1A,IL1B,IL1R1,IL1R2,IL1RAP,IL1RL1,IL1RN,JUN,MGST1,MGST3,NR1H3,PAPSS2,PLTP,SCARB1,SLC10A1,SLC27A4,SMOX,SULT1C2,TLR4,TNF,UST
Erythropoietin Signaling Pathway	6.16	0.202	#N/A	BIRC3,CCND1,CCND2,CD70,CSF2,CXCL8,EDA,HBA1/HBA2,HBB,IFNG,IL15,IL1A,IL1B,IL6,JUN,LIF,LTB,MDM2,NFKB1,NFKBIA,NFKBID,OSM,PIK3CG,PIK3R2,PIK3R3,PRKCA,PRKCG,RALA,RRAS2,TGFB2,TNF,TNFSF10,TNFSF14,TNFSF8
IL-10 Signaling	6.09	0.278	#N/A	ARG2,BLVRB,CD14,FCGR2B,HMOX1,IL10,IL1A,IL1B,IL1R1,IL1R2,IL1RAP,IL1RL1,IL1RN,IL6,JUN,MAP4K4,NFKB1,NFKBIA,NFKBID,TNF
Aryl Hydrocarbon Receptor Signaling	6.08	0.211	#N/A	AHR,ALDH1A1,ALDH1A2,ALDH2,CCNA2,CCND1,CCND2,CDK6,CDKN2A,CYP1B1,E2F1,ESR2,GSTO2,HSP90AA1,HSP90B1,HSPB1,IL1A,IL1B,IL6,JUN,MCM7,MDM2,MGST1,MGST3,MYC,NFIA,NFKB1,NRIP1,TGFB2,TGM2,TNF
p53 Signaling	6.07	0.245	#N/A	BCL2,BIRC5,CCND1,CCND2,CDKN2A,DRAM1,E2F1,GADD45A,GADD45B,GADD45G,HDAC9,JMY,JUN,MDM2,PCNA,PIK3CG,PIK3R2,PIK3R3,PMAIP1,PPP1R13B,SERPINB5,THBS1,TNFRSF10B,TP63
HMGB1 Signaling	5.79	0.201	#N/A	CCL2,CD70,CSF2,CXCL8,EDA,IFNG,IL15,IL1A,IL1B,IL1R1,IL6,JUN,LIF,LTB,NFKB1,OSM,PIK3CG,PIK3R2,PIK3R3,RALA,RHOB,RHOC,RHOH,RND3,RRAS2,SERPINE1,TGFB2,TLR4,TNF,TNFSF10,TNFSF14,TNFSF8
Phagosome Formation	5.7	0.21	#N/A	FCAR,FCER1A,FCER2,FCGR1A,FCGR2B,FCGR3A/FCGR3B,FN1,ITGA6,ITGA7,ITGAD,ITGB3,ITGB4,ITGB5,ITGB8,MARCKS,MRC1,MSR1,PIK3CG,PIK3R2,PIK3R3,PLCB1,PLCG2,PRKCA,PRKCG,RHOB,RHOC,RHOH,RND3,TLR4
Clathrin-mediated Endocytosis Signaling	5.66	0.188	#N/A	ACTB,AMPH,AP1B1,APOC1,APOE,CD2AP,CLU,CTTN,DAB2,DNM1,FGF10,FGF13,FGF18,HIP1,ITGB3,ITGB4,ITGB5,ITGB8,LDLR,LYZ,MDM2,MET,MYO1E,MYO6,PDGFC,PIK3CG,PIK3R2,PIK3R3,RAB7A,RBP4,S100A8,SERPINA1,SH3BP4,SNX9,STON2,TFRC
ILK Signaling	5.6	0.187	#N/A	ACTB,CCND1,CDH1,CREB5,FBLIM1,FERMT2,FLNB,FN1,ITGB3,ITGB4,ITGB5,ITGB8,JUN,LEF1,MMP9,MYC,MYL6B,MYL9,MYO18B,NFKB1,PDGFC,PIK3CG,PIK3R2,PIK3R3,PPP2R2B,PPP2R3A,PTGS2,RHOB,RHOC,RHOH,RND3,SNAI1,TMSB10/TMSB4X,TNF,VCL,VIM
VDR/RXR Activation	5.59	0.26	#N/A	CALB1,CAMP,CCL5,CD14,CSF2,CST6,FOXO1,GADD45A,HES1,IFNG,IGFBP5,IGFBP6,IL1RL1,PRKCA,PRKCG,RUNX2,SPP1,TGFB2,THBD,VDR
PPAR Signaling	5.57	0.231	#N/A	CITED2,HSP90AA1,HSP90B1,IL1A,IL1B,IL1R1,IL1R2,IL1RAP,IL1RL1,IL1RN,INSR,JUN,MAP4K4,NFKB1,NFKBIA,NFKBID,NR1H3,NRIP1,PDGFC,PPARG,PTGS2,RALA,RRAS2,TNF
B Cell Development	5.56	0.361	#N/A	CD79B,CD80,CD86,HLA-DMB,HLA-DPA1,HLA-DPB1,HLA-DQA1,HLA-DQB1,HLA-DQB2,HLA-DRA,HLA-DRB1,HLA-DRB5,IL7R
B Cell Receptor Signaling	5.39	0.185	#N/A	ABL1,BCL2A1,CALM1 (includes others),CAMK2D,CAMK4,CD22,CD79B,CREB5,DAPP1,EBF1,EGR1,ETS1,FCGR2B,FOXO1,GAB1,INPP5F,JUN,MALT1,MAP3K13,MEF2C,NFATC1,NFATC2,NFKB1,NFKBIA,NFKBID,PAG1,PAX5,PIK3CG,PIK3R2,PIK3R3,PLCG2,RALA,RRAS2,SYNJ2,VAV2
Airway Inflammation in Asthma	5.38	0.375	#N/A	CCL2,CCL20,CSF2,CXCL8,ELANE,IFNG,IL10,IL23A,MMP9,OSM,RNASE2,TGFB2
MSP-RON Signaling In Macrophages Pathway	5.35	0.219	#N/A	CREB5,ETV3,F11,HLA-DMB,HLA-DPA1,HLA-DPB1,HLA-DQA1,HLA-DQB1,HLA-DQB2,HLA-DRA,HLA-DRB1,HLA-DRB5,IFNG,IL10,JUN,KLK4,NFKB1,PIK3CG,PIK3R2,PIK3R3,PTGS2,RALA,RRAS2,TLR4,TNF
HOTAIR Regulatory Pathway	5.33	0.195	#N/A	AR,CDH1,COL1A1,COL1A2,ESR2,EZH2,HNF1A,JARID2,LEF1,MDM2,MET,MMP1,MMP10,MMP12,MMP2,MMP7,MMP9,MYC,NFKB1,NFKBIA,PIK3CG,PIK3R2,PIK3R3,RHOC,ROCK2,SPP1,TCF4,TCF7L2,TLR4,VIM,WNT5B
Glioma Signaling	5.3	0.213	#N/A	ABL1,CALM1 (includes others),CAMK1D,CAMK2D,CAMK4,CCND1,CCND2,CDK6,CDKN2A,CDKN2C,E2F1,E2F7,E2F8,HDAC9,IDH1,IGF1R,MDM2,PDGFC,PIK3CG,PIK3R2,PIK3R3,PLCG2,PRKCA,PRKCG,RALA,RRAS2
HER-2 Signaling in Breast Cancer	5.24	0.182	#N/A	AREG,BCL2L11,BIRC5,BLK,CCND1,CYB5A,ETS1,FCER1A,FOXO1,FYN,HBEGF,HCK,IL1A,ITGB3,ITGB4,ITGB5,ITGB8,JUN,MDM2,MMP2,MYC,NFKB1,NFKBIA,NFKBID,PDK1,PIK3CG,PIK3R2,PIK3R3,PRKCA,PRKCG,PTGS2,RALA,RRAS2,SMAD3,YES1
Pancreatic Adenocarcinoma Signaling	5.16	0.21	#N/A	ABL1,BCL2,BIRC5,BRCA2,CCND1,CDKN2A,E2F1,E2F7,E2F8,HBEGF,HDAC9,HMOX1,MDM2,MMP9,NFKB1,PDGFC,PIK3CG,PIK3R2,PIK3R3,PLD1,PLD3,PTGS2,RAD51,RALA,SMAD3,TGFB2
IL-4 Signaling	5.12	0.236	#N/A	FCER2,HLA-DMB,HLA-DPA1,HLA-DPB1,HLA-DQA1,HLA-DQB1,HLA-DQB2,HLA-DRA,HLA-DRB1,HLA-DRB5,HMGA1,INPP5F,IRF4,NFATC1,NFATC2,PIK3CG,PIK3R2,PIK3R3,RALA,RRAS2,SYNJ2
Macropinocytosis Signaling	5.08	0.25	#N/A	CD14,CSF1,ITGB3,ITGB4,ITGB5,ITGB8,MET,MRC1,PAK1,PDGFC,PIK3CG,PIK3R2,PIK3R3,PLCG2,PRKCA,PRKCG,RALA,RRAS2,USP6NL
Role of IL-17A in Arthritis	5.06	0.281	#N/A	CCL2,CCL20,CCL5,CCL7,CXCL1,CXCL5,CXCL8,IL17RB,MMP1,NFKB1,NFKBIA,NFKBID,PIK3CG,PIK3R2,PIK3R3,PTGS2
IL-12 Signaling and Production in Macrophages	5	0.201	#N/A	APOC1,APOE,CLU,IFNG,IL10,IL12RB1,IL12RB2,IL23A,IRF8,JUN,LYZ,NFKB1,NFKBIA,PIK3CG,PIK3R2,PIK3R3,PPARG,PRKCA,PRKCG,RAB7A,RBP4,S100A8,SERPINA1,STAT4,TGFB2,TLR4,TNF
Thyroid Cancer Signaling	4.99	0.247	#N/A	ALK,CCND1,CDH1,CXCL8,FOXO1,HNF1A,INSR,JUN,LEF1,MYC,PDK1,PIK3CG,PIK3R2,PIK3R3,RALA,RET,RRAS2,TCF4,TCF7L2
Gαq Signaling	4.98	0.188	#N/A	CALM1 (includes others),CAMK4,CHRM3,GNG11,GNG2,GNG4,GNG7,GYS1,HMOX1,HRH1,NFATC1,NFATC2,NFKB1,NFKBIA,NFKBID,PIK3CG,PIK3R2,PIK3R3,PLCB1,PLCG2,PLD1,PLD3,PRKCA,PRKCG,RGS16,RGS2,RHOB,RHOC,RHOH,RND3,ROCK2
PPARα/RXRα Activation	4.97	0.182	#N/A	ABCA1,ACOX1,ADCY3,ADCY9,ADIPOR2,CD36,GK,GPD1,HSP90AA1,HSP90B1,IL1B,IL1R1,IL1R2,IL1RAP,IL1RL1,IL6,INSR,ITGB5,JUN,LPL,MAP4K4,MEF2C,NFKB1,NFKBIA,NFKBID,PLCB1,PLCG2,PRKAR2B,PRKCA,RALA,RRAS2,SMAD3,TGFB2
IL-15 Production	4.94	0.208	#N/A	ABL1,ALK,AXL,BLK,CSF2RA,DYRK3,EPHB1,FER,FGFR1,FLT1,FYN,HCK,IGF1R,IL15,IL6,INSR,ITK,MATK,MERTK,MET,NFKB1,RET,TEC,TXK,YES1
TREM1 Signaling	4.84	0.25	#N/A	CCL2,CCL3,CCL7,CD83,CD86,CSF2,CXCL8,FCGR2B,IL10,IL1B,IL1RL1,IL6,NFKB1,NLRP3,PLCG2,TLR4,TNF,TREM1
Regulation Of The Epithelial Mesenchymal Transition By Growth Factors Pathway	4.83	0.177	#N/A	CD70,CDH1,EGR1,ETS1,FGF10,FGF13,FGF18,FGFR1,FOXO1,GAB1,ID2,IL6,JUN,LTB,MET,MMP1,MMP2,MMP9,NFKB1,PDGFC,PIK3CG,PIK3R2,PIK3R3,RALA,RRAS2,SMAD3,SNAI1,TGFB2,TNF,TNFSF10,TNFSF14,TNFSF8,VIM,ZEB1
Neuregulin Signaling	4.78	0.209	#N/A	ADAM17,AREG,DCN,EREG,ERRFI1,HBEGF,HSP90AA1,HSP90B1,ITGA6,ITGA7,ITGAD,ITGB3,ITGB4,ITGB5,ITGB8,MATK,MYC,PIK3R2,PIK3R3,PLCG2,PRKCA,PRKCG,RALA,RRAS2
Protein Kinase A Signaling	4.64	0.144	#N/A	ADCY3,ADCY9,AKAP12,AKAP6,CALM1 (includes others),CAMK2D,CAMK4,CDC25C,CDKN3,CREB5,DUSP16,DUSP4,DUSP6,EBI3,FLNB,GNG11,GNG2,GNG4,GNG7,GYS1,HNF1A,LEF1,MPPE1,MYL6B,MYL9,NFATC1,NFATC2,NFKB1,NFKBIA,NFKBID,PDE3B,PDE4D,PDE7B,PLCB1,PLCG2,PPP1R14C,PRKAR2B,PRKCA,PRKCG,PTGS2,PTPN13,PTPN22,PTPRM,PTPRS,ROCK2,RYR2,SMAD3,SMPDL3A,SMPDL3B,TCF4,TCF7L2,TGFB2,TNNI2,TULP2,UBASH3B,YWHAH
Molecular Mechanisms of Cancer	4.55	0.14	#N/A	ABL1,ADCY3,ADCY9,AURKA,BCL2,BCL2L11,BIRC3,BMP6,CAMK2D,CCND1,CCND2,CDC25C,CDH1,CDK1,CDK6,CDKN2A,CDKN2C,E2F1,E2F7,E2F8,FOXO1,FYN,GAB1,GNG11,GNG2,GNG4,GNG7,HDAC9,ITGA6,ITGA7,ITGAD,ITGB3,ITGB4,ITGB5,ITGB8,JUN,LEF1,MDM2,MYC,NFKB1,NFKBIA,NFKBID,PAK1,PIK3CG,PIK3R2,PIK3R3,PLCB1,PMAIP1,PRKAR2B,PRKCA,PRKCG,RALA,RHOB,RHOC,RHOH,RND3,RRAS2,SMAD3,TCF4,TGFB2,WNT5B
Cell Cycle: G2/M DNA Damage Checkpoint Regulation	4.49	0.28	#N/A	ABL1,AURKA,CCNB1,CCNB2,CDC25C,CDK1,CDKN2A,CKS1B,CKS2,GADD45A,MDM2,PLK1,TOP2A,YWHAH
IL-6 Signaling	4.43	0.195	#N/A	A2M,CD14,COL1A1,CXCL8,HSPB1,IL1A,IL1B,IL1R1,IL1R2,IL1RAP,IL1RL1,IL1RN,IL6,JUN,MAP4K4,NFKB1,NFKBIA,NFKBID,PIK3CG,PIK3R2,PIK3R3,RALA,RRAS2,TNF,TNFAIP6
Sperm Motility	4.38	0.16	#N/A	ABHD3,ABL1,ALK,AXL,BLK,CALM1 (includes others),CAMK4,CSF2RA,DYRK3,EPHB1,FER,FGFR1,FLT1,FYN,GNG11,GNG2,GNG4,GNG7,HCK,IGF1R,INSR,ITK,MATK,MERTK,MET,PDE4D,PLA2G4A,PLA2G7,PLCB1,PLCG2,PRKAR2B,PRKCA,PRKCG,RET,SLC12A2,SLC16A10,TEC,TXK,YES1
PI3K Signaling in B Lymphocytes	4.36	0.19	#N/A	ABL1,ATF3,ATF6,BLK,CALM1 (includes others),CAMK2D,CAMK4,CD79B,DAPP1,FCGR2B,FYN,JUN,MALT1,NFATC1,NFATC2,NFKB1,NFKBIA,NFKBID,PIK3CG,PIK3R2,PLCB1,PLCG2,RALA,RRAS2,TLR4,VAV2
Colorectal Cancer Metastasis Signaling	4.35	0.156	#N/A	ADCY3,ADCY9,BIRC5,CCND1,CDH1,GNG11,GNG2,GNG4,GNG7,HNF1A,IFNG,IL6,JUN,LEF1,MMP1,MMP10,MMP12,MMP2,MMP7,MMP9,MYC,NFKB1,PDGFC,PIK3CG,PIK3R2,PIK3R3,PRKAR2B,PTGS2,RALA,RHOB,RHOC,RHOH,RND3,RRAS2,SMAD3,TCF4,TCF7L2,TGFB2,TLR4,TNF,WNT5B
Role of IL-17A in Psoriasis	4.3	0.5	#N/A	CCL20,CXCL1,CXCL5,CXCL8,IL17RB,S100A8,S100A9
Role of Tissue Factor in Cancer	4.3	0.2	#N/A	BLK,CSF1,CSF2,CXCL1,CXCL8,EGR1,F3,FYN,HBEGF,HCK,IL1B,ITGA6,ITGB3,MMP1,PAK1,PIK3CG,PIK3R2,PIK3R3,PLCB1,PRKCA,RALA,RRAS2,YES1
HGF Signaling	4.26	0.191	#N/A	CCND1,CDKN2A,ETS1,GAB1,IL6,ITGA6,ITGA7,ITGAD,ITGB3,ITGB4,ITGB5,ITGB8,JUN,MAP3K13,MET,PAK1,PIK3CG,PIK3R2,PIK3R3,PLCG2,PRKCA,PRKCG,PTGS2,RALA,RRAS2
GADD45 Signaling	4.18	0.421	#N/A	CCNB1,CCND1,CCND2,CDK1,GADD45A,GADD45B,GADD45G,PCNA
PD-1, PD-L1 cancer immunotherapy pathway	4.1	0.204	#N/A	CBLB,CD247,CD274,CD28,CD80,HLA-DMB,HLA-DPA1,HLA-DPB1,HLA-DQA1,HLA-DQB1,HLA-DQB2,HLA-DRA,HLA-DRB1,HLA-DRB5,IFNG,PIK3CG,PIK3R2,PIK3R3,SMAD3,TGFB2,TNF
SPINK1 General Cancer Pathway	4.05	0.246	#N/A	GZMA,IL6,MT1E,MT1F,MT1G,MT1H,MT1M,MT1X,MT2A,PIK3CG,PIK3R2,PIK3R3,PRSS3,RALA,RRAS2
Virus Entry via Endocytic Pathways	4.04	0.202	#N/A	ABL1,ACTB,AP1B1,CXADR,DNM1,FLNB,FOLR1,FYN,ITGB3,ITGB4,ITGB5,ITGB8,PIK3CG,PIK3R2,PIK3R3,PLCG2,PRKCA,PRKCG,RALA,RRAS2,TFRC
Coronavirus Pathogenesis Pathway	3.97	0.165	#N/A	ABL1,ADAM17,AR,BCL2,BCL2L11,CCL2,CCL5,CCND1,CTSL,CXCL8,DDIT3,DDX58,E2F1,E2F7,E2F8,EIF2AK3,HDAC9,IFNG,IL1B,IL6,JUN,NFKB1,NFKBIA,NFKBID,NLRP3,OAS1,PTGS2,RAB7A,RPS23,SERPINE1,SMAD3,ZC3HAV1
Bladder Cancer Signaling	3.9	0.193	#N/A	ABL1,CCND1,CDH1,CDKN2A,CXCL8,E2F1,FGF10,FGF13,FGF18,HDAC9,MDM2,MMP1,MMP10,MMP12,MMP2,MMP7,MMP9,MYC,PDGFC,RALA,RRAS2,THBS1
PEDF Signaling	3.89	0.214	#N/A	BCL2,DOCK3,HNF1A,NFKB1,NFKBIA,NFKBID,PIK3CG,PIK3R2,PIK3R3,PPARG,RALA,ROCK2,RRAS2,SERPINF1,SOD2,TCF4,TCF7L2,ZEB1
Chemokine Signaling	3.88	0.221	#N/A	CALM1 (includes others),CAMK1D,CAMK2D,CAMK4,CCL13,CCL2,CCL4,CCL5,CCL7,JUN,PIK3CG,PLCB1,PLCG2,PRKCA,RALA,ROCK2,RRAS2
Production of Nitric Oxide and Reactive Oxygen Species in Macrophages	3.86	0.165	#N/A	APOC1,APOE,ARG2,CLU,IFNG,IRF8,JUN,LYZ,MAP3K13,NCF1,NFKB1,NFKBIA,NFKBID,PIK3CG,PIK3R2,PIK3R3,PLCG2,PPP1R14C,PPP2R2B,PPP2R3A,PRKCA,PRKCG,RBP4,RHOB,RHOC,RHOH,RND3,S100A8,SERPINA1,TLR4,TNF
Senescence Pathway	3.84	0.146	#N/A	ATF3,CACNG2,CALM1 (includes others),CAMK4,CCNB1,CCNB2,CCND1,CCND2,CDC25C,CDK1,CDK6,CDKN2A,CGAS,CXCL8,E2F1,E2F7,E2F8,ETS1,EZH2,GADD45A,GADD45B,GADD45G,IL1A,IL6,JUN,MDM2,NFATC1,NFATC2,NFKB1,PDK1,PDK4,PIK3CG,PIK3R2,PIK3R3,PPP2R2B,PPP2R3A,RALA,RRAS2,SERPINE1,SMAD3,SOD2,SQSTM1,TGFB2
Ferroptosis Signaling Pathway	3.83	0.187	#N/A	ABCA1,ACSL4,ALOX15B,ANGPTL4,CTH,CTSB,DPP4,EIF2AK3,EMP1,FDFT1,FTH1,FTL,GCH1,GCLC,HMOX1,HSPB1,PEBP1,RALA,RRAS2,SLC38A1,SLC7A11,SQSTM1,TFRC
Role of IL-17F in Allergic Inflammatory Airway Diseases	3.81	0.273	#N/A	CCL2,CCL4,CCL7,CREB5,CSF2,CXCL1,CXCL5,CXCL8,IL17RB,IL1B,IL6,NFKB1
Glioma Invasiveness Signaling	3.79	0.225	#N/A	HMMR,ITGB3,MMP2,MMP9,PIK3CG,PIK3R2,PIK3R3,PLAU,RALA,RHOB,RHOC,RHOH,RND3,RRAS2,TIMP1,TIMP3
Epithelial Adherens Junction Signaling	3.79	0.173	#N/A	ACTB,AFDN,BAIAP2,CDH1,EPN2,FARP2,FER,FGFR1,HNF1A,LEF1,MET,MYL6B,MYL9,MYO18B,PTPRM,RALA,RRAS2,SNAI1,SORBS1,TCF4,TCF7L2,TGFB2,TUBA1A,TUBB,VAV2,VCL,YES1
IL-17A Signaling in Fibroblasts	3.79	0.289	#N/A	CCL2,CCL7,CEBPD,CXCL5,IL17RB,IL6,JUN,MMP1,NFKB1,NFKBIA,NFKBID
Antigen Presentation Pathway	3.79	0.289	#N/A	CD74,HLA-DMB,HLA-DPA1,HLA-DPB1,HLA-DQA1,HLA-DQB1,HLA-DQB2,HLA-DRA,HLA-DRB1,HLA-DRB5,IFNG
Prostate Cancer Signaling	3.74	0.193	#N/A	ABL1,AR,BCL2,CCND1,CREB5,E2F1,FOXO1,HDAC9,HSP90AA1,HSP90B1,LEF1,MDM2,NFKB1,NFKBIA,NFKBID,NKX3-1,PIK3CG,PIK3R2,PIK3R3,RALA,RRAS2
Xenobiotic Metabolism AHR Signaling Pathway	3.73	0.215	#N/A	ABCG2,AHR,ALDH1A1,ALDH1A2,ALDH2,CYP1B1,GSTO2,HSP90AA1,HSP90B1,IL1A,IL1B,IL6,MGST1,MGST3,NFKB1,NRIP1,TNF
Xenobiotic Metabolism Signaling	3.7	0.148	#N/A	AHR,ALDH1A1,ALDH1A2,ALDH2,CAMK1D,CAMK2D,CAMK4,CHST15,CITED2,CYP1B1,EIF2AK3,FTL,GCLC,GSTO2,HMOX1,HS3ST2,HS3ST3B1,HSP90AA1,HSP90B1,IL1A,IL1B,IL6,MAP3K13,MGST1,MGST3,NFKB1,NRIP1,PIK3CG,PIK3R2,PIK3R3,PPP2R2B,PPP2R3A,PRKCA,PRKCG,RALA,RRAS2,SMOX,SULT1C2,TNF,UST
PTEN Signaling	3.69	0.173	#N/A	BCL2,BCL2L11,CCND1,CNKSR3,FGFR1,FLT1,FOXO1,IGF1R,INPP5F,INSR,ITGA6,ITGA7,ITGAD,ITGB3,ITGB4,ITGB5,ITGB8,NFKB1,PIK3CG,PIK3R2,PIK3R3,RALA,RRAS2,SYNJ2,TNFRSF11A,YWHAH
Role of Cytokines in Mediating Communication between Immune Cells	3.66	0.25	#N/A	CSF2,CXCL8,IFNG,IL10,IL15,IL1A,IL1B,IL1RN,IL23A,IL24,IL32,IL6,TNF
BEX2 Signaling Pathway	3.66	0.212	#N/A	BCL2,BEX1,CCND1,HNF1A,JUN,LEF1,LGALS1,MMP2,NFKB1,NFKBIA,PDGFC,PLXNC1,PPP2R2B,PPP2R3A,SPP1,TCF4,TCF7L2
Natural Killer Cell Signaling	3.65	0.161	#N/A	CD226,CD247,COL1A1,COL1A2,FCGR3A/FCGR3B,FYN,HSPA1A/HSPA1B,HSPA5,IFNG,IL12RB1,IL12RB2,IL15,IL18R1,KIR2DL4,KLRC1,KLRD1,MAP3K13,NFATC1,NFATC2,NFKB1,PAK1,PIK3CG,PIK3R2,PIK3R3,PLCG2,PVR,RALA,RRAS2,STAT4,TNFSF10,VAV2
IL-7 Signaling Pathway	3.64	0.219	#N/A	BCL2,CCND1,EBF1,FOXO1,FYN,IFNG,IL7R,JUN,MET,MYC,NFATC1,PAX5,PIK3CG,PIK3R2,PIK3R3,SLC2A1
Opioid Signaling Pathway	3.63	0.147	#N/A	ADCY3,ADCY9,AP1B1,BLK,CACNG2,CALM1 (includes others),CAMK1D,CAMK2D,CAMK4,CREB5,FYN,GNG11,GNG2,GNG4,GNG7,GRK5,HCK,HNF1A,LEF1,MYC,NFKB1,NFKBIA,OPRK1,PDK1,PIK3CG,PLCB1,PRKAR2B,PRKCA,PRKCG,RALA,RGS1,RGS12,RGS13,RGS16,RGS20,RRAS2,RYR2,TCF4,TCF7L2,YES1
IL-23 Signaling Pathway	3.61	0.261	#N/A	CSF2,IL12RB1,IL12RB2,IL1B,IL23A,NFKB1,NFKBIA,PIK3CG,PIK3R2,PIK3R3,STAT4,TNF
ATM Signaling	3.6	0.198	#N/A	ABL1,BRAT1,CCNB1,CCNB2,CDC25C,CDK1,CREB5,GADD45A,GADD45B,GADD45G,JUN,MDC1,MDM2,NFKBIA,PPP2R2B,PPP2R3A,RAD51,SMC2,ZEB1
Role of MAPK Signaling in Inhibiting the Pathogenesis of Influenza	3.57	0.216	#N/A	ABHD3,CCL2,CCL5,CXCL8,IFNG,IL1B,IL6,JUN,NFKB1,NFKBIA,NFKBID,PLA2G4A,PLA2G7,PTGS2,TLR4,TNF
Cell Cycle: G1/S Checkpoint Regulation	3.56	0.224	#N/A	ABL1,CCND1,CCND2,CDK6,CDKN2A,CDKN2C,E2F1,E2F7,E2F8,FOXO1,HDAC9,MDM2,MYC,SMAD3,TGFB2
Unfolded protein response	3.56	0.202	#N/A	ATF6,BCL2,CEBPD,DDIT3,DNAJA1,DNAJA4,DNAJB1,DNAJB4,DNAJC5B,EIF2AK3,ERN1,ERO1B,HSP90B1,HSPA1A/HSPA1B,HSPA5,HSPH1,INSIG1,PPARG
Semaphorin Neuronal Repulsive Signaling Pathway	3.53	0.172	#N/A	DPYSL3,FARP1,FARP2,FYN,ITGA6,ITGA7,ITGAD,ITGB3,ITGB4,ITGB5,ITGB8,MYL6B,MYL9,NRP1,NRP2,PAK1,PDE4D,PIK3CG,PIK3R2,PIK3R3,PLCG2,PLXNA2,PRKAR2B,ROCK2,VCAN
Actin Cytoskeleton Signaling	3.53	0.15	#N/A	ACTB,ARHGAP24,BAIAP2,CD14,DIAPH3,FGF10,FGF13,FGF18,FN1,GSN,IQGAP3,ITGA6,ITGA7,ITGAD,ITGB3,ITGB4,ITGB5,ITGB8,MATK,MYL6B,MYL9,MYO18B,PAK1,PDGFC,PIK3CG,PIK3R2,PIK3R3,RALA,RDX,ROCK2,RRAS2,SLC9A1,TIAM1,TMSB10/TMSB4X,VAV2,VCL
MSP-RON Signaling In Cancer Cells Pathway	3.52	0.175	#N/A	CCND1,CREB5,ETS1,F11,HNF1A,ITGA6,ITGB4,JUN,KLK4,LEF1,MET,MYC,NFKB1,NFKBIA,PDGFC,PIK3CG,PIK3R2,PIK3R3,RALA,RRAS2,TCF4,TCF7L2,VIM,YWHAH
Cyclins and Cell Cycle Regulation	3.46	0.205	#N/A	ABL1,CCNA2,CCNB1,CCNB2,CCND1,CCND2,CDK1,CDK6,CDKN2A,CDKN2C,E2F1,E2F7,E2F8,HDAC9,PPP2R2B,PPP2R3A,TGFB2
Leukocyte Extravasation Signaling	3.46	0.159	#N/A	ABL1,ACTB,AFDN,CLDN12,CTTN,DLC1,FER,ITK,MMP1,MMP10,MMP12,MMP2,MMP7,MMP9,NCF1,PIK3CG,PIK3R2,PIK3R3,PLCG2,PRKCA,PRKCG,RDX,RHOH,ROCK2,TEC,TIMP1,TIMP3,TXK,VAV2,VCL
Pathogenesis of Multiple Sclerosis	3.46	0.556	#N/A	CCL3,CCL4,CCL5,CXCL9,CXCR3
Axonal Guidance Signaling	3.44	0.127	#N/A	ABL1,ABLIM1,ADAM12,ADAM17,ADAM28,ADAMTS17,ADAMTS2,ADAMTS6,BAIAP2,BMP6,EFNA5,EPHB1,FARP2,FYN,GNG11,GNG2,GNG4,GNG7,ITGA6,ITGA7,ITGAD,ITGB3,ITGB4,ITGB5,ITGB8,KEL,MET,MME,MMP1,MMP10,MMP12,MMP2,MMP7,MMP9,MYL6B,MYL9,NFATC1,NFATC2,NRP1,NRP2,PAK1,PDGFC,PIK3CG,PIK3R2,PIK3R3,PLCB1,PLCG2,PLXNA2,PLXNC1,PRKAR2B,PRKCA,PRKCG,RALA,ROCK2,RRAS2,SDC2,SEMA3C,SEMA4A,SRGAP1,TUBA1A,TUBB,WNT5B
Coagulation System	3.44	0.286	#N/A	A2M,F11,F13A1,F3,PLAU,PROC,SERPINA1,SERPINE1,TFPI,THBD
Antioxidant Action of Vitamin C	3.41	0.187	#N/A	ABHD3,CSF2,CSF2RA,GLRX,GSTO2,HMOX1,NFKB1,NFKBIA,NFKBID,PLA2G4A,PLA2G7,PLCB1,PLCG2,PLD1,PLD3,SLC2A1,SLC2A3,SLC2A5,TNF,TXN
TR/RXR Activation	3.4	0.202	#N/A	AKR1C1/AKR1C2,AKR1C3,CAMK4,COL6A3,HP,LDLR,MDM2,ME1,PDE3B,PIK3CG,PIK3R2,PIK3R3,RCAN2,SCARB1,SLC2A1,STRBP,THRB
T Cell Receptor Signaling	3.39	0.135	#N/A	CALM1 (includes others),CAMK4,CARD11,CD247,CD28,CD3D,CD3E,CD3G,CD80,CD86,CD8A,CSF2,CTLA4,DUSP6,FYN,HLA-DMB,HLA-DPA1,HLA-DPB1,HLA-DQA1,HLA-DQB1,HLA-DQB2,HLA-DRA,HLA-DRB1,HLA-DRB5,HNF1A,ICOS,IFNG,ITK,JUN,LEF1,MALT1,NFATC1,NFATC2,NFKB1,NFKBIA,PAG1,PDK1,PIK3CG,PIK3R2,PIK3R3,PTPN22,RALA,RRAS2,SKAP1,TCF4,TCF7L2,TNF,VAV2
Dendritic Cell Maturation	3.34	0.134	#N/A	CD1A,CD1B,CD247,CD3D,CD3E,CD3G,CD80,CD83,CD86,COL1A1,COL1A2,CREB5,CSF2,FCGR1A,FCGR2B,FCGR3A/FCGR3B,FSCN1,HLA-DMB,HLA-DPA1,HLA-DPB1,HLA-DQA1,HLA-DQB1,HLA-DQB2,HLA-DRA,HLA-DRB1,HLA-DRB5,IL10,IL15,IL1A,IL1B,IL1RN,IL23A,IL32,IL6,IRF8,LTB,NFKB1,NFKBIA,NFKBID,PIK3CG,PIK3R2,PIK3R3,PLCB1,PLCG2,STAT4,TLR4,TNF,TREM2
Fcγ Receptor-mediated Phagocytosis in Macrophages and Monocytes	3.31	0.194	#N/A	ACTB,CSF2,FCGR1A,FCGR3A/FCGR3B,FYN,HCK,HMOX1,NCF1,PAK1,PIK3CG,PIK3R2,PIK3R3,PLD1,PLD3,PRKCA,PRKCG,VAV2,YES1
FXR/RXR Activation	3.31	0.176	#N/A	APOC1,APOE,C9,CLU,CYP27A1,FBP1,FOXO1,HNF1A,IL1A,IL1B,IL1RN,LPL,NR1H3,PLTP,PPARG,RBP4,SCARB1,SDC1,SERPINA1,SERPINF1,SLC10A1,TNF
Signaling by Rho Family GTPases	3.29	0.143	#N/A	ACTB,BAIAP2,CDC42EP4,CDH1,CDH20,CDH23,CIT,DIAPH3,GNG11,GNG2,GNG4,GNG7,ITGA6,ITGA7,ITGAD,ITGB3,ITGB4,ITGB5,ITGB8,JUN,MYL6B,MYL9,NCF1,NFKB1,PAK1,PIK3CG,PIK3R2,PIK3R3,PLD1,RDX,RHOB,RHOC,RHOH,RND3,ROCK2,SLC9A1,STMN1,VIM
NRF2-mediated Oxidative Stress Response	3.29	0.152	#N/A	ABCC4,ACTB,DNAJA1,DNAJA4,DNAJB1,DNAJB4,DNAJC5B,EIF2AK3,FTH1,FTL,GCLC,GCLM,GSTO2,HERPUD1,HMOX1,HSP90AA1,HSP90B1,JUN,MGST1,MGST3,PIK3CG,PIK3R2,PIK3R3,PRDX1,PRKCA,PRKCG,RALA,RRAS2,SCARB1,SOD2,SQSTM1,TXN
Endocannabinoid Cancer Inhibition Pathway	3.28	0.169	#N/A	ADCY3,ADCY9,ATF3,CCND1,CCND2,CDH1,CREB5,DDIT3,HNF1A,LEF1,MMP2,MYC,NUPR1,PDGFC,PIK3CG,PIK3R2,PIK3R3,PRKAR2B,ROCK2,SMPD3,TCF4,TCF7L2,TRIB3,VIM
Small Cell Lung Cancer Signaling	3.26	0.191	#N/A	ABL1,BCL2,CCND1,CCND2,CDK6,CKS1B,E2F1,FHIT,HDAC9,MYC,NFKB1,NFKBIA,NFKBID,PIK3CG,PIK3R2,PIK3R3,PTGS2,TRAF1
STAT3 Pathway	3.22	0.17	#N/A	BCL2,BMP6,FGFR1,FLT1,IFNLR1,IGF1R,IL12RB1,IL12RB2,IL17RB,IL18R1,IL1A,IL1B,IL1R1,IL1R2,IL1RL1,IL21R,IL7R,INSR,MYC,RALA,RRAS2,TGFB2,TNFRSF11A
ERK/MAPK Signaling	3.22	0.15	#N/A	CREB5,DUSP4,DUSP6,ETS1,FYN,HSPB1,ITGA6,ITGA7,ITGAD,ITGB3,ITGB4,ITGB5,ITGB8,KSR1,MYC,NFATC1,PAK1,PIK3CG,PIK3R2,PIK3R3,PLA2G4A,PLCG2,PPARG,PPP1R14C,PPP2R2B,PPP2R3A,PRKAR2B,PRKCA,PRKCG,RALA,RRAS2,YWHAH
Eicosanoid Signaling	3.18	0.215	#N/A	ABHD3,AKR1C3,ALOX15B,ALOX5AP,CYSLTR2,FPR2,HPGDS,LTA4H,LTC4S,PLA2G4A,PLA2G7,PTGDS,PTGES,PTGS2
IL-17A Signaling in Gastric Cells	3.09	0.308	#N/A	CCL20,CCL5,CXCL1,CXCL8,IL17RB,JUN,NFKB1,TNF
Estrogen-mediated S-phase Entry	3.09	0.308	#N/A	CCNA2,CCND1,CDK1,E2F1,E2F7,E2F8,ESR2,MYC
Chronic Myeloid Leukemia Signaling	3.03	0.179	#N/A	ABL1,CCND1,CCND2,CDK6,CDKN2A,E2F1,E2F7,E2F8,HDAC9,MDM2,MYC,NFKB1,PIK3CG,PIK3R2,PIK3R3,RALA,RRAS2,SMAD3,TGFB2
iNOS Signaling	3.01	0.239	#N/A	CALM1 (includes others),CAMK4,CD14,HMGA1,IFNG,IRAK2,JUN,NFKB1,NFKBIA,NFKBID,TLR4
Germ Cell-Sertoli Cell Junction Signaling	2.99	0.157	#N/A	A2M,ACTB,AFDN,CDH1,EPN2,FER,GSN,ITGA6,MAP3K13,PAK1,PIK3CG,PIK3R2,PIK3R3,RALA,RHOB,RHOC,RHOH,RND3,RRAS2,SORBS1,TGFB2,TJP1,TNF,TUBA1A,TUBB,VCL
Regulation of the Epithelial-Mesenchymal Transition Pathway	2.97	0.15	#N/A	ADAM17,CDH1,EGR1,ETS1,FGF10,FGF13,FGF18,FGFR1,GAB1,HNF1A,ID2,JAG1,LEF1,MET,MMP2,MMP9,NFKB1,PIK3CG,PIK3R2,PIK3R3,RALA,RRAS2,SMAD3,SNAI1,TCF4,TCF7L2,TGFB2,WNT5B,ZEB1
Autophagy	2.97	0.147	#N/A	BCL2,BMP6,CALM1 (includes others),CAMK4,CREB5,DAPK2,DDIT3,DRAM1,E2F1,EIF2AK3,ERN1,FOXO1,INSR,JUN,MYC,NFKB1,PIK3CG,PIK3R2,PIK3R3,PPP2R2B,PPP2R3A,PRKAR2B,RAB7A,RAB7B,RALA,SQSTM1,TGFB2,TLR4,TNF,UVRAG,WIPI2
GP6 Signaling Pathway	2.96	0.169	#N/A	CALM1 (includes others),CAMK4,COL19A1,COL1A1,COL1A2,COL23A1,COL4A2,COL6A1,COL6A2,COL6A3,FYN,ITGB3,ITK,LAMB1,PIK3CG,PIK3R2,PIK3R3,PLCG2,PRKCA,PRKCG,VAV2
eNOS Signaling	2.86	0.158	#N/A	ADCY3,ADCY9,AQP3,CALM1 (includes others),CAMK4,CCNA2,CHRM3,ESR2,FLT1,HSP90AA1,HSP90B1,HSPA1A/HSPA1B,HSPA5,LPAR1,LPAR3,NOSTRIN,PDGFC,PIK3CG,PIK3R2,PIK3R3,PLCG2,PRKAR2B,PRKCA,PRKCG
Pyrimidine Deoxyribonucleotides De Novo Biosynthesis I	2.86	0.318	#N/A	AK4,AK5,AK8,DTYMK,DUT,RRM2,TYMS
Estrogen Receptor Signaling	2.81	0.126	#N/A	ADCY3,ADCY9,ARG2,BCL2,CACNG2,CCND1,CREB5,ESR2,FBXO32,FOXO1,GNG11,GNG2,GNG4,GNG7,HES1,HSP90AA1,HSP90B1,IGF1R,JUN,MDK,MED12L,MMP1,MMP10,MMP12,MMP2,MMP7,MMP9,MYC,MYL6B,MYL9,NDUFS3,NFKB1,NRIP1,PAK1,PCNA,PDGFC,PIK3CG,PIK3R2,PIK3R3,PLCB1,PLCG2,PRKAR2B,PRKCA,PRKCG,RALA,ROCK2,RRAS2,RUNX2,SNAI1,SOD2
Mitotic Roles of Polo-Like Kinase	2.81	0.206	#N/A	CCNB1,CCNB2,CDC20,CDC25C,CDK1,HSP90AA1,HSP90B1,KIF23,PLK1,PPP2R2B,PPP2R3A,PRC1,PTTG1
P2Y Purigenic Receptor Signaling Pathway	2.78	0.164	#N/A	ADCY3,ADCY9,CREB5,GNG11,GNG2,GNG4,GNG7,ITGB3,JUN,MYC,NFKB1,PIK3CG,PIK3R2,PIK3R3,PLCB1,PLCG2,PRKAR2B,PRKCA,PRKCG,RALA,RRAS2
Role of NFAT in Regulation of the Immune Response	2.76	0.128	#N/A	CALM1 (includes others),CAMK4,CD247,CD28,CD3D,CD3E,CD3G,CD79B,CD80,CD86,FCER1A,FCGR1A,FCGR2B,FCGR3A/FCGR3B,FYN,GNG11,GNG2,GNG4,GNG7,HLA-DMB,HLA-DPA1,HLA-DPB1,HLA-DQA1,HLA-DQB1,HLA-DQB2,HLA-DRA,HLA-DRB1,HLA-DRB5,ITK,JUN,KPNA2,MEF2C,NFATC1,NFATC2,NFKB1,NFKBIA,NFKBID,ORAI1,PIK3CG,PIK3R2,PIK3R3,PLCB1,PLCG2,RALA,RCAN2,RRAS2
Vitamin-C Transport	2.73	0.304	#N/A	GJB2,GLRX,GSTO2,SLC2A1,SLC2A3,STOM,TXN
Ovarian Cancer Signaling	2.7	0.154	#N/A	ABL1,BCL2,BRCA2,CCND1,CDKN2A,E2F1,HDAC9,HNF1A,LEF1,MMP2,MMP7,MMP9,PDGFC,PIK3CG,PIK3R2,PIK3R3,PRKAR2B,PTGS2,RAD51,RALA,RRAS2,TCF4,TCF7L2,WNT5B
Interferon Signaling	2.7	0.25	#N/A	BCL2,IFIT1,IFIT3,IFITM2,IFITM3,IFNG,ISG15,MX1,OAS1
Complement System	2.7	0.25	#N/A	C1QA,C1QB,C1QC,C2,C8B,C9,CD59,CFD,SERPING1
fMLP Signaling in Neutrophils	2.69	0.162	#N/A	CALM1 (includes others),CAMK4,FPR2,GNG11,GNG2,GNG4,GNG7,NCF1,NFATC1,NFATC2,NFKB1,NFKBIA,NFKBID,PIK3CG,PIK3R2,PIK3R3,PLCB1,PRKCA,PRKCG,RALA,RRAS2
Melanoma Signaling	2.69	0.22	#N/A	CCND1,CDH1,CDKN2A,E2F1,MDM2,MITF,PIK3CG,PIK3R2,PIK3R3,RALA,RRAS2
FAT10 Cancer Signaling Pathway	2.69	0.22	#N/A	ACKR3,IFNG,IL6,MAD2L1,NFKB1,NFKBIA,PCNA,SMAD3,TCF7L2,TGFB2,TNF
Glutamate Receptor Signaling	2.68	0.2	#N/A	CALM1 (includes others),CAMK4,GLUL,GNG11,GNG2,GNG4,GNG7,GRIK5,HOMER1,HOMER2,SLC1A2,SLC1A3,SLC38A1
RANK Signaling in Osteoclasts	2.66	0.18	#N/A	BIRC3,CALM1 (includes others),CAMK4,GSN,JUN,MAP3K13,MITF,NFATC1,NFATC2,NFKB1,NFKBIA,NFKBID,PIK3CG,PIK3R2,PIK3R3,TNFRSF11A
Cancer Drug Resistance By Drug Efflux	2.65	0.207	#N/A	ABCG2,FOXO1,MDM2,NFKB1,PDK1,PIK3CG,PIK3R2,PIK3R3,PTGS2,RALA,RRAS2,YBX1
γ-linolenate Biosynthesis II (Animals)	2.63	0.333	#N/A	ACSL3,ACSL4,CYB5A,FADS1,FADS2,SLC27A4
Role of PKR in Interferon Induction and Antiviral Response	2.61	0.159	#N/A	ATF3,COLEC12,DDX58,E2F1,FCGR1A,HSP90AA1,HSP90B1,HSPA1A/HSPA1B,HSPA5,IFNG,IL1B,IL24,JUN,MSR1,NFKB1,NFKBIA,NFKBID,NLRP3,PDGFC,TLR4,TNF
Acute Myeloid Leukemia Signaling	2.61	0.178	#N/A	CCND1,CSF2RA,FLT3,HNF1A,IDH1,LEF1,MYC,NFKB1,PIK3CG,PIK3R2,PIK3R3,PIM2,RALA,RRAS2,TCF4,TCF7L2
Relaxin Signaling	2.59	0.153	#N/A	ADCY3,ADCY9,CTH,GNG11,GNG2,GNG4,GNG7,JUN,MMP9,MPPE1,NFKB1,NFKBIA,NFKBID,PDE3B,PDE4D,PDE7B,PIK3CG,PIK3R2,PIK3R3,PRKAR2B,SMPDL3A,SMPDL3B,TULP2
Glioblastoma Multiforme Signaling	2.59	0.149	#N/A	CCND1,CCND2,CDK6,CDKN2A,E2F1,E2F7,E2F8,FOXO1,IGF1R,LEF1,MDM2,MYC,PDGFC,PIK3CG,PIK3R2,PIK3R3,PLCB1,PLCG2,RALA,RHOB,RHOC,RHOH,RND3,RRAS2,WNT5B
Altered T Cell and B Cell Signaling in Rheumatoid Arthritis	2.58	0.134	#N/A	CCL21,CD247,CD28,CD3D,CD3E,CD3G,CD79B,CD80,CD86,CSF1,CSF2,CXCL13,HLA-DMB,HLA-DPA1,HLA-DPB1,HLA-DQA1,HLA-DQB1,HLA-DQB2,HLA-DRA,HLA-DRB1,HLA-DRB5,IFNG,IL10,IL15,IL1A,IL1B,IL1RN,IL23A,IL6,LTB,NFKB1,SLAMF1,SPP1,TLR4,TNF
Bile Acid Biosynthesis, Neutral Pathway	2.57	0.385	#N/A	AKR1C1/AKR1C2,AKR1C3,AKR1D1,CYP27A1,HSD3B7
Integrin Signaling	2.57	0.141	#N/A	ABL1,ACTB,BCAR3,CTTN,FYN,GSN,ITGA6,ITGA7,ITGAD,ITGB3,ITGB4,ITGB5,ITGB8,MYL9,NEDD9,PAK1,PIK3CG,PIK3R2,PIK3R3,PLCG2,RALA,RHOB,RHOC,RHOH,RND3,RRAS2,TSPAN4,TSPAN5,VCL
Aldosterone Signaling in Epithelial Cells	2.55	0.15	#N/A	CRYAB,DNAJA1,DNAJB1,DNAJB4,DNAJC27,DNAJC5B,HSP90AA1,HSP90B1,HSPA1A/HSPA1B,HSPA5,HSPB1,HSPD1,HSPH1,KCNMA1,PIK3CG,PIK3R2,PIK3R3,PLCB1,PLCG2,PRKCA,PRKCG,SGK1,SLC12A2,SLC9A1
Caveolar-mediated Endocytosis Signaling	2.55	0.187	#N/A	ABL1,ACTB,DYRK3,FLNB,FYN,INSR,ITGA6,ITGA7,ITGAD,ITGB3,ITGB4,ITGB5,ITGB8,PRKCA
Role of NFAT in Cardiac Hypertrophy	2.49	0.138	#N/A	ADCY3,ADCY9,CACNG2,CALM1 (includes others),CAMK1D,CAMK2D,CAMK4,GNG11,GNG2,GNG4,GNG7,HDAC9,IGF1R,IL6,LIF,MEF2C,PIK3CG,PIK3R2,PIK3R3,PLCB1,PLCG2,PRKAR2B,PRKCA,PRKCG,RALA,RCAN2,RRAS2,SLC8A1,SLC8A2,TGFB2
G-Protein Coupled Receptor Signaling	2.48	0.131	#N/A	ADCY3,ADCY9,CAMK2D,CAMK4,CHRM3,CREB5,DUSP4,DUSP6,FPR2,FYN,HRH1,LPAR1,MPPE1,NFKB1,NFKBIA,NFKBID,OPRK1,PDE3B,PDE4D,PDE7B,PIK3CG,PIK3R2,PIK3R3,PLCB1,PRKAR2B,PRKCA,PRKCG,RALA,RGS12,RGS16,RGS2,RRAS2,SMPDL3A,SMPDL3B,TULP2,VIPR2
Inhibition of Angiogenesis by TSP1	2.45	0.25	#N/A	CD36,FYN,HSPG2,JUN,MMP9,SDC1,SDC2,THBS1
CXCR4 Signaling	2.41	0.146	#N/A	ADCY3,ADCY9,EGR1,GNG11,GNG2,GNG4,GNG7,JUN,MYL6B,MYL9,PAK1,PIK3CG,PIK3R2,PIK3R3,PLCB1,PRKCA,PRKCG,RALA,RHOB,RHOC,RHOH,RND3,ROCK2,RRAS2
Death Receptor Signaling	2.41	0.17	#N/A	ACTB,BCL2,BIRC3,CRADD,HSPB1,LMNA,MAP4K4,NFKB1,NFKBIA,NFKBID,PARP16,PARP8,TNF,TNFRSF10B,TNFRSF21,TNFSF10
Apelin Endothelial Signaling Pathway	2.38	0.152	#N/A	ADCY3,ADCY9,CALM1 (includes others),CAMK4,CCL2,GNG11,GNG2,GNG4,GNG7,JUN,MEF2C,NFKB1,PIK3CG,PIK3R2,PIK3R3,PLCB1,PRKCA,PRKCG,RALA,RRAS2,SMAD3
Inflammasome pathway	2.37	0.3	#N/A	CTSB,IL1B,NFKB1,NLRP3,P2RX7,TLR4
T Cell Exhaustion Signaling Pathway	2.35	0.124	#N/A	BATF,CD247,CD274,CD28,CD3D,CD3E,CD3G,CD80,CD86,CTLA4,FOXO1,GZMB,HLA-DMB,HLA-DPA1,HLA-DPB1,HLA-DQA1,HLA-DQB1,HLA-DQB2,HLA-DRA,HLA-DRB1,HLA-DRB5,IFNG,IL10,IL12RB1,IL12RB2,IL6,IRF4,JUN,NFATC1,NFATC2,PDK1,PIK3CG,PIK3R2,PIK3R3,PLCG2,PPP2R2B,PPP2R3A,PRDM1,RALA,RRAS2,SMAD3,STAT4
α-Adrenergic Signaling	2.34	0.163	#N/A	ADCY3,ADCY9,CALM1 (includes others),CAMK4,GNG11,GNG2,GNG4,GNG7,GYS1,PLCG2,PRKAR2B,PRKCA,PRKCG,RALA,RRAS2,SLC8A1,SLC8A2
Regulation of Cellular Mechanics by Calpain Protease	2.3	0.17	#N/A	CCNA2,CCND1,CCND2,CDK1,CDK6,ITGA6,ITGA7,ITGAD,ITGB3,ITGB4,ITGB5,ITGB8,RALA,RRAS2,VCL
Tec Kinase Signaling	2.26	0.122	#N/A	ACTB,BLK,CD247,CD3D,CD3E,CD3G,FCER1A,FYN,GNG11,GNG2,GNG4,GNG7,HCK,ITGA6,ITGA7,ITGAD,ITGB3,ITGB4,ITGB5,ITGB8,ITK,NFKB1,PAK1,PIK3CG,PIK3R2,PIK3R3,PLCG2,PRKCA,PRKCG,RHOB,RHOC,RHOH,RND3,STAT4,TEC,TLR4,TNF,TNFRSF10B,TNFRSF21,TNFSF10,TXK,VAV2,YES1
Endoplasmic Reticulum Stress Pathway	2.26	0.286	#N/A	ATF6,DDIT3,EIF2AK3,ERN1,HSP90B1,HSPA5
Gα12/13 Signaling	2.23	0.15	#N/A	CDH1,CDH20,CDH23,JUN,LPAR1,LPAR3,MEF2C,MYL6B,MYL9,NFKB1,NFKBIA,NFKBID,PIK3CG,PIK3R2,PIK3R3,RALA,ROCK2,RRAS2,TEC,VAV2
Role of CHK Proteins in Cell Cycle Checkpoint Control	2.23	0.193	#N/A	CDC25C,CDK1,CLSPN,E2F1,E2F7,E2F8,MDC1,PCNA,PLK1,PPP2R2B,PPP2R3A
FAK Signaling	2.2	0.155	#N/A	ACTB,FYN,HMMR,ITGA6,ITGA7,ITGAD,ITGB3,ITGB4,ITGB5,ITGB8,PAK1,PIK3CG,PIK3R2,PIK3R3,PLCG2,RALA,RRAS2,VCL
Prostanoid Biosynthesis	2.2	0.4	#N/A	HPGDS,PTGDS,PTGES,PTGS2
Oleate Biosynthesis II (Animals)	2.2	0.4	#N/A	CYB5A,FADS1,FADS2,SCD
Myc Mediated Apoptosis Signaling	2.18	0.2	#N/A	BCL2,BCL2L11,CDKN2A,CRADD,MDM2,MYC,NFKB1,PMAIP1,PRKAR2B,TNF
MSP-RON Signaling Pathway	2.17	0.19	#N/A	ACTB,CCL2,CSF1,F11,IFNG,KLK4,PIK3CG,PIK3R2,PIK3R3,TLR4,TNF
PAK Signaling	2.16	0.154	#N/A	ARHGAP10,ITGA6,ITGA7,ITGAD,ITGB3,ITGB4,ITGB5,ITGB8,MYL6B,MYL9,PAK1,PDGFC,PIK3CG,PIK3R2,PIK3R3,RALA,RRAS2,TNF
Actin Nucleation by ARP-WASP Complex	2.16	0.165	#N/A	BAIAP2,ITGA6,ITGA7,ITGAD,ITGB3,ITGB4,ITGB5,ITGB8,RALA,RHOB,RHOC,RHOH,RND3,ROCK2,RRAS2
Oncostatin M Signaling	2.15	0.209	#N/A	CHI3L1,EPAS1,MMP1,MT2A,OSM,PLAU,RALA,RRAS2,TIMP3
Extrinsic Prothrombin Activation Pathway	2.13	0.312	#N/A	F13A1,F3,PROC,TFPI,THBD
MIF-mediated Glucocorticoid Regulation	2.12	0.222	#N/A	CD14,CD74,NFKB1,NFKBIA,NFKBID,PLA2G4A,PTGS2,TLR4
Cardiac β-adrenergic Signaling	2.12	0.139	#N/A	ADCY3,ADCY9,AKAP12,AKAP6,CACNG2,GNG11,GNG2,GNG4,GNG7,MPPE1,PDE3B,PDE4D,PDE7B,PKIB,PPP1R14C,PPP2R2B,PPP2R3A,PRKAR2B,RYR2,SLC8A1,SLC8A2,SMPDL3A,SMPDL3B,TULP2
Semaphorin Signaling in Neurons	2.11	0.186	#N/A	DPYSL3,FYN,MET,NRP1,PAK1,PLXNA2,RHOB,RHOC,RHOH,RND3,ROCK2
Sertoli Cell-Sertoli Cell Junction Signaling	2.1	0.134	#N/A	A2M,ACTB,AFDN,CDH1,CLDN12,EPN2,ITGA6,ITGA7,ITGAD,ITGB3,ITGB4,ITGB5,ITGB8,JUN,MAP3K13,MPP6,PRKAR2B,RALA,RRAS2,SORBS1,SPTBN1,TJP1,TJP2,TNF,TUBA1A,TUBB,VCL
Regulation of Actin-based Motility by Rho	2.09	0.155	#N/A	ACTB,BAIAP2,GSN,ITGA6,ITGA7,ITGAD,ITGB3,ITGB4,ITGB5,ITGB8,MYL6B,MYL9,PAK1,RHOB,RHOC,RHOH,RND3
Rac Signaling	2.09	0.146	#N/A	BAIAP2,IQGAP3,ITGA6,ITGA7,ITGAD,ITGB3,ITGB4,ITGB5,ITGB8,JUN,NCF1,NFKB1,PAK1,PIK3CG,PIK3R2,PIK3R3,PLD1,RALA,RRAS2,TIAM1
RAR Activation	2.09	0.135	#N/A	ACTB,ADCY3,ADCY9,AKR1B1,AKR1C3,ALDH1A1,ALDH1A2,CITED2,CRABP2,DHRS3,DHRS9,JUN,MMP1,NFKB1,NRIP1,PIK3CG,PIK3R2,PIK3R3,PRKAR2B,PRKCA,PRKCG,RBP1,RBP4,SMAD3,TGFB2,ZBTB16
MIF Regulation of Innate Immunity	2.08	0.205	#N/A	CD14,CD74,JUN,NFKB1,NFKBIA,NFKBID,PLA2G4A,PTGS2,TLR4
Apoptosis Signaling	2.06	0.157	#N/A	AIFM1,BCL2,BCL2A1,BCL2L11,BIRC3,CDK1,LMNA,MAP4K4,NFKB1,NFKBIA,NFKBID,PLCG2,PRKCA,RALA,RRAS2,TNF
LPS-stimulated MAPK Signaling	2.05	0.165	#N/A	CD14,JUN,NFKB1,NFKBIA,NFKBID,PAK1,PIK3CG,PIK3R2,PIK3R3,PRKCA,PRKCG,RALA,RRAS2,TLR4
Chondroitin and Dermatan Biosynthesis	2.04	0.5	#N/A	CHSY1,CHSY3,CSGALNACT1
Tryptophan Degradation to 2-amino-3-carboxymuconate Semialdehyde	2.04	0.5	#N/A	IDO1,KYNU,TDO2
IL-1 Signaling	2.03	0.16	#N/A	ADCY3,ADCY9,GNG11,GNG2,GNG4,GNG7,IL1A,IL1R1,IL1RAP,IRAK2,JUN,NFKB1,NFKBIA,NFKBID,PRKAR2B
Toll-like Receptor Signaling	2.03	0.169	#N/A	CD14,IL1A,IL1B,IL1RL1,IL1RN,IRAK2,JUN,MAP4K4,NFKB1,NFKBIA,TLR4,TNF,TRAF1
Thrombin Signaling	2.02	0.132	#N/A	ADCY3,ADCY9,CAMK1D,CAMK2D,CAMK4,GATA3,GNG11,GNG2,GNG4,GNG7,MYL6B,MYL9,NFKB1,PIK3CG,PIK3R2,PIK3R3,PLCB1,PLCG2,PRKCA,PRKCG,RALA,RHOB,RHOC,RHOH,RND3,ROCK2,RRAS2
Apelin Pancreas Signaling Pathway	2.01	0.2	#N/A	DDIT3,EIF2AK3,ERN1,NFKB1,PDE3B,PIK3CG,PIK3R2,PIK3R3,PRKAR2B
Docosahexaenoic Acid (DHA) Signaling	1.97	0.211	#N/A	BCL2,BCL2A1,FOXO1,IL1B,PIK3CG,PIK3R2,PIK3R3,SERPINF1
GM-CSF Signaling	1.96	0.171	#N/A	BCL2A1,CAMK2D,CCND1,CSF2,CSF2RA,ETS1,HCK,PIK3CG,PIK3R2,PIK3R3,RALA,RRAS2
TNFR2 Signaling	1.95	0.226	#N/A	BIRC3,JUN,NFKB1,NFKBIA,NFKBID,TNF,TRAF1
Lymphotoxin β Receptor Signaling	1.94	0.185	#N/A	CXCL1,LTB,NFKB1,NFKBIA,NFKBID,PIK3CG,PIK3R2,PIK3R3,TNFSF14,TRAF1
Ephrin Receptor Signaling	1.92	0.131	#N/A	ABL1,CREB5,EFNA5,EPHB1,FYN,GNG11,GNG2,GNG4,GNG7,ITGA6,ITGA7,ITGAD,ITGB3,ITGB4,ITGB5,ITGB8,MAP4K4,PAK1,PDGFC,PIK3CG,PTPN13,RALA,ROCK2,RRAS2,SDC2,SORBS1
Fc Epsilon RI Signaling	1.84	0.145	#N/A	CSF2,FCER1A,FYN,GAB1,INPP5F,PIK3CG,PIK3R2,PIK3R3,PLA2G4A,PLCG2,PRKCA,PRKCG,RALA,RRAS2,SYNJ2,TNF,VAV2
Cholecystokinin/Gastrin-mediated Signaling	1.84	0.145	#N/A	IL1A,IL1B,IL1RN,JUN,MEF2C,PLCB1,PRKCA,PRKCG,PTGS2,RALA,RHOB,RHOC,RHOH,RND3,ROCK2,RRAS2,TNF
RhoGDI Signaling	1.84	0.127	#N/A	ACTB,CDH1,CDH20,CDH23,DLC1,ESR2,GNG11,GNG2,GNG4,GNG7,ITGA6,ITGA7,ITGAD,ITGB3,ITGB4,ITGB5,ITGB8,MYL6B,MYL9,PAK1,PRKCA,RDX,RHOB,RHOC,RHOH,RND3,ROCK2
Retinoate Biosynthesis I	1.8	0.212	#N/A	AKR1B1,AKR1C3,ALDH1A1,ALDH1A2,DHRS3,DHRS9,RBP1
Cardiac Hypertrophy Signaling	1.8	0.123	#N/A	ADCY3,ADCY9,CACNG2,CALM1 (includes others),CAMK4,GNG11,GNG2,GNG4,GNG7,HSPB1,IGF1R,IL6,JUN,MAP3K13,MEF2C,MYL6B,MYL9,PIK3CG,PIK3R2,PIK3R3,PLCB1,PLCG2,PRKAR2B,RALA,RHOB,RHOC,RHOH,RND3,ROCK2,RRAS2,TGFB2
GNRH Signaling	1.78	0.13	#N/A	ADCY3,ADCY9,CACNG2,CALM1 (includes others),CAMK2D,CAMK4,CREB5,EGR1,GNG11,GNG2,GNG4,GNG7,HBEGF,JUN,MAP3K13,MMP2,NFKB1,PAK1,PLCB1,PRKAR2B,PRKCA,PRKCG,RALA,RRAS2
Glutathione-mediated Detoxification	1.78	0.231	#N/A	GGH,GSTO2,HPGDS,MGST1,MGST3,PTGES
Renin-Angiotensin Signaling	1.77	0.143	#N/A	ADCY3,ADCY9,CCL2,CCL5,JUN,NFKB1,PAK1,PIK3CG,PIK3R2,PIK3R3,PLCG2,PRKAR2B,PRKCA,PRKCG,RALA,RRAS2,TNF
Sumoylation Pathway	1.76	0.149	#N/A	AR,CDH1,ETS1,JUN,MDM2,MYB,NFKB1,NFKBIA,PCNA,RANBP2,RHOB,RHOC,RHOH,RND3,ZEB1
Phospholipase C Signaling	1.74	0.111	#N/A	ADCY3,ADCY9,AHNAK,CALM1 (includes others),CAMK4,CD247,CD3D,CD3E,CD3G,CD79B,CREB5,FCGR2B,FYN,GNG11,GNG2,GNG4,GNG7,HDAC9,HMOX1,ITGA6,ITGA7,ITGAD,ITGB3,ITGB4,ITGB5,ITGB8,ITK,MARCKS,MEF2C,MYL6B,MYL9,NFATC1,NFATC2,NFKB1,PEBP1,PLA2G4A,PLCB1,PLCG2,PLD1,PLD3,PRKCA,PRKCG,RALA,RHOB,RHOC,RHOH,RND3,RRAS2,TGM2
Hereditary Breast Cancer Signaling	1.73	0.137	#N/A	ACTB,BRCA2,CCNB1,CCND1,CCND2,CDC25C,CDK1,CDK6,E2F1,GADD45A,GADD45B,GADD45G,HDAC9,PIK3CG,PIK3R2,PIK3R3,RAD51,RALA,RRAS2
Non-Small Cell Lung Cancer Signaling	1.72	0.151	#N/A	ABL1,CCND1,CCND2,CDK6,CDKN2A,E2F1,FHIT,HDAC9,PIK3CG,PIK3R2,PIK3R3,PRKCA,RALA,RRAS2
ErbB Signaling	1.72	0.151	#N/A	AREG,EREG,FOXO1,HBEGF,JUN,PAK1,PIK3CG,PIK3R2,PIK3R3,PLCG2,PRKCA,PRKCG,RALA,RRAS2
5-aminoimidazole Ribonucleotide Biosynthesis I	1.72	0.667	#N/A	GART,PFAS
Glutathione Biosynthesis	1.72	0.667	#N/A	GCLC,GCLM
Ascorbate Recycling (Cytosolic)	1.72	0.667	#N/A	GLRX,GSTO2
Systemic Lupus Erythematosus In T Cell Signaling Pathway	1.71	0.113	#N/A	CAMK4,CD247,CD28,CD3D,CD3E,CD3G,CD70,CD80,CD86,CREB5,GADD45A,HLA-DMB,HLA-DPA1,HLA-DPB1,HLA-DQA1,HLA-DQB1,HLA-DQB2,HLA-DRA,HLA-DRB1,HLA-DRB5,ICOS,IL10,IL23A,IL6,IRF4,JUN,NFATC2,ORAI1,PDK1,PIK3CG,PIK3R2,PIK3R3,PPP2R2B,PPP2R3A,RALA,RDX,RHOB,RHOC,RHOH,RND3,ROCK2,RRAS2,YES1
IL-17A Signaling in Airway Cells	1.71	0.164	#N/A	CCL20,CXCL1,CXCL5,IL17RB,IL6,NFKB1,NFKBIA,NFKBID,PIK3CG,PIK3R2,PIK3R3
RhoA Signaling	1.67	0.139	#N/A	ACTB,ANLN,BAIAP2,CDC42EP4,CIT,DLC1,IGF1R,LPAR1,LPAR3,MYL6B,MYL9,NRP2,PLD1,RAPGEF2,RDX,RND3,ROCK2
G Protein Signaling Mediated by Tubby	1.66	0.186	#N/A	ABL1,GNG11,GNG2,GNG4,GNG7,INSR,PLCB1,PLCG2
Prolactin Signaling	1.65	0.151	#N/A	FYN,JUN,KCNMA1,MYC,PIK3CG,PIK3R2,PIK3R3,PLCG2,PRKCA,PRKCG,PRLR,RALA,RRAS2
PDGF Signaling	1.65	0.151	#N/A	ABL1,INPP5F,JUN,MYC,PDGFC,PIK3CG,PIK3R2,PIK3R3,PLCG2,PRKCA,RALA,RRAS2,SYNJ2
Chondroitin Sulfate Degradation (Metazoa)	1.64	0.286	#N/A	CEMIP,CEMIP2,GM2A,HEXB
Nitric Oxide Signaling in the Cardiovascular System	1.63	0.14	#N/A	ARG2,CACNG2,CALM1 (includes others),CAMK4,FLT1,HSP90AA1,HSP90B1,PDE3B,PDGFC,PIK3CG,PIK3R2,PIK3R3,PRKAR2B,PRKCA,PRKCG,RYR2
Role of p14/p19ARF in Tumor Suppression	1.63	0.214	#N/A	CDKN2A,E2F1,MDM2,PIK3CG,PIK3R2,PIK3R3
Iron homeostasis signaling pathway	1.62	0.135	#N/A	ACO1,ATP6V0D2,BMP6,CD163,EPAS1,FTH1,FTL,GDF15,HAMP,HBA1/HBA2,HBB,HMOX1,HP,IL6,SLC25A37,SLC48A1,SMAD3,TFRC
Chondroitin Sulfate Biosynthesis	1.62	0.173	#N/A	CHST15,CHSY1,CHSY3,CSGALNACT1,HS3ST2,HS3ST3B1,SULT1C2,UST,XYLT1
Salvage Pathways of Pyrimidine Ribonucleotides	1.61	0.146	#N/A	AK4,AK5,AK8,APOBEC3A,CDA,CDK1,CDK6,GRK5,NEK2,PAK1,PLK1,PRKX,SGK1,UCK2
NF-κB Activation by Viruses	1.61	0.154	#N/A	ITGA6,ITGB3,NFKB1,NFKBIA,NFKBID,PIK3CG,PIK3R2,PIK3R3,PRKCA,PRKCG,RALA,RRAS2
Triacylglycerol Biosynthesis	1.6	0.182	#N/A	ABHD5,AGPAT4,AGPAT5,DBT,ELOVL6,GPAT3,PLPP1,PLPP3
Chondroitin Sulfate Biosynthesis (Late Stages)	1.6	0.182	#N/A	CHST15,CHSY1,CHSY3,CSGALNACT1,HS3ST2,HS3ST3B1,SULT1C2,UST
Insulin Secretion Signaling Pathway	1.59	0.118	#N/A	ADCY3,ADCY9,CACNG2,CAMK2D,CHRM3,CLCN3,CPE,CREB5,EIF2AK3,EIF4A3,FYN,HCK,HNF1A,INSR,PC,PIK3CG,PIK3R2,PIK3R3,PLCB1,PLCG2,PRKAR2B,PRKCA,PRKCG,PRLR,RYR2,SEC11C,SLC2A1,SLC2A3,SLC2A5,STAT4,YES1
Paxillin Signaling	1.59	0.142	#N/A	ACTB,ITGA6,ITGA7,ITGAD,ITGB3,ITGB4,ITGB5,ITGB8,PAK1,PIK3CG,PIK3R2,PIK3R3,RALA,RRAS2,VCL
VEGF Signaling	1.58	0.144	#N/A	ACTB,BCL2,FLT1,FOXO1,PDGFC,PIK3CG,PIK3R2,PIK3R3,PLCG2,PRKCA,RALA,ROCK2,RRAS2,VCL
Role of MAPK Signaling in the Pathogenesis of Influenza	1.57	0.152	#N/A	ABHD3,BCL2,CCL2,CCL5,IFNG,PLA2G4A,PLA2G7,PRKCA,PTGS2,RALA,RRAS2,TNF
Cell Cycle Regulation by BTG Family Proteins	1.55	0.189	#N/A	BTG2,CCND1,E2F1,E2F7,E2F8,PPP2R2B,PPP2R3A
Synaptogenesis Signaling Pathway	1.53	0.114	#N/A	ADCY3,ADCY9,AFDN,AP1B1,APOE,CADM1,CALM1 (includes others),CAMK2D,CAMK4,CDH1,CDH20,CDH23,CHN1,CREB5,EFNA5,EPHB1,FARP1,FYN,HCK,MARCKS,NRXN3,PAK1,PIK3CG,PIK3R2,PIK3R3,PLCG2,PRKAR2B,RAB3A,RALA,RRAS2,STXBP2,SYN3,THBS1,TIAM1,YES1
Dermatan Sulfate Degradation (Metazoa)	1.53	0.267	#N/A	CEMIP,CEMIP2,GM2A,HEXB
Methylglyoxal Degradation III	1.53	0.267	#N/A	AKR1B1,AKR1C1/AKR1C2,AKR1C3,PTGR1
Dilated Cardiomyopathy Signaling Pathway	1.53	0.13	#N/A	ACTB,ADCY3,ADCY9,BAG3,BCL2,CACNG2,CAMK1D,CAMK2D,CAMK4,GAB1,LMNA,MYL6B,MYL9,MYO18B,PRKAR2B,RYR2,SGCD,TNNI2,TNNT1
cAMP-mediated signaling	1.51	0.119	#N/A	ADCY3,ADCY9,AKAP12,AKAP6,CALM1 (includes others),CAMK1D,CAMK2D,CAMK4,CHRM3,CREB5,DUSP4,DUSP6,FPR2,LPAR1,MPPE1,OPRK1,PDE3B,PDE4D,PDE7B,PKIB,PRKAR2B,RGS12,RGS2,SMPDL3A,SMPDL3B,TULP2,VIPR2
Activation of IRF by Cytosolic Pattern Recognition Receptors	1.5	0.159	#N/A	DDX58,IFIT2,IL10,IL6,ISG15,JUN,NFKB1,NFKBIA,NFKBID,TNF
Thrombopoietin Signaling	1.5	0.159	#N/A	JUN,MYC,PIK3CG,PIK3R2,PIK3R3,PLCG2,PRKCA,PRKCG,RALA,RRAS2
p38 MAPK Signaling	1.5	0.136	#N/A	CREB5,DDIT3,HSPB1,IL1A,IL1B,IL1R1,IL1R2,IL1RAP,IL1RL1,IL1RN,IRAK2,MEF2C,MYC,PLA2G4A,TGFB2,TNF
Ceramide Signaling	1.5	0.144	#N/A	BCL2,JUN,KSR1,NFKB1,PIK3CG,PIK3R2,PIK3R3,PPP2R2B,PPP2R3A,RALA,RRAS2,SMPD3,TNF
Salvage Pathways of Pyrimidine Deoxyribonucleotides	1.5	0.333	#N/A	APOBEC3A,CDA,TK1
Superpathway of Inositol Phosphate Compounds	1.49	0.119	#N/A	ACP5,ALPL,CDC25C,DUSP16,DUSP4,DUSP6,EPHX2,EYA4,INPP5A,INPP5F,ITPKB,PALD1,PIK3CG,PIK3R2,PIK3R3,PLCB1,PLCG2,PPP1R13B,PPP1R14C,PPP1R16B,PPP2R2B,PPP2R3A,PTPN13,PTPN22,PTPRM,SYNJ2,TNS3
Noradrenaline and Adrenaline Degradation	1.49	0.2	#N/A	ALDH1A1,ALDH1A2,ALDH2,COMT,DHRS9,SMOX
Dermatan Sulfate Biosynthesis	1.47	0.164	#N/A	CHST15,CHSY1,CHSY3,CSGALNACT1,HS3ST2,HS3ST3B1,SULT1C2,UST,XYLT1
SPINK1 Pancreatic Cancer Pathway	1.47	0.164	#N/A	CPE,CPM,CTSA,CTSB,ELANE,KLK4,MMP12,PRSS3,SMAD3
CD28 Signaling in T Helper Cells	1.47	0.114	#N/A	CALM1 (includes others),CAMK4,CARD11,CD247,CD28,CD3D,CD3E,CD3G,CD80,CD86,CTLA4,FYN,HLA-DMB,HLA-DPA1,HLA-DPB1,HLA-DQA1,HLA-DQB1,HLA-DQB2,HLA-DRA,HLA-DRB1,HLA-DRB5,ITK,JUN,MALT1,NFATC1,NFATC2,NFKB1,NFKBIA,NFKBID,PAK1,PIK3CG,PIK3R2,PIK3R3
Leptin Signaling in Obesity	1.46	0.151	#N/A	ADCY3,ADCY9,AGRP,FOXO1,PDE3B,PIK3CG,PIK3R2,PIK3R3,PLCB1,PLCG2,PRKAR2B
Ephrin A Signaling	1.45	0.17	#N/A	EFNA5,FYN,PAK1,PIK3CG,PIK3R2,PIK3R3,ROCK2,VAV2
Dopamine Degradation	1.45	0.217	#N/A	ALDH1A1,ALDH1A2,ALDH2,COMT,SMOX
Glutathione Redox Reactions I	1.45	0.217	#N/A	CLIC2,GPX3,MGST1,MGST3,PTGES
Heme Degradation	1.44	0.5	#N/A	BLVRB,HMOX1
Phenylethylamine Degradation I	1.44	0.5	#N/A	ALDH2,AOC3
Fatty Acid α-oxidation	1.43	0.25	#N/A	ALDH1A1,ALDH1A2,ALDH2,PTGS2
Neuroprotective Role of THOP1 in Alzheimer's Disease	1.43	0.135	#N/A	CFD,CTSG,DPP4,ECE1,F11,GZMA,GZMB,HTRA1,IFNG,KLK4,MME,MMP9,PRKAR2B,PRSS21,PRSS3
AMPK Signaling	1.42	0.116	#N/A	ACACB,ACTB,AK4,AK5,AK8,CCNA2,CCND1,CHRM3,CREB5,FOXO1,GNG11,GNG2,GNG4,GNG7,GYS1,INSR,ORAI1,PFKFB3,PIK3CG,PIK3R2,PIK3R3,PPP2R2B,PPP2R3A,PRKAR2B,RAB39A,RAB3A,RAB7A,SLC2A1
CCR3 Signaling in Eosinophils	1.41	0.13	#N/A	CALM1 (includes others),CAMK4,GNG11,GNG2,GNG4,GNG7,PAK1,PIK3CG,PIK3R2,PIK3R3,PLA2G4A,PLCB1,PRKCA,PRKCG,RALA,ROCK2,RRAS2
VEGF Family Ligand-Receptor Interactions	1.39	0.143	#N/A	FLT1,NRP1,NRP2,PIK3CG,PIK3R2,PIK3R3,PLA2G4A,PLCG2,PRKCA,PRKCG,RALA,RRAS2
CD40 Signaling	1.38	0.152	#N/A	FCER2,JUN,NFKB1,NFKBIA,NFKBID,PIK3CG,PIK3R2,PIK3R3,PTGS2,TRAF1
Remodeling of Epithelial Adherens Junctions	1.38	0.152	#N/A	ACTB,CDH1,DNM1,MAPRE2,MET,RAB7A,RALA,TUBA1A,TUBB,VCL
Tumoricidal Function of Hepatic Natural Killer Cells	1.38	0.208	#N/A	AIFM1,GZMB,LYVE1,PRF1,SERPINB9
Telomerase Signaling	1.35	0.135	#N/A	ABL1,E2F1,ETS1,HDAC9,HSP90AA1,HSP90B1,MYC,PIK3CG,PIK3R2,PIK3R3,PPP2R2B,PPP2R3A,RALA,RRAS2
IGF-1 Signaling	1.35	0.135	#N/A	FOXO1,GRB10,IGF1R,IGFBP2,IGFBP5,IGFBP6,JUN,PIK3CG,PIK3R2,PIK3R3,PRKAR2B,RALA,RRAS2,YWHAH
Angiopoietin Signaling	1.35	0.145	#N/A	BIRC5,FOXO1,NFKB1,NFKBIA,NFKBID,PAK1,PIK3CG,PIK3R2,PIK3R3,RALA,RRAS2
GDNF Family Ligand-Receptor Interactions	1.35	0.145	#N/A	DOK5,DOK7,GAB1,JUN,PIK3CG,PIK3R2,PIK3R3,PLCG2,RALA,RET,RRAS2
Putrescine Degradation III	1.35	0.235	#N/A	ALDH1A1,ALDH1A2,ALDH2,SMOX
Adrenomedullin signaling pathway	1.33	0.119	#N/A	ADCY3,ADCY9,BCL2,CALM1 (includes others),CAMK4,CTH,IL1A,IL1B,IL1RN,KCNN4,MATK,MMP2,NFKB1,PIK3CG,PIK3R2,PIK3R3,PLCB1,PLCG2,PPARG,PRKAR2B,RALA,RRAS2,TNF
Intrinsic Prothrombin Activation Pathway	1.33	0.171	#N/A	COL1A1,COL1A2,F11,F13A1,KLK4,PROC,THBD
IL-15 Signaling	1.31	0.143	#N/A	CSF2,CXCL8,GZMB,IL15,MYC,NFKB1,PIK3CG,PIK3R2,PIK3R3,RALA,RRAS2
Estrogen-Dependent Breast Cancer Signaling	1.31	0.143	#N/A	AKR1C1/AKR1C2,CCND1,CREB5,IGF1R,JUN,NFKB1,PIK3CG,PIK3R2,PIK3R3,RALA,RRAS2
TNFR1 Signaling	1.31	0.16	#N/A	BIRC3,CRADD,JUN,NFKB1,NFKBIA,NFKBID,PAK1,TNF
NAD Signaling Pathway	1.3	0.124	#N/A	AIFM1,BMP6,EIF2AK3,ERN1,HSPD1,LDHB,LDHC,NAMPT,NFKB1,PARP16,PARP8,PIK3CG,PIK3R2,PIK3R3,RYR2,SLC12A8,SOD2,TGFB2
Breast Cancer Regulation by Stathmin1	1.29	0.101	#N/A	ACKR3,ADGRB3,ADGRE2,ADGRG5,ADGRV1,AURKA,AURKB,BMP6,C5AR2,CAMK1D,CAMK2D,CAMK4,CCND1,CCND2,CDK1,CDK6,CHRM3,CREB5,CYSLTR2,E2F1,E2F7,E2F8,FPR2,GNG11,GNG2,GNG4,GNG7,GPR137B,GPR141,GPR183,GPRC5A,HRH1,JUN,LGR4,LPAR1,LPAR3,MMP2,MMP9,NFKB1,OPRK1,PAK1,PDGFC,PIK3CG,PIK3R2,PIK3R3,PLCB1,PPP1R14C,PPP2R2B,PPP2R3A,PRKAR2B,PRKCA,PRKCG,RALA,RRAS2,STMN1,TGFB2,TUBA1A,TUBB,VIPR2
Endothelin-1 Signaling	1.29	0.118	#N/A	ABHD3,ADCY3,ADCY9,ECE1,GAB1,HMOX1,JUN,MYC,PIK3CG,PIK3R2,PIK3R3,PLA2G4A,PLA2G7,PLCB1,PLCG2,PLD1,PLD3,PRKCA,PRKCG,PTGS2,RALA,RRAS2
Xenobiotic Metabolism PXR Signaling Pathway	1.28	0.119	#N/A	ALDH1A1,ALDH1A2,ALDH2,CAMK2D,CHST15,CITED2,GSTO2,HS3ST2,HS3ST3B1,HSP90AA1,HSP90B1,MGST1,MGST3,NRIP1,PPP1R14C,PRKAR2B,PRKCA,PRKCG,SMOX,SULT1C2,UST
14-3-3-mediated Signaling	1.28	0.127	#N/A	FOXO1,JUN,PIK3CG,PIK3R2,PIK3R3,PLCB1,PLCG2,PRKCA,PRKCG,RALA,RRAS2,TNF,TUBA1A,TUBB,VIM,YWHAH
Renal Cell Carcinoma Signaling	1.28	0.141	#N/A	ETS1,GAB1,JUN,MET,PAK1,PIK3CG,PIK3R2,PIK3R3,RALA,RRAS2,SLC2A1
April Mediated Signaling	1.28	0.167	#N/A	JUN,NFATC1,NFATC2,NFKB1,NFKBIA,NFKBID,TRAF1
Insulin Receptor Signaling	1.28	0.125	#N/A	FOXO1,FYN,GAB1,GRB10,GYS1,INPP5F,INSR,PDE3B,PIK3CG,PIK3R2,PIK3R3,PPP1R14C,PRKAR2B,RALA,RRAS2,SGK1,SYNJ2
Endometrial Cancer Signaling	1.27	0.15	#N/A	CCND1,CDH1,LEF1,MYC,PIK3CG,PIK3R2,PIK3R3,RALA,RRAS2
1D-myo-inositol Hexakisphosphate Biosynthesis II (Mammalian)	1.27	0.222	#N/A	INPP5A,INPP5F,ITPKB,SYNJ2
D-myo-inositol (1,3,4)-trisphosphate Biosynthesis	1.27	0.222	#N/A	INPP5A,INPP5F,ITPKB,SYNJ2
NAD biosynthesis II (from tryptophan)	1.26	0.273	#N/A	IDO1,KYNU,TDO2
4-1BB Signaling in T Lymphocytes	1.26	0.176	#N/A	JUN,NFKB1,NFKBIA,NFKBID,TNFRSF9,TRAF1
Calcium Signaling	1.26	0.115	#N/A	ATP2B4,ATP2C1,CACNG2,CALM1 (includes others),CAMK1D,CAMK2D,CAMK4,CREB5,HDAC9,MEF2C,MYL6B,MYL9,MYO18B,NFATC1,NFATC2,PRKAR2B,RCAN2,RYR2,SLC8A1,SLC8A2,TNNI2,TNNT1,TP63,TPM2
Protein Citrullination	1.25	0.4	#N/A	PADI2,PADI4
Creatine-phosphate Biosynthesis	1.25	0.4	#N/A	CKB,MAP4K4
Pyruvate Fermentation to Lactate	1.25	0.4	#N/A	LDHB,LDHC
Serine Biosynthesis	1.25	0.4	#N/A	PHGDH,PSAT1
Glycerol Degradation I	1.25	0.4	#N/A	GK,GPD1
B Cell Activating Factor Signaling	1.23	0.163	#N/A	JUN,NFATC1,NFATC2,NFKB1,NFKBIA,NFKBID,TRAF1
Xenobiotic Metabolism General Signaling Pathway	1.23	0.123	#N/A	AHR,EIF2AK3,FTL,GCLC,GSTO2,HMOX1,MAP3K13,MGST1,MGST3,NR1H3,PIK3CG,PIK3R2,PIK3R3,PRKCA,PRKCG,RALA,RRAS2
Stearate Biosynthesis I (Animals)	1.22	0.154	#N/A	ACOT1,ACOT7,ACSL3,ACSL4,DBT,ELOVL6,PTGR1,SLC27A4
Role of BRCA1 in DNA Damage Response	1.21	0.138	#N/A	ACTB,BRCA2,BRIP1,E2F1,E2F7,E2F8,GADD45A,IFNG,MDC1,PLK1,RAD51
Sirtuin Signaling Pathway	1.21	0.109	#N/A	ABCA1,ARG2,BCL2L11,CDH1,CXCL8,DUSP6,E2F1,EPAS1,FOXO1,GADD45A,GADD45B,GADD45G,GLUD1,JUN,LDHB,LDHC,MYC,NAMPT,NDRG1,NDUFS3,NFKB1,NR1H3,PDK1,PFKFB3,PPARG,SLC2A1,SOD2,TNF,TOMM40,TSPO,TUBA1A
Phagosome Maturation	1.21	0.121	#N/A	ATP6V0D2,CTSA,CTSB,CTSC,CTSG,CTSK,CTSL,CTSW,CTSZ,HLA-DRA,HLA-DRB1,HLA-DRB5,NCF1,PRDX1,RAB7A,RAB7B,TUBA1A,TUBB
The Visual Cycle	1.19	0.211	#N/A	AKR1C3,DHRS3,DHRS9,RBP1
Tryptophan Degradation X (Mammalian, via Tryptamine)	1.19	0.211	#N/A	ALDH1A1,ALDH1A2,ALDH2,SMOX
Phospholipases	1.19	0.145	#N/A	ABHD3,HMOX1,LPL,PLA2G4A,PLA2G7,PLCB1,PLCG2,PLD1,PLD3
tRNA Splicing	1.19	0.159	#N/A	MPPE1,PDE3B,PDE4D,PDE7B,SMPDL3A,SMPDL3B,TULP2
Type II Diabetes Mellitus Signaling	1.18	0.12	#N/A	ACSL3,ACSL4,ADIPOR2,CACNG2,CD36,INSR,NFKB1,NFKBIA,NFKBID,PIK3CG,PIK3R2,PIK3R3,PPARG,PRKCA,PRKCG,SLC27A4,SMPD3,TNF
Hematopoiesis from Multipotent Stem Cells	1.16	0.25	#N/A	CSF1,CSF2,IL15
PXR/RXR Activation	1.15	0.143	#N/A	ALAS1,ALDH1A1,FOXO1,IL6,INSR,PAPSS2,PRKAR2B,SCD,TNF
Role of PI3K/AKT Signaling in the Pathogenesis of Influenza	1.15	0.143	#N/A	CCL5,IFNG,NFKB1,NFKBIA,NFKBID,PIK3CG,PIK3R2,PIK3R3,PLAC8
T Helper Cell Differentiation	1.15	0.11	#N/A	CD247,CD28,CD3D,CD3E,CD3G,CD80,CD86,GATA3,HLA-DMB,HLA-DPA1,HLA-DPB1,HLA-DQA1,HLA-DQB1,HLA-DQB2,HLA-DRA,HLA-DRB1,HLA-DRB5,ICOS,IFNG,IL10,IL12RB1,IL12RB2,IL18R1,IL21R,IL6,STAT4,TNF
PKCθ Signaling in T Lymphocytes	1.15	0.106	#N/A	CACNG2,CAMK2D,CARD11,CD247,CD28,CD3D,CD3E,CD3G,CD80,CD86,FYN,HLA-DMB,HLA-DPA1,HLA-DPB1,HLA-DQA1,HLA-DQB1,HLA-DQB2,HLA-DRA,HLA-DRB1,HLA-DRB5,JUN,MALT1,MAP3K13,NFATC1,NFATC2,NFKB1,NFKBIA,NFKBID,PIK3CG,PIK3R2,PIK3R3,PLCG2,RALA,RRAS2,VAV2
ErbB2-ErbB3 Signaling	1.12	0.141	#N/A	CCND1,FOXO1,JUN,MYC,PIK3CG,PIK3R2,PIK3R3,RALA,RRAS2
Mouse Embryonic Stem Cell Pluripotency	1.11	0.126	#N/A	HNF1A,ID2,ID3,LEF1,LIF,MYC,PIK3CG,PIK3R2,PIK3R3,RALA,RRAS2,TCF4,TCF7L2
Endocannabinoid Developing Neuron Pathway	1.11	0.122	#N/A	ADCY3,ADCY9,CCND1,CREB5,GNG11,GNG2,GNG4,GNG7,MGLL,PIK3CG,PIK3R2,PIK3R3,PRKAR2B,RALA,RRAS2
Gustation Pathway	1.1	0.116	#N/A	ADCY3,ADCY9,CACNG2,GNG11,GNG2,GNG4,GNG7,MPPE1,P2RX1,P2RX7,P2RY8,PDE3B,PDE4D,PDE7B,PKD2L1,PRKAR2B,SMPDL3A,SMPDL3B,TULP2
Antiproliferative Role of Somatostatin Receptor 2	1.1	0.135	#N/A	CTH,GNG11,GNG2,GNG4,GNG7,PIK3CG,PIK3R2,PIK3R3,RALA,RRAS2
UDP-N-acetyl-D-glucosamine Biosynthesis II	1.09	0.333	#N/A	GFPT2,UAP1
FGF Signaling	1.09	0.131	#N/A	CREB5,FGF10,FGF13,FGF18,FGFR1,GAB1,MET,PIK3CG,PIK3R2,PIK3R3,PRKCA
Glutamine Biosynthesis I	1.09	1	#N/A	GLUL
Glutamate Removal from Folates	1.09	1	#N/A	GGH
L-cysteine Degradation II	1.09	1	#N/A	CTH
Melanocyte Development and Pigmentation Signaling	1.09	0.128	#N/A	ADCY3,ADCY9,BCL2,CREB5,MITF,PIK3CG,PIK3R2,PIK3R3,PLCG2,PRKAR2B,RALA,RRAS2
Histamine Degradation	1.07	0.231	#N/A	ALDH1A1,ALDH1A2,ALDH2
Type I Diabetes Mellitus Signaling	1.07	0.106	#N/A	BCL2,CD247,CD28,CD3D,CD3E,CD3G,CD80,CD86,CPE,GZMB,HLA-DMB,HLA-DPA1,HLA-DPB1,HLA-DQA1,HLA-DQB1,HLA-DQB2,HLA-DRA,HLA-DRB1,HLA-DRB5,HSPD1,ICA1,IFNG,IL1B,IL1R1,IL1RAP,NFKB1,NFKBIA,NFKBID,PRF1,TNF
ErbB4 Signaling	1.05	0.136	#N/A	ADAM17,PIK3CG,PIK3R2,PIK3R3,PLCG2,PRKCA,PRKCG,RALA,RRAS2
3-phosphoinositide Biosynthesis	1.05	0.111	#N/A	ACP5,ALPL,CDC25C,DUSP16,DUSP4,DUSP6,EPHX2,EYA4,INPP5F,PALD1,PIK3CG,PIK3R2,PIK3R3,PPP1R13B,PPP1R14C,PPP1R16B,PPP2R2B,PPP2R3A,PTPN13,PTPN22,PTPRM,TNS3
Factors Promoting Cardiogenesis in Vertebrates	1.05	0.116	#N/A	BMP6,CAMK2D,CCND1,CREB5,HNF1A,LEF1,MEF2C,MYC,PLCB1,PLCG2,PRKCA,PRKCG,ROCK2,TCF4,TCF7L2,TGFB2,WNT5B
D-myo-inositol-5-phosphate Metabolism	1.04	0.112	#N/A	ACP5,ALPL,CDC25C,DUSP16,DUSP4,DUSP6,EPHX2,EYA4,INPP5F,PALD1,PLCB1,PLCG2,PPP1R13B,PPP1R14C,PPP1R16B,PPP2R2B,PPP2R3A,PTPN13,PTPN22,PTPRM,TNS3
Dopamine Receptor Signaling	1.04	0.132	#N/A	ADCY3,ADCY9,COMT,GCH1,NCS1,PPP1R14C,PPP2R2B,PPP2R3A,PRKAR2B,SMOX
Graft-versus-Host Disease Signaling	1.04	0.109	#N/A	CD247,CD28,CD3D,CD3E,CD3G,CD80,CD86,GZMB,HLA-DMB,HLA-DPA1,HLA-DPB1,HLA-DQA1,HLA-DQB1,HLA-DQB2,HLA-DRA,HLA-DRB1,HLA-DRB5,IFNG,IL1A,IL1B,IL1RN,IL6,PRF1,TNF
Nur77 Signaling in T Lymphocytes	1.02	0.107	#N/A	BCL2,CALM1 (includes others),CAMK4,CD247,CD28,CD3D,CD3E,CD3G,CD80,CD86,HDAC9,HLA-DMB,HLA-DPA1,HLA-DPB1,HLA-DQA1,HLA-DQB1,HLA-DQB2,HLA-DRA,HLA-DRB1,HLA-DRB5,NFATC1,NR4A1,PCNA,PDK1,PRKCA,PRKCG,TNFSF10
UVA-Induced MAPK Signaling	1.01	0.124	#N/A	JUN,PARP16,PARP8,PIK3CG,PIK3R2,PIK3R3,PLCB1,PLCG2,PRKCA,RALA,RRAS2,SMPD3
CDP-diacylglycerol Biosynthesis I	1	0.182	#N/A	ABHD5,AGPAT4,AGPAT5,GPAT3
DNA Double-Strand Break Repair by Homologous Recombination	0.996	0.214	#N/A	ABL1,BRCA2,RAD51
Fatty Acid Activation	0.996	0.214	#N/A	ACSL3,ACSL4,SLC27A4
Choline Biosynthesis III	0.996	0.214	#N/A	HMOX1,PLD1,PLD3
Leukotriene Biosynthesis	0.996	0.214	#N/A	LTA4H,LTC4S,MGST3
Wnt/β-catenin Signaling	0.987	0.112	#N/A	CCND1,CDH1,CDKN2A,HNF1A,JUN,LEF1,MDM2,MMP7,MYC,PPP2R2B,PPP2R3A,RUVBL2,SOX4,SOX5,TCF4,TCF7L2,TGFB2,TLE1,WNT5B
Apelin Cardiomyocyte Signaling Pathway	0.983	0.122	#N/A	MYL6B,MYL9,PIK3CG,PIK3R2,PIK3R3,PLCB1,PLCG2,PRKCA,PRKCG,SLC8A1,SLC8A2,SLC9A1
Superpathway of Serine and Glycine Biosynthesis I	0.971	0.286	#N/A	PHGDH,PSAT1
Glycogen Biosynthesis II (from UDP-D-Glucose)	0.971	0.286	#N/A	GBE1,GYS1
Xenobiotic Metabolism CAR Signaling Pathway	0.971	0.111	#N/A	ALDH1A1,ALDH1A2,ALDH2,CHST15,CITED2,GSTO2,HS3ST2,HS3ST3B1,HSP90AA1,HSP90B1,MGST1,MGST3,NRIP1,PPP2R2B,PPP2R3A,PRKCA,PRKCG,SULT1C2,UST
Role of MAPK Signaling in Promoting the Pathogenesis of Influenza	0.963	0.119	#N/A	ABHD3,ATP6V0D2,BCL2,JUN,NFKB1,NFKBIA,NFKBID,PLA2G4A,PLA2G7,PRKCA,PTGS2,RALA,RRAS2
IL-3 Signaling	0.959	0.127	#N/A	FOXO1,JUN,PAK1,PIK3CG,PIK3R2,PIK3R3,PRKCA,PRKCG,RALA,RRAS2
D-myo-inositol (1,4,5,6)-Tetrakisphosphate Biosynthesis	0.951	0.11	#N/A	ACP5,ALPL,CDC25C,DUSP16,DUSP4,DUSP6,EPHX2,EYA4,INPP5F,PALD1,PPP1R13B,PPP1R14C,PPP1R16B,PPP2R2B,PPP2R3A,PTPN13,PTPN22,PTPRM,TNS3
D-myo-inositol (3,4,5,6)-tetrakisphosphate Biosynthesis	0.951	0.11	#N/A	ACP5,ALPL,CDC25C,DUSP16,DUSP4,DUSP6,EPHX2,EYA4,INPP5F,PALD1,PPP1R13B,PPP1R14C,PPP1R16B,PPP2R2B,PPP2R3A,PTPN13,PTPN22,PTPRM,TNS3
iCOS-iCOSL Signaling in T Helper Cells	0.947	0.104	#N/A	CALM1 (includes others),CAMK2D,CAMK4,CD247,CD28,CD3D,CD3E,CD3G,CD80,CD86,HLA-DMB,HLA-DPA1,HLA-DPB1,HLA-DQA1,HLA-DQB1,HLA-DQB2,HLA-DRA,HLA-DRB1,HLA-DRB5,ICOS,ITK,NFATC1,NFATC2,NFKB1,NFKBIA,NFKBID,PIK3CG,PIK3R2,PIK3R3
Gαs Signaling	0.947	0.117	#N/A	ADCY3,ADCY9,CHRM3,CREB5,GNG11,GNG2,GNG4,GNG7,HCK,PRKAR2B,RAPGEF2,RGS2,RYR2,VIPR2
Superpathway of D-myo-inositol (1,4,5)-trisphosphate Metabolism	0.943	0.174	#N/A	INPP5A,INPP5F,ITPKB,SYNJ2
Neuropathic Pain Signaling In Dorsal Horn Neurons	0.936	0.12	#N/A	CAMK1D,CAMK2D,CAMK4,KCNN4,PIK3CG,PIK3R2,PIK3R3,PLCB1,PLCG2,PRKAR2B,PRKCA,PRKCG
3-phosphoinositide Degradation	0.928	0.109	#N/A	ACP5,ALPL,CDC25C,DUSP16,DUSP4,DUSP6,EPHX2,EYA4,INPP5F,PALD1,PPP1R13B,PPP1R14C,PPP1R16B,PPP2R2B,PPP2R3A,PTPN13,PTPN22,PTPRM,SYNJ2,TNS3
Human Embryonic Stem Cell Pluripotency	0.921	0.11	#N/A	BMP6,FGFR1,FOXO1,GNG11,GNG2,GNG4,GNG7,HNF1A,LEF1,PDGFC,PIK3CG,PIK3R2,PIK3R3,SMAD3,TCF4,TCF7L2,TGFB2,WNT5B
CDK5 Signaling	0.917	0.117	#N/A	ABL1,ADCY3,ADCY9,CABLES1,EGR1,ITGA6,LAMB1,PPP1R14C,PPP2R2B,PPP2R3A,PRKAR2B,RALA,RRAS2
Cdc42 Signaling	0.917	0.102	#N/A	BAIAP2,CD247,CD3D,CD3E,CD3G,DIAPH3,EXOC7,FNBP1L,HLA-DMB,HLA-DPA1,HLA-DPB1,HLA-DQA1,HLA-DQB1,HLA-DQB2,HLA-DRA,HLA-DRB1,HLA-DRB5,IQGAP3,ITGA6,ITGA7,ITGAD,ITGB3,ITGB4,ITGB5,ITGB8,ITK,JUN,MYL6B,MYL9,PAK1,RALA,VAV2
Necroptosis Signaling Pathway	0.914	0.111	#N/A	AXL,BIRC3,CAMK2D,GLUD1,GLUL,MDM2,MERTK,MLKL,NLRP3,PELI1,PLA2G4A,TLR4,TNF,TNFRSF10B,TNFSF10,TOMM40,TSPO
Coronavirus Replication Pathway	0.9	0.143	#N/A	BAG3,CTSL,IFITM2,IFITM3,TUBA1A,TUBB
Phosphatidylglycerol Biosynthesis II (Non-plastidic)	0.889	0.167	#N/A	ABHD5,AGPAT4,AGPAT5,GPAT3
ERK5 Signaling	0.876	0.125	#N/A	CREB5,GAB1,LIF,MEF2C,MYC,RALA,RRAS2,SGK1,YWHAH
Hypoxia Signaling in the Cardiovascular System	0.876	0.125	#N/A	CREB5,HSP90AA1,HSP90B1,JUN,MDM2,NFKBIA,NFKBID,UBE2C,UBE2T
Sphingomyelin Metabolism	0.87	0.25	#N/A	SGMS2,SMPD3
Tight Junction Signaling	0.866	0.107	#N/A	ACTB,AFDN,CLDN12,CNKSR3,JUN,MYL6B,MYL9,MYO18B,NFKB1,PPP2R2B,PPP2R3A,PRKAR2B,RAB13,TGFB2,TIAM1,TJP1,TJP2,TNF,VCL
Communication between Innate and Adaptive Immune Cells	0.866	0.102	#N/A	CCL3,CCL4,CCL5,CD247,CD28,CD3D,CD3E,CD3G,CD79B,CD80,CD83,CD86,CD8A,CSF2,CXCL8,HLA-DRA,HLA-DRB1,HLA-DRB5,IFNG,IL10,IL15,IL1A,IL1B,IL1RN,IL6,TLR4,TNF
Wnt/Ca+ pathway	0.851	0.127	#N/A	CREB5,NFATC1,NFATC2,NFKB1,PLCB1,PLCG2,PRKCA,WNT5B
Androgen Signaling	0.836	0.107	#N/A	AR,CACNG2,CALM1 (includes others),CAMK4,CCND1,DNAJB1,GNG11,GNG2,GNG4,GNG7,HSP90AA1,JUN,NFKB1,PRKAR2B,PRKCA,PRKCG,SMAD3,TAF4B
Sphingosine-1-phosphate Signaling	0.833	0.113	#N/A	ADCY3,ADCY9,PDGFC,PIK3CG,PIK3R2,PIK3R3,PLCB1,PLCG2,RHOB,RHOC,RHOH,RND3,SMPD3
IL-9 Signaling	0.81	0.143	#N/A	NFKB1,PIK3CG,PIK3R2,PIK3R3,TNF
Regulation Of The Epithelial Mesenchymal Transition In Development Pathway	0.807	0.118	#N/A	ADAM17,CDH1,HNF1A,JAG1,LEF1,NFKB1,SNAI1,TCF4,TCF7L2,WNT5B
Epoxysqualene Biosynthesis	0.804	0.5	#N/A	FDFT1
Choline Degradation I	0.804	0.5	#N/A	CHDH
L-DOPA Degradation	0.804	0.5	#N/A	COMT
S-methyl-5-thio-α-D-ribose 1-phosphate Degradation	0.804	0.5	#N/A	APIP
Sulfate Activation for Sulfonation	0.804	0.5	#N/A	PAPSS2
Glycerol-3-phosphate Shuttle	0.804	0.5	#N/A	GPD1
Cysteine Biosynthesis/Homocysteine Degradation	0.804	0.5	#N/A	CTH
Glutamate Biosynthesis II	0.804	0.5	#N/A	GLUD1
Glutamate Degradation X	0.804	0.5	#N/A	GLUD1
Granzyme A Signaling	0.801	0.176	#N/A	GZMA,HMGB2,PRF1
D-myo-inositol (1,4,5)-trisphosphate Degradation	0.801	0.176	#N/A	INPP5A,INPP5F,SYNJ2
Pyridoxal 5'-phosphate Salvage Pathway	0.796	0.123	#N/A	CDK1,CDK6,GRK5,NEK2,PAK1,PLK1,PRKX,SGK1
Protein Ubiquitination Pathway	0.788	0.1	#N/A	BIRC3,CDC20,CRYAB,DNAJA1,DNAJB1,DNAJB4,DNAJC27,DNAJC5B,HSP90AA1,HSP90B1,HSPA1A/HSPA1B,HSPA5,HSPB1,HSPD1,HSPH1,IFNG,MDM2,NEDD4L,UBE2C,UBE2T,UCHL1,USP13,USP2,USP36,USP37,USP53,USP54
GDP-glucose Biosynthesis	0.785	0.222	#N/A	HK2,PGM1
Th17 Activation Pathway	0.785	0.1	#N/A	AHR,BATF,CCL20,CD247,CD3D,CD3E,CD3G,CSF2,DEFB1,HSP90AA1,HSP90B1,IFNG,IL10,IL12RB1,IL12RB2,IL1B,IL1R1,IL21R,IL23A,IL6,IRAK2,IRF4,NFATC1,NFATC2,NFKB1,STAT4
TWEAK Signaling	0.775	0.139	#N/A	BIRC3,NFKB1,NFKBIA,NFKBID,TRAF1
Neurotrophin/TRK Signaling	0.775	0.118	#N/A	CREB5,GAB1,JUN,PIK3CG,PIK3R2,PIK3R3,RALA,RRAS2,SPRY1
Gap Junction Signaling	0.77	0.103	#N/A	ACTB,ADCY3,ADCY9,CTH,GJB2,LPAR1,PIK3CG,PIK3R2,PIK3R3,PLCB1,PLCG2,PRKAR2B,PRKCA,PRKCG,RALA,RRAS2,TJP1,TJP2,TUBA1A,TUBB
p70S6K Signaling	0.767	0.109	#N/A	CD79B,PIK3CG,PIK3R2,PIK3R3,PLCB1,PLCG2,PLD1,PPP2R2B,PPP2R3A,PRKCA,PRKCG,RALA,RRAS2,YWHAH
G Beta Gamma Signaling	0.767	0.109	#N/A	CACNG2,GNG11,GNG2,GNG4,GNG7,HBEGF,PAK1,PIK3CG,PLCG2,PRKAR2B,PRKCA,PRKCG,RALA,RRAS2
Serotonin Degradation	0.764	0.125	#N/A	ALDH1A1,ALDH1A2,ALDH2,CSGALNACT1,DHRS9,LARGE1,SMOX
Ethanol Degradation II	0.754	0.148	#N/A	ALDH1A1,ALDH1A2,ALDH2,DHRS9
Maturity Onset Diabetes of Young (MODY) Signaling	0.752	0.117	#N/A	APOC1,APOE,APOL2,BLK,CACNG2,GAPDH,HNF1A,INSR,NFKB1
Mitochondrial L-carnitine Shuttle Pathway	0.747	0.167	#N/A	ACSL3,ACSL4,SLC27A4
Role of JAK1 and JAK3 in γc Cytokine Signaling	0.742	0.119	#N/A	IL15,IL21R,IL7R,PIK3CG,PIK3R2,PIK3R3,RALA,RRAS2
Notch Signaling	0.74	0.135	#N/A	ADAM17,HES1,HEY1,JAG1,MAML3
Retinoic acid Mediated Apoptosis Signaling	0.738	0.123	#N/A	CRABP2,IFNG,PARP16,PARP8,TNFRSF10B,TNFRSF10D,TNFSF10
Glucose and Glucose-1-phosphate Degradation	0.71	0.2	#N/A	HK2,PGM1
Calcium Transport I	0.71	0.2	#N/A	ATP2B4,ATP2C1
NAD Phosphorylation and Dephosphorylation	0.71	0.2	#N/A	ACP2,ACP5
Primary Immunodeficiency Signaling	0.706	0.125	#N/A	CD3D,CD3E,CD8A,ICOS,IGLL1/IGLL5,IL7R
Ethanol Degradation IV	0.699	0.158	#N/A	ALDH1A1,ALDH1A2,ALDH2
DNA damage-induced 14-3-3σ Signaling	0.699	0.158	#N/A	CCNB1,CCNB2,CDK1
Adipogenesis pathway	0.699	0.105	#N/A	CEBPD,DDIT3,EBF1,EGR2,EZH2,FABP4,FGFR1,FOXO1,HDAC9,LPL,PPARG,RBP1,SMAD3,TNF
Cellular Effects of Sildenafil (Viagra)	0.697	0.104	#N/A	ACTB,ADCY3,ADCY9,CACNG2,CALM1 (includes others),CAMK4,KCNN4,MYL6B,MYL9,MYO18B,PDE3B,PDE4D,PLCB1,PLCG2,PRKAR2B
Corticotropin Releasing Hormone Signaling	0.682	0.103	#N/A	ADCY3,ADCY9,CACNG2,CALM1 (includes others),CAMK4,CREB5,CTH,JUN,MEF2C,NR4A1,PLCG2,PRKAR2B,PRKCA,PRKCG,PTGS2
Melatonin Signaling	0.672	0.114	#N/A	CALM1 (includes others),CAMK2D,CAMK4,PLCB1,PLCG2,PRKAR2B,PRKCA,PRKCG
BAG2 Signaling Pathway	0.664	0.111	#N/A	ANXA2,CTSB,HSP90AA1,HSPA1A/HSPA1B,HSPA5,MDM2,MYC,NFKB1,PSME4
Amyotrophic Lateral Sclerosis Signaling	0.652	0.105	#N/A	BCL2,BIRC3,CACNG2,GLUL,GRIK5,NEFL,PAK1,PDGFC,PIK3CG,PIK3R2,PIK3R3,SLC1A2
Growth Hormone Signaling	0.65	0.113	#N/A	A2M,IGF1R,PIK3CG,PIK3R2,PIK3R3,PLCG2,PRKCA,PRKCG
Uracil Degradation II (Reductive)	0.646	0.333	#N/A	DPYS
PRPP Biosynthesis I	0.646	0.333	#N/A	PRPS2
NADH Repair	0.646	0.333	#N/A	GAPDH
Tetrahydrobiopterin Biosynthesis I	0.646	0.333	#N/A	GCH1
γ-glutamyl Cycle	0.646	0.182	#N/A	GCLC,GCLM
Thymine Degradation	0.646	0.333	#N/A	DPYS
Biotin-carboxyl Carrier Protein Assembly	0.646	0.333	#N/A	ACACB
Purine Nucleotides De Novo Biosynthesis II	0.646	0.182	#N/A	GART,PFAS
Tetrahydrobiopterin Biosynthesis II	0.646	0.333	#N/A	GCH1
Retinol Biosynthesis	0.644	0.125	#N/A	AKR1C3,DHRS3,DHRS9,LPL,RBP1
JAK/Stat Signaling	0.644	0.11	#N/A	IL6,JUN,NFKB1,PIK3CG,PIK3R2,PIK3R3,RALA,RRAS2,STAT4
mTOR Signaling	0.635	0.098	#N/A	EIF4A3,HMOX1,INSR,PDGFC,PIK3CG,PIK3R2,PIK3R3,PLD1,PLD3,PPP2R2B,PPP2R3A,PRKCA,PRKCG,RALA,RHOB,RHOC,RHOH,RND3,RPS23,RRAS2
GPCR-Mediated Nutrient Sensing in Enteroendocrine Cells	0.635	0.104	#N/A	ADCY3,ADCY9,CACNG2,GNG11,GNG2,GNG4,GNG7,PLCB1,PLCG2,PRKAR2B,PRKCA,PRKCG
Ephrin B Signaling	0.629	0.111	#N/A	EPHB1,GNG11,GNG2,GNG4,GNG7,PAK1,ROCK2,VAV2
UVC-Induced MAPK Signaling	0.625	0.118	#N/A	JUN,PRKCA,PRKCG,RALA,RRAS2,SMPD3
FcγRIIB Signaling in B Lymphocytes	0.623	0.108	#N/A	CACNG2,CD79B,FCGR2B,PIK3CG,PIK3R2,PIK3R3,PLCG2,RALA,RRAS2
Apelin Adipocyte Signaling Pathway	0.623	0.108	#N/A	ADCY3,ADCY9,CLIC2,GPX3,MGST1,MGST3,NCF1,PRKAR2B,PTGES
NGF Signaling	0.602	0.103	#N/A	CREB5,GAB1,MAP3K13,NFKB1,PIK3CG,PIK3R2,PIK3R3,PLCG2,RALA,ROCK2,RRAS2,SMPD3
UVB-Induced MAPK Signaling	0.6	0.115	#N/A	JUN,PIK3CG,PIK3R2,PIK3R3,PRKCA,PRKCG
Induction of Apoptosis by HIV1	0.592	0.111	#N/A	BCL2,BIRC3,NFKB1,NFKBIA,NFKBID,TNF,TRAF1
Acyl-CoA Hydrolysis	0.59	0.167	#N/A	ACOT1,ACOT7
UDP-N-acetyl-D-galactosamine Biosynthesis II	0.59	0.167	#N/A	HK2,UAP1
BER pathway	0.59	0.167	#N/A	PCNA,POLB
Dermatan Sulfate Biosynthesis (Late Stages)	0.587	0.119	#N/A	CHST15,HS3ST2,HS3ST3B1,SULT1C2,UST
TGF-β Signaling	0.585	0.104	#N/A	BCL2,JUN,RALA,RRAS2,RUNX2,RUNX3,SERPINE1,SMAD3,TGFB2,VDR
Allograft Rejection Signaling	0.547	0.0942	#N/A	CD247,CD28,CD3D,CD3E,CD3G,CD80,CD86,GZMB,HLA-DMB,HLA-DPA1,HLA-DPB1,HLA-DQA1,HLA-DQB1,HLA-DQB2,HLA-DRA,HLA-DRB1,HLA-DRB5,IFNG,IL10,PRF1,TNF
Pyrimidine Ribonucleotides Interconversion	0.547	0.121	#N/A	AK4,AK5,AK8,ENTPD7
Glycogen Degradation III	0.539	0.154	#N/A	MGAM,PGM1
Cholesterol Biosynthesis I	0.539	0.154	#N/A	FDFT1,MSMO1
Cholesterol Biosynthesis II (via 24,25-dihydrolanosterol)	0.539	0.154	#N/A	FDFT1,MSMO1
Cholesterol Biosynthesis III (via Desmosterol)	0.539	0.154	#N/A	FDFT1,MSMO1
Retinoate Biosynthesis II	0.538	0.25	#N/A	RBP1
Branched-chain α-keto acid Dehydrogenase Complex	0.538	0.25	#N/A	DBT
Spermine and Spermidine Degradation I	0.538	0.25	#N/A	SMOX
Glutathione Redox Reactions II	0.538	0.25	#N/A	GLRX
Melatonin Degradation II	0.538	0.25	#N/A	SMOX
Arginine Degradation I (Arginase Pathway)	0.538	0.25	#N/A	ARG2
Oxidized GTP and dGTP Detoxification	0.538	0.25	#N/A	RUVBL2
NAD Biosynthesis III	0.538	0.25	#N/A	NAMPT
Apelin Cardiac Fibroblast Signaling Pathway	0.538	0.13	#N/A	IL6,SERPINE1,TGFB2
CD27 Signaling in Lymphocytes	0.532	0.109	#N/A	CD70,JUN,MAP3K13,NFKB1,NFKBIA,NFKBID
Heparan Sulfate Biosynthesis	0.53	0.106	#N/A	CHST15,EXT1,HS3ST2,HS3ST3B1,SULT1C2,UST,XYLT1
Cell Cycle Control of Chromosomal Replication	0.51	0.107	#N/A	CDK1,CDK6,CDT1,MCM7,PCNA,TOP2A
Regulation of IL-2 Expression in Activated and Anergic T Lymphocytes	0.504	0.0916	#N/A	CALM1 (includes others),CAMK4,CARD11,CD247,CD28,CD3D,CD3E,CD3G,CD80,FYN,JUN,MALT1,NFATC1,NFATC2,NFKB1,NFKBIA,NFKBID,PLCG2,RALA,RRAS2,SMAD3,TGFB2,TOB1,VAV2
White Adipose Tissue Browning Pathway	0.504	0.0963	#N/A	ADCY3,ADCY9,CACNG2,CAMP,CREB5,FCER1A,FGFR1,LDHB,LDHC,PPARG,PRKAR2B,SLC16A1,THRB
Tryptophan Degradation III (Eukaryotic)	0.503	0.125	#N/A	IDO1,KYNU,TDO2
FLT3 Signaling in Hematopoietic Progenitor Cells	0.496	0.101	#N/A	CREB5,FLT3,PIK3CG,PIK3R2,PIK3R3,RALA,RRAS2,STAT4
Androgen Biosynthesis	0.495	0.143	#N/A	AKR1C3,HSD3B7
Phenylalanine Degradation IV (Mammalian, via Side Chain)	0.495	0.143	#N/A	ALDH2,SMOX
Agrin Interactions at Neuromuscular Junction	0.492	0.103	#N/A	ACTB,CTTN,JUN,LAMB1,PAK1,RALA,RRAS2
Pyrimidine Ribonucleotides De Novo Biosynthesis	0.492	0.114	#N/A	AK4,AK5,AK8,ENTPD7
nNOS Signaling in Neurons	0.489	0.109	#N/A	CALM1 (includes others),CAMK4,NOS1AP,PRKCA,PRKCG
PFKFB4 Signaling Pathway	0.489	0.109	#N/A	CREB5,FBP1,HK2,PRKAR2B,TGFB2
Reelin Signaling in Neurons	0.485	0.096	#N/A	AFDN,APOE,BLK,CAMK2D,FYN,HCK,PDK1,PDK4,PIK3CG,PIK3R2,PIK3R3,YES1
Synaptic Long Term Potentiation	0.474	0.0952	#N/A	CALM1 (includes others),CAMK2D,CAMK4,CREB5,PLCB1,PLCG2,PPP1R14C,PRKAR2B,PRKCA,PRKCG,RALA,RRAS2
Gluconeogenesis I	0.472	0.12	#N/A	FBP1,GAPDH,ME1
nNOS Signaling in Skeletal Muscle Cells	0.469	0.106	#N/A	CACNG2,CALM1 (includes others),CAMK4,RYR2,SNTB1
Gαi Signaling	0.467	0.0942	#N/A	ADCY3,ADCY9,FPR2,GNG11,GNG2,GNG4,GNG7,LPAR1,OPRK1,PRKAR2B,RALA,RGS12,RRAS2
Tetrahydrofolate Salvage from 5,10-methenyltetrahydrofolate	0.458	0.2	#N/A	GART
Tetrapyrrole Biosynthesis II	0.458	0.2	#N/A	ALAS1
Lysine Degradation II	0.458	0.2	#N/A	AASS
Myo-inositol Biosynthesis	0.458	0.2	#N/A	INPP5F
Galactose Degradation I (Leloir Pathway)	0.458	0.2	#N/A	GALM
Lactose Degradation III	0.458	0.2	#N/A	PSAP
dTMP De Novo Biosynthesis	0.458	0.2	#N/A	TYMS
Heparan Sulfate Biosynthesis (Late Stages)	0.452	0.102	#N/A	CHST15,EXT1,HS3ST2,HS3ST3B1,SULT1C2,UST
Apelin Liver Signaling Pathway	0.444	0.115	#N/A	COL1A1,COL1A2,TNF
Regulation of eIF4 and p70S6K Signaling	0.442	0.0914	#N/A	EIF4A3,ITGA6,ITGA7,ITGAD,ITGB3,ITGB4,ITGB5,ITGB8,PIK3CG,PIK3R2,PIK3R3,PPP2R2B,PPP2R3A,RALA,RPS23,RRAS2
PCP pathway	0.434	0.1	#N/A	JUN,LGR4,NDP,ROCK2,RSPO3,WNT5B
GPCR-Mediated Integration of Enteroendocrine Signaling Exemplified by an L Cell	0.425	0.0972	#N/A	ADCY3,ADCY9,GAL,NMB,PLCB1,PLCG2,PRKAR2B
Dopamine-DARPP32 Feedback in cAMP Signaling	0.423	0.0904	#N/A	ADCY3,ADCY9,CACNG2,CALM1 (includes others),CAMK4,CREB5,KCNJ15,KCNJ2,PLCB1,PLCG2,PPP1R14C,PPP2R2B,PPP2R3A,PRKAR2B,PRKCA,PRKCG
Granzyme B Signaling	0.418	0.125	#N/A	GZMB,PRF1
Pregnenolone Biosynthesis	0.418	0.125	#N/A	CYP27A1,CYP7B1
IL-2 Signaling	0.417	0.0984	#N/A	JUN,PIK3CG,PIK3R2,PIK3R3,RALA,RRAS2
NF-κB Signaling	0.406	0.087	#N/A	AZI2,CARD11,CD247,CD3D,CD3E,CD3G,FGFR1,FLT1,IGF1R,IL1A,IL1B,IL1R1,IL1R2,IL1RN,INSR,MALT1,MAP4K4,NFKB1,NFKBIA,NFKBID,PELI1,PIK3CG,PIK3R2,PIK3R3,PLCG2,RALA,RRAS2,TLR4,TNF,TNFRSF11A
BMP signaling pathway	0.403	0.0941	#N/A	BMP6,CAMK4,JUN,NFKB1,PRKAR2B,RALA,RRAS2,RUNX2
Arginine Biosynthesis IV	0.397	0.167	#N/A	GLUD1
Trehalose Degradation II (Trehalase)	0.397	0.167	#N/A	HK2
Urea Cycle	0.397	0.167	#N/A	ARG2
Ceramide Biosynthesis	0.397	0.167	#N/A	SPTLC3
Arginine Degradation VI (Arginase 2 Pathway)	0.397	0.167	#N/A	ARG2
Pentose Phosphate Pathway (Non-oxidative Branch)	0.397	0.167	#N/A	TKTL1
Acetyl-CoA Biosynthesis I (Pyruvate Dehydrogenase Complex)	0.397	0.167	#N/A	DBT
Glycine Cleavage Complex	0.397	0.167	#N/A	GLDC
Zymosterol Biosynthesis	0.397	0.167	#N/A	MSMO1
Superpathway of Cholesterol Biosynthesis	0.391	0.107	#N/A	FDFT1,HMGCS1,MSMO1
RAN Signaling	0.386	0.118	#N/A	KPNA2,RANBP2
Oxidative Ethanol Degradation III	0.369	0.103	#N/A	ALDH1A1,ALDH1A2,ALDH2
Sonic Hedgehog Signaling	0.369	0.103	#N/A	CCNB1,CDK1,PRKAR2B
Calcium-induced T Lymphocyte Apoptosis	0.357	0.0862	#N/A	CALM1 (includes others),CAMK4,CD247,CD3D,CD3E,CD3G,HLA-DMB,HLA-DPA1,HLA-DPB1,HLA-DQA1,HLA-DQB1,HLA-DQB2,HLA-DRA,HLA-DRB1,HLA-DRB5,NFATC2,NR4A1,ORAI1,PRKCA,PRKCG
Thioredoxin Pathway	0.347	0.143	#N/A	TXN
Phosphatidylcholine Biosynthesis I	0.347	0.143	#N/A	CHKA
Glycoaminoglycan-protein Linkage Region Biosynthesis	0.347	0.143	#N/A	XYLT1
Serotonin Receptor Signaling	0.342	0.0952	#N/A	ADCY3,ADCY9,GCH1,SMOX
Autoimmune Thyroid Disease Signaling	0.326	0.0848	#N/A	CD247,CD28,CD3D,CD3E,CD3G,CD80,CD86,GZMB,HLA-DMB,HLA-DPA1,HLA-DPB1,HLA-DQA1,HLA-DQB1,HLA-DQB2,HLA-DRA,HLA-DRB1,HLA-DRB5,IL10,PRF1
EIF2 Signaling	0.325	0.0849	#N/A	ACTB,ATF3,BCL2,CCND1,DDIT3,EIF2AK3,EIF4A3,HSPA5,IGF1R,INSR,MYC,PIK3CG,PIK3R2,PIK3R3,RALA,RPS23,RRAS2,TRIB3
EGF Signaling	0.325	0.0909	#N/A	JUN,PIK3CG,PIK3R2,PIK3R3,PRKCA
CNTF Signaling	0.311	0.0893	#N/A	PIK3CG,PIK3R2,PIK3R3,RALA,RRAS2
Role of RIG1-like Receptors in Antiviral Innate Immunity	0.309	0.0909	#N/A	DDX58,NFKB1,NFKBIA,NFKBID
Fatty Acid β-oxidation I	0.306	0.0938	#N/A	ACSL3,ACSL4,SLC27A4
Sucrose Degradation V (Mammalian)	0.305	0.125	#N/A	GALM
Phosphatidylethanolamine Biosynthesis II	0.305	0.125	#N/A	CHKA
Superoxide Radicals Degradation	0.305	0.125	#N/A	SOD2
Mineralocorticoid Biosynthesis	0.305	0.125	#N/A	HSD3B7
Role of Lipids/Lipid Rafts in the Pathogenesis of Influenza	0.305	0.1	#N/A	IFNG,RSAD2
Valine Degradation I	0.305	0.1	#N/A	BCAT1,DBT
Role of NANOG in Mammalian Embryonic Stem Cell Pluripotency	0.298	0.0847	#N/A	BMP6,GAB1,LIF,PIK3CG,PIK3R2,PIK3R3,RALA,RRAS2,TCL1A,WNT5B
Circadian Rhythm Signaling	0.288	0.0909	#N/A	BHLHE41,CREB5,VIPR2
Basal Cell Carcinoma Signaling	0.287	0.0857	#N/A	BMP6,HNF1A,LEF1,TCF4,TCF7L2,WNT5B
Systemic Lupus Erythematosus Signaling	0.287	0.0823	#N/A	C8B,C9,CAMK4,CD22,CD247,CD28,CD3D,CD3E,CD3G,CD79B,CD80,CD86,FCGR1A,FCGR2B,FCGR3A/FCGR3B,IL10,IL1A,IL1B,IL1RN,IL6,JUN,NFATC1,NFATC2,PIK3CG,PIK3R2,PIK3R3,PIM2,PLCG2,RALA,RRAS2,SNRNP25,TNF
Sphingosine and Sphingosine-1-phosphate Metabolism	0.27	0.111	#N/A	SGPP1
Citrulline Biosynthesis	0.27	0.111	#N/A	ARG2
Leucine Degradation I	0.27	0.111	#N/A	BCAT1
Heme Biosynthesis II	0.27	0.111	#N/A	ALAS1
Glucocorticoid Biosynthesis	0.27	0.111	#N/A	HSD3B7
Endocannabinoid Neuronal Synapse Pathway	0.268	0.0822	#N/A	ADCY3,ADCY9,CACNG2,GNG11,GNG2,GNG4,GNG7,MGLL,PLCB1,PLCG2,PRKAR2B,PTGS2
Netrin Signaling	0.264	0.0833	#N/A	ABLIM1,CACNG2,NFATC1,NFATC2,PRKAR2B,RYR2
NAD Salvage Pathway II	0.261	0.0909	#N/A	ACP2,ACP5
Polyamine Regulation in Colon Cancer	0.258	0.0833	#N/A	MYC,PPARG,PSME4,TCF4,TCF7L2
Apelin Muscle Signaling Pathway	0.251	0.0833	#N/A	GNG11,GNG2,GNG4,GNG7
Pentose Phosphate Pathway	0.24	0.1	#N/A	TKTL1
Dolichyl-diphosphooligosaccharide Biosynthesis	0.24	0.1	#N/A	ALG13
Glycolysis I	0.225	0.0833	#N/A	FBP1,GAPDH
Assembly of RNA Polymerase I Complex	0.215	0.0909	#N/A	TAF1A
Ketogenesis	0.215	0.0909	#N/A	HMGCS1
Glycogen Degradation II	0.215	0.0909	#N/A	PGM1
Synaptic Long Term Depression	0	0.0798	#N/A	ABHD3,CACNG2,CTH,IGF1R,PLA2G4A,PLA2G7,PLCB1,PLCG2,PPP2R2B,PPP2R3A,PRKCA,PRKCG,RALA,RRAS2,RYR2
Huntington's Disease Signaling	0	0.0797	#N/A	CREB5,DNAJB1,DNM1,GNG11,GNG2,GNG4,GNG7,HDAC9,HIP1,HSPA1A/HSPA1B,HSPA5,IGF1R,JUN,PIK3CG,PIK3R2,PIK3R3,PLCB1,PRKCA,PRKCG,PSME4,SGK1,TGM2
Mitochondrial Dysfunction	0	0.0427	#N/A	ACO1,AIFM1,BCL2,CYB5A,LRRK2,NDUFS3,SOD2
CCR5 Signaling in Macrophages	0	0.0655	#N/A	CACNG2,CALM1 (includes others),CAMK4,CCL3,CCL4,CCL5,CD247,CD3D,CD3E,CD3G,GNG11,GNG2,GNG4,GNG7,JUN,PLCG2,PRKCA,PRKCG
Cytotoxic T Lymphocyte-mediated Apoptosis of Target Cells	0	0.0348	#N/A	BCL2,CD247,CD3D,CD3E,CD3G,GZMB,PRF1
CTLA4 Signaling in Cytotoxic T Lymphocytes	0	0.0706	#N/A	AP1B1,AP1S3,CD247,CD28,CD3D,CD3E,CD3G,CD80,CD86,CD8A,CTLA4,FYN,PIK3CG,PIK3R2,PIK3R3,PPP2R2B,PPP2R3A,PTPN22
Mechanisms of Viral Exit from Host Cells	0	0.0732	#N/A	ACTB,PRKCA,PRKCG
Cardiomyocyte Differentiation via BMP Receptors	0	0.0455	#N/A	MEF2C
Lipid Antigen Presentation by CD1	0	0.0417	#N/A	AP1B1,CD1A,CD1B,CD247,CD3D,CD3E,CD3G,PSAP
Role of Oct4 in Mammalian Embryonic Stem Cell Pluripotency	0	0.0444	#N/A	JARID2,SPP1
CREB Signaling in Neurons	0	0.0812	#N/A	ACKR3,ADCY3,ADCY9,ADGRB3,ADGRE2,ADGRG5,ADGRV1,BMP6,C5AR2,CACNG2,CALM1 (includes others),CAMK2D,CAMK4,CHRM3,CREB5,CYSLTR2,FGFR1,FLT1,FPR2,GNG11,GNG2,GNG4,GNG7,GPR137B,GPR141,GPR183,GPRC5A,GRIK5,HRH1,IGF1R,INSR,LGR4,LPAR1,LPAR3,OPRK1,PIK3CG,PIK3R2,PIK3R3,PLCB1,PLCG2,PRKAR2B,PRKCA,PRKCG,RALA,RRAS2,TGFB2,TNFRSF11A,VIPR2
Role of Wnt/GSK-3β Signaling in the Pathogenesis of Influenza	0	0.0811	#N/A	HNF1A,IFNG,LEF1,TCF4,TCF7L2,WNT5B
Antiproliferative Role of TOB in T Cell Signaling	0	0.0443	#N/A	CCNA2,CD247,CD28,CD3D,CD3E,CD3G,SMAD3,TGFB2,TOB1
OX40 Signaling Pathway	0	0.0811	#N/A	BCL2,CD247,CD3D,CD3E,CD3G,HLA-DMB,HLA-DPA1,HLA-DPB1,HLA-DQA1,HLA-DQB1,HLA-DQB2,HLA-DRA,HLA-DRB1,HLA-DRB5,JUN,NFKB1,NFKBIA,NFKBID
Assembly of RNA Polymerase II Complex	0	0.02	#N/A	TAF4B
Mismatch Repair in Eukaryotes	0	0.0625	#N/A	PCNA
Spliceosomal Cycle	0	0.0408	#N/A	BCAS2,EIF4A3
Role of JAK1, JAK2 and TYK2 in Interferon Signaling	0	0.0769	#N/A	IFNG,NFKB1
Role of JAK2 in Hormone-like Cytokine Signaling	0	0.0312	#N/A	PRLR
Role of JAK family kinases in IL-6-type Cytokine Signaling	0	0.08	#N/A	IL6,OSM
Hematopoiesis from Pluripotent Stem Cells	0	0.0569	#N/A	CD247,CD3D,CD3E,CD3G,CD8A,CSF1,CSF2,CXCL8,IL10,IL1A,IL6,LIF
Bupropion Degradation	0	0.0417	#N/A	CYP1B1
Thyroid Hormone Metabolism II (via Conjugation and/or Degradation)	0	0.0625	#N/A	CSGALNACT1,LARGE1
Nicotine Degradation III	0	0.06	#N/A	CSGALNACT1,CYP1B1,LARGE1
Isoleucine Degradation I	0	0.0588	#N/A	BCAT1
Ubiquinol-10 Biosynthesis (Eukaryotic)	0	0.05	#N/A	CYP7B1
Superpathway of Citrulline Metabolism	0	0.0667	#N/A	ARG2
Melatonin Degradation I	0	0.0566	#N/A	CSGALNACT1,CYP1B1,LARGE1
Triacylglycerol Degradation	0	0.0488	#N/A	LPL,MGLL
D-myo-inositol (1,4,5)-Trisphosphate Biosynthesis	0	0.0769	#N/A	PLCB1,PLCG2
Estrogen Biosynthesis	0	0.0732	#N/A	AKR1C1/AKR1C2,AKR1C3,CYP1B1
tRNA Charging	0	0.0263	#N/A	NARS2
Nicotine Degradation II	0	0.0545	#N/A	CSGALNACT1,CYP1B1,LARGE1
Mevalonate Pathway I	0	0.0769	#N/A	HMGCS1
Purine Nucleotides Degradation II (Aerobic)	0	0.0526	#N/A	GDA
TCA Cycle II (Eukaryotic)	0	0.0417	#N/A	ACO1
Guanosine Nucleotides Degradation III	0	0.0769	#N/A	GDA
Superpathway of Melatonin Degradation	0	0.069	#N/A	CSGALNACT1,CYP1B1,LARGE1,SMOX
Histidine Degradation VI	0	0.0556	#N/A	CYP7B1
Acetone Degradation I (to Methylglyoxal)	0	0.0645	#N/A	CYP1B1,PTGR1
Superpathway of Methionine Degradation	0	0.0286	#N/A	CTH
Superpathway of Geranylgeranyldiphosphate Biosynthesis I (via Mevalonate)	0	0.0588	#N/A	HMGCS1
Cysteine Biosynthesis III (mammalia)	0	0.0455	#N/A	CTH
Oxidative Phosphorylation	0	0.0192	#N/A	CYB5A,NDUFS3
HIPPO signaling	0	0.0714	#N/A	PPP1R14C,PPP2R2B,PPP2R3A,SMAD3,TJP2,YWHAH
Parkinson's Signaling	0	0.0625	#N/A	UCHL1
SAPK/JNK Signaling	0	0.0717	#N/A	CD247,CD3D,CD3E,CD3G,DUSP4,GAB1,GADD45A,GNG11,GNG2,GNG4,GNG7,JUN,MAP3K13,MAP4K4,NFATC1,PIK3CG,PIK3R2,PIK3R3,RALA,RRAS2
Amyloid Processing	0	0.02	#N/A	PRKAR2B
GABA Receptor Signaling	0	0.0769	#N/A	ADCY3,ADCY9,AP1B1,CACNG2,DNM1,GNG11,GNG2,GNG4,GNG7,KCNN4
Phototransduction Pathway	0	0.0377	#N/A	OPN3,PRKAR2B
NER (Nucleotide Excision Repair, Enhanced Pathway)	0	0.0392	#N/A	CHAF1A,PCNA,POLE2,TOP2A
FAT10 Signaling Pathway	0	0.0741	#N/A	IFNG,PSME4,SQSTM1,TNF
Inhibition of ARE-Mediated mRNA Degradation Pathway	0	0.0818	#N/A	CD70,LTB,PAPOLG,PPP2R2B,PPP2R3A,PRKAR2B,PSME4,TNF,TNFSF10,TNFSF14,TNFSF8,YWHAH,ZNF331

## Sheet: MAST_BioGrid
Ingenuity Canonical Pathways	-log(p-value)	Ratio	z-score	Molecules
Granulocyte Adhesion and Diapedesis	14.1	0.293	#N/A	ACKR3,CCL13,CCL18,CCL19,CCL2,CCL20,CCL21,CCL22,CCL23,CCL3,CCL4,CCL4L1/CCL4L2,CCL5,CCL7,CLDN1,CLDN12,CXCL1,CXCL11,CXCL13,CXCL14,CXCL2,CXCL5,CXCL8,CXCL9,CXCR3,FPR2,GNAI1,HRH1,IL1A,IL1B,IL1R1,IL1R2,IL1RAP,IL1RL1,IL1RN,IL36RN,MMP1,MMP10,MMP12,MMP2,MMP7,MMP9,PPBP,RDX,SDC1,SDC2,SDC4,TNF,VCAM1,XCL1,XCL2
Agranulocyte Adhesion and Diapedesis	13.5	0.274	#N/A	ACKR3,ACTB,ACTG2,AOC3,CCL13,CCL18,CCL19,CCL2,CCL20,CCL21,CCL22,CCL23,CCL3,CCL4,CCL4L1/CCL4L2,CCL5,CCL7,CLDN1,CLDN12,CXCL1,CXCL11,CXCL13,CXCL14,CXCL2,CXCL5,CXCL8,CXCL9,CXCR3,FN1,GNAI1,HRH1,IL1A,IL1B,IL1R1,IL1RN,IL36RN,ITGA2,ITGA6,MMP1,MMP10,MMP12,MMP2,MMP7,MMP9,MYL6B,MYL9,MYO18B,PPBP,RDX,SDC4,TNF,VCAM1,XCL1,XCL2
Hepatic Fibrosis Signaling Pathway	13.3	0.209	#N/A	BAMBI,BCL2,CACNG2,CALM1 (includes others),CAMK4,CCDC88A,CCL2,CCL3,CCL5,CCND1,CNR1,COL1A1,COL1A2,CREB5,CXCL8,EDN1,EZH2,FGFR1,FLT1,FOXO1,FTH1,FTL,GNAI1,HNF1A,IL1A,IL1B,IL1R1,IL1R2,IL1RAP,IL1RL1,IL1RN,IL36RN,IRAK2,ITGA2,ITGA6,ITGA7,ITGAD,ITGB3,ITGB4,ITGB5,ITGB8,JUN,LEF1,MMP1,MYC,MYL6B,MYL9,NCF1,NFKB1,NFKBIA,NFKBID,PDGFA,PDGFC,PDK1,PIK3CG,PIK3R2,PIK3R3,PLCG2,PPARG,PRKAR2B,PRKCA,PRKCG,PRKCQ,RALA,RASD1…
Hepatic Fibrosis / Hepatic Stellate Cell Activation	13	0.274	#N/A	A2M,BAMBI,BCL2,CCL2,CCL21,CCL5,CD14,COL19A1,COL1A1,COL1A2,COL23A1,COL4A2,COL6A1,COL6A2,COL6A3,CSF1,CXCL8,CXCL9,CXCR3,ECE1,EDN1,FGFR1,FLT1,FN1,IFNG,IGF1R,IGFBP5,IL10,IL1A,IL1B,IL1R1,IL1R2,IL1RAP,IL1RL1,IL6,MET,MMP1,MMP2,MMP9,MYL6B,MYL9,MYO18B,NFKB1,PDGFA,PDGFC,SERPINE1,SMAD3,TGFB2,TIMP1,TLR4,TNF,VCAM1
Th1 Pathway	12.9	0.333	#N/A	CD247,CD274,CD28,CD3D,CD3E,CD3G,CD80,CD86,CD8A,CXCR3,GATA3,HLA-DMB,HLA-DPA1,HLA-DPB1,HLA-DQA1,HLA-DQB1,HLA-DQB2,HLA-DRA,HLA-DRB1,HLA-DRB5,ICOS,IFNG,IL10,IL12RB1,IL12RB2,IL18R1,IL6,KLRC1,KLRD1,NFATC1,NFATC2,NFKB1,PIK3CG,PIK3R2,PIK3R3,PRKCQ,RUNX3,STAT4,TNFSF11
Tumor Microenvironment Pathway	12.4	0.275	#N/A	BCL2,CCL2,CCND1,CD274,COL1A1,COL1A2,CSF1,CSF2,CTLA4,CXCL8,FGF10,FGF13,FGF18,FN1,FOXO1,IDO1,IL10,IL1B,IL6,ITGB3,JUN,MMP1,MMP10,MMP12,MMP2,MMP7,MMP9,MYC,NFKB1,OSM,PDGFA,PDGFC,PIK3CG,PIK3R2,PIK3R3,PLAU,PTGS2,RALA,RASD1,RASD2,RRAS2,SLC16A1,SLC2A1,SLC2A3,SPP1,TGFB2,TIAM1,TNC,TNF
Systemic Lupus Erythematosus In B Cell Signaling Pathway	12.4	0.236	#N/A	BCL2,BCL2L11,CALM1 (includes others),CAMK4,CARD11,CCND1,CCND2,CD22,CD70,CD79A,CD79B,CSF2,CXCL8,EDA,FCGR2B,FOXO1,FYN,GAB1,HCK,IFIT2,IFIT3,IFNG,IL10,IL15,IL1A,IL1B,IL6,INPP5F,ISG15,JUN,LIF,LILRB4,LTB,MALT1,MAP4K4,MYC,NFATC1,NFATC2,NFKB1,OSM,PAG1,PIK3CG,PIK3R2,PIK3R3,PIM2,PLCG2,PRKCA,PRKCG,PRKCQ,RALA,RASD1,RASD2,RASGRP3,RRAS2,SYNJ2,TGFB2,TNF,TNFSF10,TNFSF11,TNFSF14,TNFSF8,TRAF1,YES1
LXR/RXR Activation	11.4	0.309	#N/A	ABCA1,APOC1,APOE,ARG2,C9,CCL2,CCL7,CD14,CD36,CLU,FDFT1,IL1A,IL1B,IL1R1,IL1R2,IL1RAP,IL1RL1,IL1RN,IL36RN,IL6,LDLR,LPL,LYZ,MMP9,MSR1,MYLIP,NFKB1,NR1H3,ORM1,PLTP,PTGS2,RBP4,S100A8,SCD,SERPINA1,SERPINF1,TLR4,TNF
Th1 and Th2 Activation Pathway	11.1	0.269	#N/A	BHLHE41,CD247,CD274,CD28,CD3D,CD3E,CD3G,CD80,CD86,CD8A,CXCR3,GATA3,HLA-DMB,HLA-DPA1,HLA-DPB1,HLA-DQA1,HLA-DQB1,HLA-DQB2,HLA-DRA,HLA-DRB1,HLA-DRB5,ICOS,IFNG,IL10,IL12RB1,IL12RB2,IL17RB,IL18R1,IL1RL1,IL24,IL6,JAG1,JUN,KLRC1,KLRD1,NFATC1,NFATC2,NFKB1,PIK3CG,PIK3R2,PIK3R3,PRKCQ,RUNX3,STAT4,TNFSF11
Role of Macrophages, Fibroblasts and Endothelial Cells in Rheumatoid Arthritis	11	0.214	#N/A	CALM1 (includes others),CAMK2A,CAMK2D,CAMK4,CCL2,CCL5,CCND1,CEBPD,CREB5,CSF1,CSF2,CXCL8,FCGR1A,FCGR3A/FCGR3B,FN1,GNAO1,HNF1A,IL10,IL15,IL17RB,IL18R1,IL1A,IL1B,IL1R1,IL1R2,IL1RAP,IL1RL1,IL1RN,IL32,IL36RN,IL6,IRAK2,JUN,LEF1,LTB,MMP1,MYC,NFATC1,NFATC2,NFKB1,NFKBIA,NFKBID,OSM,PDGFA,PDGFC,PIK3CG,PIK3R2,PIK3R3,PLCB1,PLCG2,PRKCA,PRKCG,PRKCQ,PRSS3,RALA,RASD1,RASD2,ROCK2,RRAS2,TCF4,TCF7L2,TLR4,TNF,TNFSF11…
Cardiac Hypertrophy Signaling (Enhanced)	10.7	0.18	#N/A	ADCY3,ADCY9,ATF6,CACNG2,CALM1 (includes others),CAMK2A,CAMK2D,CAMK4,CD70,CSF2,CXCL8,DIAPH3,EDA,EDN1,FGF10,FGF13,FGF18,FGFR1,GATA4,GNAI1,GNG11,GNG2,GNG4,GNG7,HDAC9,HSPB1,HSPB7,IFNG,IFNLR1,IGF1R,IL12RB1,IL12RB2,IL15,IL17RB,IL18R1,IL1A,IL1B,IL1R1,IL1R2,IL1RL1,IL21R,IL31RA,IL6,IL7R,INPP5F,ITGA2,ITGA6,ITGA7,ITGAD,ITGB3,ITGB4,ITGB5,ITGB8,JUN,LIF,LTB,MAP3K13,MEF2C,MPPE1,MYC,NFATC1,NFATC2,NFKB1,OSM,PDE3B…
Airway Pathology in Chronic Obstructive Pulmonary Disease	10.6	0.31	#N/A	CCL2,CCL20,CD70,CSF2,CTSG,CXCL1,CXCL8,EDA,ELANE,FGF10,FGF13,FGF18,GZMB,IFNG,IL15,IL1A,IL1B,IL23A,IL6,LIF,LTB,MMP1,MMP2,MMP9,ORM1,OSM,PRF1,PTGDS,RBP4,TGFB2,TNF,TNFSF10,TNFSF11,TNFSF14,TNFSF8
Hepatic Cholestasis	10.2	0.251	#N/A	ABCB1,ADCY3,ADCY9,CD14,CD70,CSF2,CXCL8,CYP27A1,CYP7B1,EDA,HNF1A,HSD3B7,IFNG,IL15,IL1A,IL1B,IL1R1,IL1R2,IL1RAP,IL1RL1,IL1RN,IL36RN,IL6,INSR,IRAK2,JUN,LIF,LTB,NFKB1,NFKBIA,NFKBID,NR1H3,OSM,PRKAR2B,PRKCA,PRKCG,PRKCQ,SLC10A1,TGFB2,TJP2,TLR4,TNF,TNFSF10,TNFSF11,TNFSF14,TNFSF8
Osteoarthritis Pathway	10.1	0.23	#N/A	ALPL,ANKH,ANXA2,CREB5,CXCL8,DCN,EPAS1,FGF18,FGFR1,FN1,GREM1,HES1,HNF1A,HTRA1,IL1B,IL1R1,IL1R2,IL1RAP,IL1RL1,ITGA2,ITGA6,ITGA7,ITGAD,ITGB3,ITGB4,ITGB5,ITGB8,ITLN1,JAG1,LEF1,MEF2C,MMP1,MMP10,MMP12,MMP9,NAMPT,NFKB1,P2RX7,PDGFC,PPARG,PTGS2,RBP4,RUNX2,S100A8,S100A9,SDC4,SMAD3,SPP1,TCF4,TCF7L2,TIMP3,TLR4,TNF
Atherosclerosis Signaling	9.8	0.286	#N/A	ABHD3,ALOX15B,APOC1,APOE,CCL2,CD36,CLU,COL1A1,COL1A2,CSF1,CXCL8,F3,IFNG,IL1A,IL1B,IL1RN,IL36RN,IL6,LPL,LYZ,MMP1,MMP9,MSR1,NFKB1,ORM1,PDGFA,PDGFC,PLA2G4A,PLA2G7,RBP4,S100A8,SERPINA1,TNF,TNFSF14,TPSAB1/TPSB2,VCAM1
Th2 Pathway	9.08	0.271	#N/A	BHLHE41,CD247,CD28,CD3D,CD3E,CD3G,CD80,CD86,GATA3,HLA-DMB,HLA-DPA1,HLA-DPB1,HLA-DQA1,HLA-DQB1,HLA-DQB2,HLA-DRA,HLA-DRB1,HLA-DRB5,ICOS,IFNG,IL10,IL12RB1,IL12RB2,IL17RB,IL1RL1,IL24,JAG1,JUN,NFATC2,NFKB1,PIK3CG,PIK3R2,PIK3R3,PRKCQ,RUNX3,STAT4
IL-8 Signaling	8.82	0.227	#N/A	AZU1,BCL2,CCND1,CCND2,CDH1,CSTB,CXCL1,CXCL8,FLT1,GNAI1,GNAO1,GNG11,GNG2,GNG4,GNG7,HBEGF,HMOX1,IRAK2,ITGB3,JUN,MAP4K4,MMP2,MMP9,MYL9,NCF1,NFKB1,NFKBIA,PDGFC,PIK3CG,PIK3R2,PIK3R3,PLD1,PLD3,PRKCA,PRKCG,PRKCQ,PTGS2,RALA,RASD1,RASD2,RHOB,RHOC,RHOH,RND3,ROCK2,RRAS2,VCAM1
Crosstalk between Dendritic Cells and Natural Killer Cells	8.57	0.308	#N/A	ACTB,ACTG2,CAMK2A,CAMK2D,CD226,CD28,CD69,CD80,CD83,CD86,CSF2,FSCN1,HLA-DRA,HLA-DRB1,HLA-DRB5,IFNG,IL15,IL6,KIR2DL4,KIR3DL1,KLRD1,LTB,NFKB1,PRF1,TLR4,TNF,TNFSF10,TREM2
IL-17 Signaling	8.4	0.235	#N/A	CCL2,CCL20,CCL22,CD70,CSF2,CXCL1,CXCL5,CXCL8,DEFB1,EDA,HSP90AA1,HSP90B1,IFNG,IL15,IL17RB,IL1A,IL1B,IL6,JUN,LIF,LTB,MMP2,MMP9,NFKB1,OSM,PDGFC,PIK3CG,PIK3R2,PIK3R3,PTGS2,RALA,RASD1,RASD2,RGS13,RGS16,RRAS2,TGFB2,TNF,TNFSF10,TNFSF11,TNFSF14,TNFSF8
Glucocorticoid Receptor Signaling	8.07	0.165	#N/A	A2M,ACTB,ANXA1,AR,ARG2,BCL2,BCL2L11,CCL13,CCL2,CCL3,CCL5,CD163,CD247,CD3D,CD3E,CD3G,CSF2,CXCL8,FBP1,FCGR1A,HLA-DMB,HLA-DPA1,HLA-DPB1,HLA-DQA1,HLA-DQB1,HLA-DQB2,HLA-DRA,HLA-DRB1,HLA-DRB5,HP,HSP90AA1,HSP90B1,HSPA1A/HSPA1B,HSPA5,IFNG,IFNLR1,IL10,IL12RB1,IL12RB2,IL17RB,IL18R1,IL1A,IL1B,IL1R1,IL1R2,IL1RL1,IL1RN,IL21R,IL31RA,IL6,IL7R,JUN,KRT1,KRT17,KRT5,KRT86,MMP1,MMP2,MMP9,MYC,NDUFS3,NFATC1,NFATC2,NFK…
PI3K/AKT Signaling	8.07	0.223	#N/A	BCL2,CCND1,FOXO1,GAB1,GDF15,GYS1,HSP90AA1,HSP90B1,IFNLR1,IL12RB1,IL12RB2,IL17RB,IL18R1,IL1R1,IL1R2,IL1RL1,IL21R,IL31RA,IL7R,INPP5F,ITGA2,ITGA6,ITGA7,ITGAD,ITGB3,ITGB4,ITGB5,ITGB8,MDM2,NFKB1,NFKBIA,NFKBID,PIK3CG,PIK3R2,PIK3R3,PPP2R2B,PPP2R3A,PTGS2,RALA,RASD1,RASD2,RRAS2,SYNJ2,YWHAH
HIF1α Signaling	8.06	0.221	#N/A	BMP6,CAMK1D,CAMK2A,CAMK2D,CAMK4,EDN1,EGLN1,FLT1,FOXP3,HK2,HMOX1,HSP90AA1,HSPA1A/HSPA1B,HSPA5,IL6,JUN,LDHB,LDHC,MDM2,MET,MMP1,MMP10,MMP12,MMP2,MMP7,MMP9,NCF1,PDGFC,PIK3CG,PIK3R2,PIK3R3,PLCG2,PRKCA,PRKCG,PRKCQ,RALA,RASD1,RASD2,RRAS2,SERPINE1,SLC2A1,SLC2A3,SLC2A5,TGFB2,VIM
Acute Phase Response Signaling	8.03	0.228	#N/A	A2M,C1QA,C1QB,C1QC,C2,C9,CRABP2,FN1,FTL,HAMP,HMOX1,HNF1A,HP,IL1A,IL1B,IL1R1,IL1RAP,IL1RN,IL36RN,IL6,JUN,NFKB1,NFKBIA,NFKBID,ORM1,OSM,PIK3CG,PIK3R2,PIK3R3,RALA,RASD1,RASD2,RBP1,RBP4,RRAS2,SERPINA1,SERPINE1,SERPINF1,SERPING1,SOD2,TCF4,TNF
Role of Osteoblasts, Osteoclasts and Chondrocytes in Rheumatoid Arthritis	7.98	0.215	#N/A	ACP5,ADAM17,ALPL,BCL2,BIRC3,BMP6,CALM1 (includes others),CAMK4,COL1A1,CSF1,CSF2,CTSK,FOXO1,GSN,HNF1A,IFNG,IL10,IL18R1,IL1A,IL1B,IL1R1,IL1R2,IL1RAP,IL1RL1,IL1RN,IL36RN,IL6,ITGB3,JUN,LEF1,MMP1,NFATC1,NFATC2,NFKB1,NFKBIA,NFKBID,PIK3CG,PIK3R2,PIK3R3,RUNX2,SPP1,TCF4,TCF7L2,TNF,TNFRSF11A,TNFSF11,WNT5B
Role of Pattern Recognition Receptors in Recognition of Bacteria and Viruses	7.9	0.247	#N/A	C1QA,C1QB,C1QC,CCL5,CD70,CSF2,CXCL8,DDX58,EDA,IFNG,IL10,IL15,IL1A,IL1B,IL6,LIF,LTB,NFKB1,NLRP3,OAS1,OSM,PIK3CG,PIK3R2,PIK3R3,PLCG2,PRKCA,PRKCG,PRKCQ,PTX3,TGFB2,TLR4,TNF,TNFSF10,TNFSF11,TNFSF14,TNFSF8
Role of Hypercytokinemia/hyperchemokinemia in the Pathogenesis of Influenza	7.87	0.312	#N/A	AREG,CCL2,CCL3,CCL4,CCL5,CXCL8,DDX58,IFIT2,IFIT3,IFNG,IFNLR1,IL10,IL1A,IL1B,IL1RN,IL36RN,IL6,ISG15,MX1,NFKB1,NLRP3,OAS1,RSAD2,TLR4,TNF
Erythropoietin Signaling Pathway	7.71	0.232	#N/A	BIRC3,CCND1,CCND2,CD70,CSF2,CXCL8,EDA,HBA1/HBA2,HBB,HBQ1,IFNG,IL15,IL1A,IL1B,IL6,JUN,LIF,LTB,MDM2,NFKB1,NFKBIA,NFKBID,OSM,PIK3CG,PIK3R2,PIK3R3,PRKCA,PRKCG,PRKCQ,RALA,RASD1,RASD2,RRAS2,TGFB2,TNF,TNFSF10,TNFSF11,TNFSF14,TNFSF8
Kinetochore Metaphase Signaling Pathway	7.26	0.272	#N/A	AURKB,BIRC5,BUB1B,CCNB1,CDC20,CDCA8,CDK1,CENPA,CENPE,CENPK,CENPO,CENPP,CENPU,CENPW,KIF2C,KNL1,MAD2L1,MXD3,NDC80,NEK2,NUF2,PLK1,PPP1R14A,PPP1R14C,PTTG1,SPC24,SPC25,ZWINT
Glioma Signaling	7.22	0.254	#N/A	ABL1,CALM1 (includes others),CAMK1D,CAMK2A,CAMK2D,CAMK4,CCND1,CCND2,CDK6,CDKN2A,CDKN2C,E2F1,E2F7,E2F8,HDAC9,IDH1,IGF1R,MDM2,PDGFA,PDGFC,PIK3CG,PIK3R2,PIK3R3,PLCG2,PRKCA,PRKCG,PRKCQ,RALA,RASD1,RASD2,RRAS2
PPAR Signaling	7.16	0.269	#N/A	CITED2,HSP90AA1,HSP90B1,IL1A,IL1B,IL1R1,IL1R2,IL1RAP,IL1RL1,IL1RN,IL36RN,INSR,JUN,MAP4K4,NFKB1,NFKBIA,NFKBID,NR1H3,NRIP1,PDGFA,PDGFC,PPARG,PTGS2,RALA,RASD1,RASD2,RRAS2,TNF
Macropinocytosis Signaling	7.01	0.303	#N/A	CD14,CSF1,ITGB3,ITGB4,ITGB5,ITGB8,MET,MRC1,PAK1,PDGFA,PDGFC,PIK3CG,PIK3R2,PIK3R3,PLCG2,PRKCA,PRKCG,PRKCQ,RALA,RASD1,RASD2,RRAS2,USP6NL
Differential Regulation of Cytokine Production in Intestinal Epithelial Cells by IL-17A and IL-17F	6.9	0.522	#N/A	CCL2,CCL3,CCL4,CCL5,CSF2,CXCL1,DEFB1,IFNG,IL10,IL1A,IL1B,TNF
VDR/RXR Activation	6.89	0.299	#N/A	CALB1,CAMP,CCL5,CD14,CSF2,CST6,FOXO1,GADD45A,HES1,IFNG,IGFBP5,IGFBP6,IL1RL1,PDGFA,PRKCA,PRKCG,PRKCQ,RUNX2,SPP1,TGFB2,THBD,TNFSF11,VDR
HMGB1 Signaling	6.88	0.226	#N/A	CCL2,CD70,CSF2,CXCL8,EDA,IFNG,IL15,IL1A,IL1B,IL1R1,IL6,JUN,LIF,LTB,NFKB1,OSM,PIK3CG,PIK3R2,PIK3R3,RALA,RASD1,RASD2,RHOB,RHOC,RHOH,RND3,RRAS2,SERPINE1,TGFB2,TLR4,TNF,TNFSF10,TNFSF11,TNFSF14,TNFSF8,VCAM1
B Cell Receptor Signaling	6.73	0.212	#N/A	ABL1,BCL2A1,CALM1 (includes others),CAMK2A,CAMK2D,CAMK4,CD22,CD79A,CD79B,CREB5,DAPP1,EBF1,EGR1,ETS1,FCGR2B,FOXO1,GAB1,INPP5F,JUN,MALT1,MAP3K13,MEF2C,NFATC1,NFATC2,NFKB1,NFKBIA,NFKBID,PAG1,PAX5,PIK3CG,PIK3R2,PIK3R3,PLCG2,PRKCQ,RALA,RASD1,RASD2,RRAS2,SYNJ2,VAV2
LPS/IL-1 Mediated Inhibition of RXR Function	6.59	0.2	#N/A	ABCA1,ABCB1,ABCC4,ACOX1,ACSL3,ACSL4,ALAS1,ALDH1A1,ALDH1A2,ALDH2,APOC1,APOE,CD14,CHST15,FABP3,FABP4,FABP5,GSTO2,HMGCS1,HS3ST2,HS3ST3B1,IL1A,IL1B,IL1R1,IL1R2,IL1RAP,IL1RL1,IL1RN,IL36RN,JUN,MAOB,MGST1,MGST3,NR1H3,PAPSS2,PLTP,SCARB1,SLC10A1,SLC27A4,SMOX,SULT1C2,TLR4,TNF,UST
Inhibition of Matrix Metalloproteases	6.45	0.395	#N/A	A2M,ADAM12,ADAM17,HSPG2,MMP1,MMP10,MMP12,MMP2,MMP7,MMP9,RECK,SDC1,SDC2,TIMP1,TIMP3
IL-15 Production	6.3	0.242	#N/A	ABL1,ALK,AXL,BLK,CSF2RA,DYRK3,EPHA4,EPHB1,FER,FGFR1,FLT1,FYN,HCK,IGF1R,IL15,IL6,INSR,ITK,KIT,MATK,MERTK,MET,NFKB1,NTRK2,RET,ROR1,TEC,TXK,YES1
Thyroid Cancer Signaling	6.25	0.286	#N/A	ALK,CCND1,CDH1,CXCL8,FOXO1,HNF1A,INSR,JUN,LEF1,MYC,NTRK2,PDK1,PIK3CG,PIK3R2,PIK3R3,RALA,RASD1,RASD2,RET,RRAS2,TCF4,TCF7L2
IL-6 Signaling	6.19	0.234	#N/A	A2M,ABCB1,CD14,COL1A1,CXCL8,HSPB1,HSPB7,IL1A,IL1B,IL1R1,IL1R2,IL1RAP,IL1RL1,IL1RN,IL36RN,IL6,JUN,MAP4K4,NFKB1,NFKBIA,NFKBID,PIK3CG,PIK3R2,PIK3R3,RALA,RASD1,RASD2,RRAS2,TNF,TNFAIP6
Neuregulin Signaling	6.18	0.243	#N/A	ADAM17,AREG,DCN,EREG,ERRFI1,HBEGF,HSP90AA1,HSP90B1,ITGA2,ITGA6,ITGA7,ITGAD,ITGB3,ITGB4,ITGB5,ITGB8,MATK,MYC,PIK3R2,PIK3R3,PLCG2,PRKCA,PRKCG,PRKCQ,RALA,RASD1,RASD2,RRAS2
Differential Regulation of Cytokine Production in Macrophages and T Helper Cells by IL-17A and IL-17F	6.17	0.556	#N/A	CCL2,CCL3,CCL4,CCL5,CSF2,CXCL1,IL10,IL1B,IL6,TNF
IL-10 Signaling	6.16	0.292	#N/A	ARG2,BLVRB,CD14,FCGR2B,HMOX1,IL10,IL1A,IL1B,IL1R1,IL1R2,IL1RAP,IL1RL1,IL1RN,IL36RN,IL6,JUN,MAP4K4,NFKB1,NFKBIA,NFKBID,TNF
Neuroinflammation Signaling Pathway	6.12	0.177	#N/A	BCL2,BIRC3,BIRC5,BIRC7,CALB1,CCL2,CCL3,CCL5,CD200,CD80,CD86,CREB5,CXCL8,GLUL,HLA-DMB,HLA-DPA1,HLA-DPB1,HLA-DQA1,HLA-DQB1,HLA-DQB2,HLA-DRA,HLA-DRB1,HLA-DRB5,HMOX1,IFNG,IL10,IL1B,IL1R1,IL6,IRAK2,JUN,MMP9,NCF1,NFATC1,NFATC2,NFKB1,NLRP3,P2RX7,PIK3CG,PIK3R2,PIK3R3,PLA2G4A,PLCG2,PRKCG,PTGS2,S100B,SLC1A2,SLC1A3,SOD2,TGFB2,TLR4,TNF,TREM2,VCAM1
Clathrin-mediated Endocytosis Signaling	6.09	0.203	#N/A	ACTB,ACTG2,AMPH,AP1B1,APOC1,APOE,CD2AP,CLU,CTTN,DAB2,DNM1,FGF10,FGF13,FGF18,HIP1,ITGB3,ITGB4,ITGB5,ITGB8,LDLR,LYZ,MDM2,MET,MYO1E,MYO6,ORM1,PDGFA,PDGFC,PIK3CG,PIK3R2,PIK3R3,RAB7A,RBP4,S100A8,SERPINA1,SH3BP4,SNX9,STON2,TFRC
HER-2 Signaling in Breast Cancer	6.09	0.203	#N/A	AREG,BCL2L11,BIRC5,BLK,CCND1,CYB5A,ETS1,FCER1A,FOXO1,FYN,HBEGF,HCK,IL1A,ITGB3,ITGB4,ITGB5,ITGB8,JUN,MDM2,MMP2,MYC,NFKB1,NFKBIA,NFKBID,PARD6G,PDK1,PIK3CG,PIK3R2,PIK3R3,PRKCA,PRKCG,PRKCQ,PTGS2,RALA,RASD1,RASD2,RRAS2,SMAD3,YES1
Regulation Of The Epithelial Mesenchymal Transition By Growth Factors Pathway	6.09	0.203	#N/A	CD70,CDH1,EGR1,ETS1,FGF10,FGF13,FGF18,FGFR1,FOXO1,GAB1,ID2,IL6,JUN,LTB,MET,MMP1,MMP2,MMP9,NFKB1,PARD6G,PDGFA,PDGFC,PIK3CG,PIK3R2,PIK3R3,RALA,RASD1,RASD2,RRAS2,SMAD3,SNAI1,TGFB2,TNF,TNFSF10,TNFSF11,TNFSF14,TNFSF8,VIM,ZEB1
Sperm Motility	6.09	0.189	#N/A	ABHD3,ABL1,ALK,AXL,BLK,CALM1 (includes others),CAMK4,CSF2RA,DYRK3,EPHA4,EPHB1,FER,FGFR1,FLT1,FYN,GNAI1,GNAO1,GNG11,GNG2,GNG4,GNG7,HCK,IGF1R,INSR,ITK,KIT,MATK,MERTK,MET,NTRK2,PDE4D,PLA2G4A,PLA2G7,PLCB1,PLCG2,PRKAR2B,PRKCA,PRKCG,PRKCQ,RET,ROR1,SLC12A2,SLC16A10,TEC,TXK,YES1
Virus Entry via Endocytic Pathways	6.02	0.25	#N/A	ABL1,ACTB,ACTG2,AP1B1,CXADR,DNM1,FLNB,FOLR1,FYN,ITGA2,ITGB3,ITGB4,ITGB5,ITGB8,PIK3CG,PIK3R2,PIK3R3,PLCG2,PRKCA,PRKCG,PRKCQ,RALA,RASD1,RASD2,RRAS2,TFRC
p53 Signaling	5.99	0.255	#N/A	BCL2,BIRC5,CCND1,CCND2,CDKN2A,DRAM1,E2F1,GADD45A,GADD45B,GADD45G,HDAC9,JMY,JUN,MDM2,PCNA,PIK3CG,PIK3R2,PIK3R3,PMAIP1,PPP1R13B,SERPINB5,SERPINE2,THBS1,TNFRSF10B,TP63
B Cell Development	5.97	0.389	#N/A	CD79A,CD79B,CD80,CD86,HLA-DMB,HLA-DPA1,HLA-DPB1,HLA-DQA1,HLA-DQB1,HLA-DQB2,HLA-DRA,HLA-DRB1,HLA-DRB5,IL7R
Phagosome Formation	5.94	0.225	#N/A	FCAR,FCER1A,FCER2,FCGR1A,FCGR2B,FCGR3A/FCGR3B,FN1,ITGA2,ITGA6,ITGA7,ITGAD,ITGB3,ITGB4,ITGB5,ITGB8,MARCKS,MRC1,MSR1,PIK3CG,PIK3R2,PIK3R3,PLCB1,PLCG2,PRKCA,PRKCG,PRKCQ,RHOB,RHOC,RHOH,RND3,TLR4
Airway Inflammation in Asthma	5.84	0.406	#N/A	CCL2,CCL20,CSF2,CXCL8,ELANE,IFNG,IL10,IL23A,MMP9,OSM,PRG2,RNASE2,TGFB2
Aryl Hydrocarbon Receptor Signaling	5.8	0.218	#N/A	AHR,ALDH1A1,ALDH1A2,ALDH2,CCNA2,CCND1,CCND2,CDK6,CDKN2A,CYP1B1,E2F1,ESR2,GSTO2,HSP90AA1,HSP90B1,HSPB1,HSPB7,IL1A,IL1B,IL6,JUN,MCM7,MDM2,MGST1,MGST3,MYC,NFIA,NFKB1,NRIP1,TGFB2,TGM2,TNF
MSP-RON Signaling In Macrophages Pathway	5.73	0.237	#N/A	CREB5,ETV3,F11,HLA-DMB,HLA-DPA1,HLA-DPB1,HLA-DQA1,HLA-DQB1,HLA-DQB2,HLA-DRA,HLA-DRB1,HLA-DRB5,IFNG,IL10,JUN,KLK4,NFKB1,PIK3CG,PIK3R2,PIK3R3,PTGS2,RALA,RASD1,RASD2,RRAS2,TLR4,TNF
Molecular Mechanisms of Cancer	5.71	0.158	#N/A	ABL1,ADCY3,ADCY9,AURKA,BCL2,BCL2L11,BIRC3,BMP6,CAMK2A,CAMK2D,CCND1,CCND2,CDC25C,CDH1,CDK1,CDK6,CDKN2A,CDKN2C,E2F1,E2F7,E2F8,FOXO1,FYN,GAB1,GNAI1,GNAO1,GNG11,GNG2,GNG4,GNG7,HDAC9,ITGA2,ITGA6,ITGA7,ITGAD,ITGB3,ITGB4,ITGB5,ITGB8,JUN,LEF1,MDM2,MYC,NFKB1,NFKBIA,NFKBID,PAK1,PAK5,PIK3CG,PIK3R2,PIK3R3,PLCB1,PMAIP1,PRKAR2B,PRKCA,PRKCG,PRKCQ,RALA,RASD1,RASD2,RHOB,RHOC,RHOH,RND3,RRAS2,SMAD3,TCF4,TGFB2,WNT5B
IL-4 Signaling	5.66	0.258	#N/A	FCER2,HLA-DMB,HLA-DPA1,HLA-DPB1,HLA-DQA1,HLA-DQB1,HLA-DQB2,HLA-DRA,HLA-DRB1,HLA-DRB5,HMGA1,INPP5F,IRF4,NFATC1,NFATC2,PIK3CG,PIK3R2,PIK3R3,RALA,RASD1,RASD2,RRAS2,SYNJ2
Chemokine Signaling	5.63	0.273	#N/A	CALM1 (includes others),CAMK1D,CAMK2A,CAMK2D,CAMK4,CCL13,CCL2,CCL4,CCL5,CCL7,GNAI1,JUN,PIK3CG,PLCB1,PLCG2,PRKCA,RALA,RASD1,RASD2,ROCK2,RRAS2
ILK Signaling	5.61	0.197	#N/A	ACTB,ACTG2,ACTN2,CCND1,CDH1,CREB5,FBLIM1,FERMT2,FLNB,FN1,ITGB3,ITGB4,ITGB5,ITGB8,JUN,LEF1,MMP9,MYC,MYL6B,MYL9,MYO18B,NFKB1,PDGFC,PIK3CG,PIK3R2,PIK3R3,PPP2R2B,PPP2R3A,PTGS2,RHOB,RHOC,RHOH,RND3,SNAI1,TMSB10/TMSB4X,TNF,VCL,VIM
Gαq Signaling	5.55	0.206	#N/A	CALM1 (includes others),CAMK4,CHRM3,GNAI1,GNAO1,GNG11,GNG2,GNG4,GNG7,GYS1,HMOX1,HRH1,NFATC1,NFATC2,NFKB1,NFKBIA,NFKBID,PIK3CG,PIK3R2,PIK3R3,PLCB1,PLCG2,PLD1,PLD3,PRKCA,PRKCG,PRKCQ,RGS16,RGS2,RHOB,RHOC,RHOH,RND3,ROCK2
PI3K Signaling in B Lymphocytes	5.53	0.219	#N/A	ABL1,ATF3,ATF6,BLK,CALM1 (includes others),CAMK2A,CAMK2D,CAMK4,CD79A,CD79B,DAPP1,FCGR2B,FYN,JUN,MALT1,NFATC1,NFATC2,NFKB1,NFKBIA,NFKBID,PIK3CG,PIK3R2,PLCB1,PLCG2,RALA,RASD1,RASD2,RRAS2,TLR4,VAV2
HGF Signaling	5.47	0.221	#N/A	CCND1,CDKN2A,ETS1,GAB1,IL6,ITGA2,ITGA6,ITGA7,ITGAD,ITGB3,ITGB4,ITGB5,ITGB8,JUN,MAP3K13,MET,PAK1,PIK3CG,PIK3R2,PIK3R3,PLCG2,PRKCA,PRKCG,PRKCQ,PTGS2,RALA,RASD1,RASD2,RRAS2
SPINK1 General Cancer Pathway	5.45	0.295	#N/A	GZMA,IL6,MT1E,MT1F,MT1G,MT1H,MT1M,MT1X,MT2A,PIK3CG,PIK3R2,PIK3R3,PRSS3,RALA,RASD1,RASD2,RRAS2,SPINK1
Opioid Signaling Pathway	5.43	0.176	#N/A	ADCY3,ADCY9,AP1B1,BLK,CACNG2,CALM1 (includes others),CAMK1D,CAMK2A,CAMK2D,CAMK4,CREB5,EGR4,FYN,GNAI1,GNAO1,GNG11,GNG2,GNG4,GNG7,GRK5,HCK,HNF1A,LEF1,MYC,NFKB1,NFKBIA,OPRK1,PDK1,PIK3CG,PLCB1,PRKAR2B,PRKCA,PRKCG,PRKCQ,RALA,RASD1,RASD2,RGS1,RGS12,RGS13,RGS16,RGS20,RPS6KA6,RRAS2,RYR2,TCF4,TCF7L2,YES1
Leukocyte Extravasation Signaling	5.42	0.196	#N/A	ABL1,ACTB,ACTG2,ACTN2,AFDN,CLDN1,CLDN12,CTTN,DLC1,FER,GNAI1,ITGA2,ITK,MMP1,MMP10,MMP12,MMP2,MMP7,MMP9,NCF1,PIK3CG,PIK3R2,PIK3R3,PLCG2,PRKCA,PRKCG,PRKCQ,RDX,RHOH,ROCK2,TEC,TIMP1,TIMP3,TXK,VAV2,VCAM1,VCL
Axonal Guidance Signaling	5.41	0.152	#N/A	ABL1,ABLIM1,ADAM12,ADAM17,ADAM23,ADAM28,ADAMTS17,ADAMTS2,ADAMTS6,BAIAP2,BMP6,EFNA5,EPHA4,EPHB1,FARP2,FYN,GNAI1,GNAO1,GNG11,GNG2,GNG4,GNG7,ITGA2,ITGA6,ITGA7,ITGAD,ITGB3,ITGB4,ITGB5,ITGB8,KEL,MET,MME,MMP1,MMP10,MMP12,MMP2,MMP7,MMP9,MYL6B,MYL9,NFATC1,NFATC2,NRP1,NRP2,NTRK2,PAK1,PAK5,PDGFA,PDGFC,PIK3CG,PIK3R2,PIK3R3,PLCB1,PLCG2,PLXNA2,PLXNC1,PRKAR2B,PRKCA,PRKCG,PRKCQ,RALA,RASD1,RASD2,ROCK2,RRAS2,SDC2…
IL-12 Signaling and Production in Macrophages	5.26	0.216	#N/A	APOC1,APOE,CLU,IFNG,IL10,IL12RB1,IL12RB2,IL23A,IRF8,JUN,LYZ,NFKB1,NFKBIA,ORM1,PIK3CG,PIK3R2,PIK3R3,PPARG,PRKCA,PRKCG,PRKCQ,RAB7A,RBP4,S100A8,SERPINA1,STAT4,TGFB2,TLR4,TNF
Natural Killer Cell Signaling	5.2	0.192	#N/A	CD226,CD247,COL1A1,COL1A2,FCGR3A/FCGR3B,FYN,HSPA1A/HSPA1B,HSPA5,IFNG,IL12RB1,IL12RB2,IL15,IL18R1,KIR2DL4,KIR3DL1,KLRC1,KLRC2,KLRD1,MAP3K13,NFATC1,NFATC2,NFKB1,PAK1,PAK5,PIK3CG,PIK3R2,PIK3R3,PLCG2,PRKCQ,PVR,RALA,RASD1,RASD2,RRAS2,STAT4,TNFSF10,VAV2
Role of Tissue Factor in Cancer	5.14	0.226	#N/A	BLK,CSF1,CSF2,CXCL1,CXCL8,EGR1,F3,FYN,HBEGF,HCK,IL1B,ITGA6,ITGB3,MMP1,PAK1,PIK3CG,PIK3R2,PIK3R3,PLCB1,PRKCA,RALA,RASD1,RASD2,RPS6KA6,RRAS2,YES1
Actin Cytoskeleton Signaling	5.14	0.179	#N/A	ACTB,ACTG2,ACTN2,ARHGAP24,BAIAP2,CD14,DIAPH3,FGF10,FGF13,FGF18,FN1,GSN,IQGAP3,ITGA2,ITGA6,ITGA7,ITGAD,ITGB3,ITGB4,ITGB5,ITGB8,MATK,MYL6B,MYL9,MYO18B,PAK1,PAK5,PDGFA,PDGFC,PIK3CG,PIK3R2,PIK3R3,RALA,RASD1,RASD2,RDX,ROCK2,RRAS2,SLC9A1,TIAM1,TMSB10/TMSB4X,VAV2,VCL
Protein Kinase A Signaling	5.06	0.157	#N/A	ADCY3,ADCY9,AKAP12,AKAP6,CALM1 (includes others),CAMK2A,CAMK2D,CAMK4,CDC25C,CDKN3,CREB5,DUSP16,DUSP4,DUSP6,EBI3,FLNB,GNAI1,GNG11,GNG2,GNG4,GNG7,GYS1,HNF1A,LEF1,MPPE1,MYL6B,MYL9,NFATC1,NFATC2,NFKB1,NFKBIA,NFKBID,PDE3B,PDE4D,PDE5A,PDE7B,PLCB1,PLCG2,PPP1R14A,PPP1R14C,PRKAR2B,PRKCA,PRKCG,PRKCQ,PTGS2,PTPN13,PTPN22,PTPRM,PTPRS,ROCK2,RYR2,SMAD3,SMPDL3A,SMPDL3B,TCF4,TCF7L2,TGFB2,TNNI2,TULP2,UBASH3B,YWHAH
PPARα/RXRα Activation	5.04	0.193	#N/A	ABCA1,ACOX1,ADCY3,ADCY9,ADIPOR2,CD36,GK,GPD1,HSP90AA1,HSP90B1,IL1B,IL1R1,IL1R2,IL1RAP,IL1RL1,IL6,INSR,ITGB5,JUN,LPL,MAP4K4,MEF2C,NFKB1,NFKBIA,NFKBID,PLCB1,PLCG2,PRKAR2B,PRKCA,RALA,RASD1,RASD2,RRAS2,SMAD3,TGFB2
Colorectal Cancer Metastasis Signaling	4.86	0.172	#N/A	ADCY3,ADCY9,BIRC5,CCND1,CDH1,GNAI1,GNAO1,GNG11,GNG2,GNG4,GNG7,HNF1A,IFNG,IL6,JUN,LEF1,MMP1,MMP10,MMP12,MMP2,MMP7,MMP9,MYC,NFKB1,PDGFC,PIK3CG,PIK3R2,PIK3R3,PRKAR2B,PTGS2,RALA,RASD1,RASD2,RHOB,RHOC,RHOH,RND3,RRAS2,SMAD3,TCF4,TCF7L2,TGFB2,TLR4,TNF,WNT5B
Xenobiotic Metabolism Signaling	4.82	0.17	#N/A	ABCB1,AHR,ALDH1A1,ALDH1A2,ALDH2,CAMK1D,CAMK2A,CAMK2D,CAMK4,CHST15,CITED2,CYP1B1,EIF2AK3,FTL,GCLC,GSTO2,HMOX1,HS3ST2,HS3ST3B1,HSP90AA1,HSP90B1,IL1A,IL1B,IL6,MAOB,MAP3K13,MGST1,MGST3,NFKB1,NRIP1,PIK3CG,PIK3R2,PIK3R3,PPP2R2B,PPP2R3A,PRKCA,PRKCG,PRKCQ,RALA,RASD1,RASD2,RRAS2,SMOX,SULT1C2,TNF,UST
Epithelial Adherens Junction Signaling	4.78	0.199	#N/A	ACTB,ACTG2,ACTN2,AFDN,BAIAP2,CDH1,EPN2,FARP2,FER,FGFR1,HNF1A,LEF1,MET,MYL6B,MYL9,MYO18B,PTPRM,RALA,RASD1,RASD2,RRAS2,SNAI1,SORBS1,TCF4,TCF7L2,TGFB2,TUBA1A,TUBB,VAV2,VCL,YES1
PTEN Signaling	4.71	0.2	#N/A	BCL2,BCL2L11,CCND1,CNKSR3,FGFR1,FLT1,FOXO1,IGF1R,INPP5F,INSR,ITGA2,ITGA6,ITGA7,ITGAD,ITGB3,ITGB4,ITGB5,ITGB8,NFKB1,NTRK2,PIK3CG,PIK3R2,PIK3R3,RALA,RASD1,RASD2,RRAS2,SYNJ2,TNFRSF11A,YWHAH
Germ Cell-Sertoli Cell Junction Signaling	4.64	0.193	#N/A	A2M,ACTB,ACTG2,ACTN2,AFDN,CDH1,EPN2,FER,GSN,ITGA2,ITGA6,MAP3K13,PAK1,PAK5,PIK3CG,PIK3R2,PIK3R3,RALA,RASD1,RASD2,RHOB,RHOC,RHOH,RND3,RRAS2,SORBS1,TGFB2,TJP1,TNF,TUBA1A,TUBB,VCL
HOTAIR Regulatory Pathway	4.61	0.195	#N/A	AR,CDH1,COL1A1,COL1A2,ESR2,EZH2,HNF1A,JARID2,LEF1,MDM2,MET,MMP1,MMP10,MMP12,MMP2,MMP7,MMP9,MYC,NFKB1,NFKBIA,PIK3CG,PIK3R2,PIK3R3,RHOC,ROCK2,SPP1,TCF4,TCF7L2,TLR4,VIM,WNT5B
Role of IL-17A in Arthritis	4.61	0.281	#N/A	CCL2,CCL20,CCL5,CCL7,CXCL1,CXCL5,CXCL8,IL17RB,MMP1,NFKB1,NFKBIA,NFKBID,PIK3CG,PIK3R2,PIK3R3,PTGS2
ERK/MAPK Signaling	4.58	0.178	#N/A	CREB5,DUSP4,DUSP6,ETS1,FYN,HSPB1,HSPB7,ITGA2,ITGA6,ITGA7,ITGAD,ITGB3,ITGB4,ITGB5,ITGB8,KSR1,MYC,NFATC1,PAK1,PAK5,PIK3CG,PIK3R2,PIK3R3,PLA2G4A,PLCG2,PPARG,PPP1R14A,PPP1R14C,PPP2R2B,PPP2R3A,PRKAR2B,PRKCA,PRKCG,RALA,RASD1,RASD2,RRAS2,YWHAH
IL-23 Signaling Pathway	4.54	0.304	#N/A	CSF2,FOXP3,IL12RB1,IL12RB2,IL1B,IL23A,NFKB1,NFKBIA,PIK3CG,PIK3R2,PIK3R3,STAT4,TNF,TNFSF11
PD-1, PD-L1 cancer immunotherapy pathway	4.53	0.223	#N/A	CBLB,CD247,CD274,CD28,CD80,FOXP3,HLA-DMB,HLA-DPA1,HLA-DPB1,HLA-DQA1,HLA-DQB1,HLA-DQB2,HLA-DRA,HLA-DRB1,HLA-DRB5,IFNG,PIK3CG,PIK3R2,PIK3R3,PRKCQ,SMAD3,TGFB2,TNF
Pancreatic Adenocarcinoma Signaling	4.53	0.21	#N/A	ABL1,BCL2,BIRC5,BRCA2,CCND1,CDKN2A,E2F1,E2F7,E2F8,HBEGF,HDAC9,HMOX1,MDM2,MMP9,NFKB1,PDGFC,PIK3CG,PIK3R2,PIK3R3,PLD1,PLD3,PTGS2,RAD51,RALA,SMAD3,TGFB2
Pathogenesis of Multiple Sclerosis	4.49	0.667	#N/A	CCL3,CCL4,CCL5,CXCL11,CXCL9,CXCR3
Glioma Invasiveness Signaling	4.45	0.254	#N/A	HMMR,ITGB3,MMP2,MMP9,PIK3CG,PIK3R2,PIK3R3,PLAU,RALA,RASD1,RASD2,RHOB,RHOC,RHOH,RND3,RRAS2,TIMP1,TIMP3
PEDF Signaling	4.44	0.238	#N/A	BCL2,DOCK3,HNF1A,NFKB1,NFKBIA,NFKBID,PIK3CG,PIK3R2,PIK3R3,PPARG,RALA,RASD1,RASD2,ROCK2,RRAS2,SERPINF1,SOD2,TCF4,TCF7L2,ZEB1
G-Protein Coupled Receptor Signaling	4.37	0.164	#N/A	ADCY3,ADCY9,CAMK2A,CAMK2D,CAMK4,CHRM3,CNR1,CREB5,DUSP4,DUSP6,FPR2,FYN,GNAI1,GNAO1,HRH1,HTR1E,LPAR1,MPPE1,NFKB1,NFKBIA,NFKBID,OPRK1,P2RY14,PDE3B,PDE4D,PDE5A,PDE7B,PIK3CG,PIK3R2,PIK3R3,PLCB1,PRKAR2B,PRKCA,PRKCG,RALA,RASD1,RASD2,RGS12,RGS16,RGS2,RRAS2,SMPDL3A,SMPDL3B,TULP2,VIPR2
TREM1 Signaling	4.36	0.25	#N/A	CCL2,CCL3,CCL7,CD83,CD86,CSF2,CXCL8,FCGR2B,IL10,IL1B,IL1RL1,IL6,NFKB1,NLRP3,PLCG2,TLR4,TNF,TREM1
STAT3 Pathway	4.3	0.2	#N/A	BCL2,BMP6,FGFR1,FLT1,IFNLR1,IGF1R,IL12RB1,IL12RB2,IL17RB,IL18R1,IL1A,IL1B,IL1R1,IL1R2,IL1RL1,IL21R,IL31RA,IL7R,INSR,MYC,NTRK2,RALA,RASD1,RASD2,RRAS2,TGFB2,TNFRSF11A
Production of Nitric Oxide and Reactive Oxygen Species in Macrophages	4.29	0.181	#N/A	APOC1,APOE,ARG2,CLU,IFNG,IRF8,JUN,LYZ,MAP3K13,NCF1,NFKB1,NFKBIA,NFKBID,ORM1,PIK3CG,PIK3R2,PIK3R3,PLCG2,PPP1R14A,PPP1R14C,PPP2R2B,PPP2R3A,PRKCA,PRKCG,PRKCQ,RBP4,RHOB,RHOC,RHOH,RND3,S100A8,SERPINA1,TLR4,TNF
P2Y Purigenic Receptor Signaling Pathway	4.28	0.203	#N/A	ADCY3,ADCY9,CREB5,GNAI1,GNG11,GNG2,GNG4,GNG7,ITGB3,JUN,MYC,NFKB1,P2RY6,PIK3CG,PIK3R2,PIK3R3,PLCB1,PLCG2,PRKAR2B,PRKCA,PRKCG,PRKCQ,RALA,RASD1,RASD2,RRAS2
Bladder Cancer Signaling	4.26	0.211	#N/A	ABL1,CCND1,CDH1,CDKN2A,CXCL8,E2F1,FGF10,FGF13,FGF18,HDAC9,MDM2,MMP1,MMP10,MMP12,MMP2,MMP7,MMP9,MYC,PDGFC,RALA,RASD1,RASD2,RRAS2,THBS1
fMLP Signaling in Neutrophils	4.16	0.2	#N/A	CALM1 (includes others),CAMK4,FPR2,GNAI1,GNAO1,GNG11,GNG2,GNG4,GNG7,NCF1,NFATC1,NFATC2,NFKB1,NFKBIA,NFKBID,PIK3CG,PIK3R2,PIK3R3,PLCB1,PRKCA,PRKCG,PRKCQ,RALA,RASD1,RASD2,RRAS2
Ferroptosis Signaling Pathway	4.15	0.203	#N/A	ABCA1,ACSL4,ALOX15B,ANGPTL4,CTH,CTSB,DPP4,EIF2AK3,EMP1,FDFT1,FTH1,FTL,GCH1,GCLC,HMOX1,HSPB1,PEBP1,RALA,RASD1,RASD2,RRAS2,SLC38A1,SLC7A11,SQSTM1,TFRC
Apelin Endothelial Signaling Pathway	4.13	0.196	#N/A	ADCY3,ADCY9,CALM1 (includes others),CAMK4,CCL2,GNAI1,GNAO1,GNG11,GNG2,GNG4,GNG7,JUN,MEF2C,NFKB1,PIK3CG,PIK3R2,PIK3R3,PLCB1,PRKCA,PRKCG,PRKCQ,RALA,RASD1,RASD2,RRAS2,SMAD3,VCAM1
Prostate Cancer Signaling	4.12	0.211	#N/A	ABL1,AR,BCL2,CCND1,CREB5,E2F1,FOXO1,HDAC9,HSP90AA1,HSP90B1,LEF1,MDM2,NFKB1,NFKBIA,NFKBID,NKX3-1,PIK3CG,PIK3R2,PIK3R3,RALA,RASD1,RASD2,RRAS2
Role of IL-17F in Allergic Inflammatory Airway Diseases	4.11	0.295	#N/A	CCL2,CCL4,CCL7,CREB5,CSF2,CXCL1,CXCL5,CXCL8,IL17RB,IL1B,IL6,NFKB1,RPS6KA6
Cell Cycle: G2/M DNA Damage Checkpoint Regulation	4.09	0.28	#N/A	ABL1,AURKA,CCNB1,CCNB2,CDC25C,CDK1,CDKN2A,CKS1B,CKS2,GADD45A,MDM2,PLK1,TOP2A,YWHAH
Signaling by Rho Family GTPases	4.08	0.162	#N/A	ACTB,ACTG2,BAIAP2,CDC42EP4,CDH1,CDH20,CDH23,CIT,DIAPH3,GNAI1,GNAO1,GNG11,GNG2,GNG4,GNG7,ITGA2,ITGA6,ITGA7,ITGAD,ITGB3,ITGB4,ITGB5,ITGB8,JUN,MYL6B,MYL9,NCF1,NFKB1,PAK1,PAK5,PIK3CG,PIK3R2,PIK3R3,PLD1,RDX,RHOB,RHOC,RHOH,RND3,ROCK2,SLC9A1,STMN1,VIM
Role of IL-17A in Psoriasis	4.07	0.5	#N/A	CCL20,CXCL1,CXCL5,CXCL8,IL17RB,S100A8,S100A9
α-Adrenergic Signaling	3.99	0.212	#N/A	ADCY3,ADCY9,CALM1 (includes others),CAMK4,GNAI1,GNAO1,GNG11,GNG2,GNG4,GNG7,GYS1,PLCG2,PRKAR2B,PRKCA,PRKCG,PRKCQ,RALA,RASD1,RASD2,RRAS2,SLC8A1,SLC8A2
NRF2-mediated Oxidative Stress Response	3.96	0.171	#N/A	ABCC4,ACTB,ACTG2,DNAJA1,DNAJA4,DNAJB1,DNAJB4,DNAJC5B,EIF2AK3,FTH1,FTL,GCLC,GCLM,GSTO2,HERPUD1,HMOX1,HSP90AA1,HSP90B1,JUN,MGST1,MGST3,PIK3CG,PIK3R2,PIK3R3,PRDX1,PRKCA,PRKCG,PRKCQ,RALA,RASD1,RASD2,RRAS2,SCARB1,SOD2,SQSTM1,TXN
CXCR4 Signaling	3.95	0.183	#N/A	ADCY3,ADCY9,EGR1,GNAI1,GNAO1,GNG11,GNG2,GNG4,GNG7,JUN,MYL6B,MYL9,PAK1,PAK5,PIK3CG,PIK3R2,PIK3R3,PLCB1,PRKCA,PRKCG,PRKCQ,RALA,RASD1,RASD2,RHOB,RHOC,RHOH,RND3,ROCK2,RRAS2
Senescence Pathway	3.93	0.156	#N/A	ATF3,CACNG2,CALM1 (includes others),CAMK4,CCNB1,CCNB2,CCND1,CCND2,CDC25C,CDK1,CDK6,CDKN2A,CGAS,CXCL8,E2F1,E2F7,E2F8,ETS1,EZH2,GADD45A,GADD45B,GADD45G,GATA4,IL1A,IL6,JUN,MDM2,NFATC1,NFATC2,NFKB1,PDK1,PDK4,PIK3CG,PIK3R2,PIK3R3,PPP2R2B,PPP2R3A,RALA,RASD1,RASD2,RRAS2,SERPINE1,SMAD3,SOD2,SQSTM1,TGFB2
GADD45 Signaling	3.92	0.421	#N/A	CCNB1,CCND1,CCND2,CDK1,GADD45A,GADD45B,GADD45G,PCNA
Cancer Drug Resistance By Drug Efflux	3.91	0.259	#N/A	ABCB1,ABCG2,FOXO1,MDM2,NFKB1,PDK1,PIK3CG,PIK3R2,PIK3R3,PTGS2,RALA,RASD1,RASD2,RRAS2,YBX1
Endocannabinoid Cancer Inhibition Pathway	3.91	0.19	#N/A	ADCY3,ADCY9,ATF3,CCND1,CCND2,CDH1,CNR1,CREB5,DDIT3,GNAI1,GNAO1,HNF1A,LEF1,MMP2,MYC,NUPR1,PDGFC,PIK3CG,PIK3R2,PIK3R3,PRKAR2B,ROCK2,SMPD3,TCF4,TCF7L2,TRIB3,VIM
Role of Cytokines in Mediating Communication between Immune Cells	3.89	0.269	#N/A	CSF2,CXCL8,IFNG,IL10,IL15,IL1A,IL1B,IL1RN,IL23A,IL24,IL32,IL36RN,IL6,TNF
Integrin Signaling	3.87	0.171	#N/A	ABL1,ACTB,ACTG2,ACTN2,BCAR3,CTTN,FYN,GSN,ITGA2,ITGA6,ITGA7,ITGAD,ITGB3,ITGB4,ITGB5,ITGB8,MYL9,NEDD9,PAK1,PAK5,PIK3CG,PIK3R2,PIK3R3,PLCG2,RALA,RASD1,RASD2,RHOB,RHOC,RHOH,RND3,RRAS2,TSPAN4,TSPAN5,VCL
Fcγ Receptor-mediated Phagocytosis in Macrophages and Monocytes	3.79	0.215	#N/A	ACTB,ACTG2,CSF2,FCGR1A,FCGR3A/FCGR3B,FYN,HCK,HMOX1,NCF1,PAK1,PIK3CG,PIK3R2,PIK3R3,PLD1,PLD3,PRKCA,PRKCG,PRKCQ,VAV2,YES1
Ephrin Receptor Signaling	3.79	0.171	#N/A	ABL1,CREB5,EFNA5,EPHA4,EPHB1,FYN,GNAI1,GNAO1,GNG11,GNG2,GNG4,GNG7,ITGA2,ITGA6,ITGA7,ITGAD,ITGB3,ITGB4,ITGB5,ITGB8,MAP4K4,PAK1,PAK5,PDGFA,PDGFC,PIK3CG,PTPN13,RALA,RASD1,RASD2,ROCK2,RRAS2,SDC2,SORBS1
MSP-RON Signaling In Cancer Cells Pathway	3.77	0.19	#N/A	CCND1,CREB5,ETS1,F11,HNF1A,ITGA6,ITGB4,JUN,KLK4,LEF1,MET,MYC,NFKB1,NFKBIA,PDGFC,PIK3CG,PIK3R2,PIK3R3,RALA,RASD1,RASD2,RRAS2,TCF4,TCF7L2,VIM,YWHAH
Semaphorin Neuronal Repulsive Signaling Pathway	3.75	0.186	#N/A	DPYSL3,FARP1,FARP2,FYN,ITGA2,ITGA6,ITGA7,ITGAD,ITGB3,ITGB4,ITGB5,ITGB8,MYL6B,MYL9,NRP1,NRP2,PAK1,PAK5,PDE4D,PIK3CG,PIK3R2,PIK3R3,PLCG2,PLXNA2,PRKAR2B,ROCK2,VCAN
Role of NFAT in Regulation of the Immune Response	3.73	0.147	#N/A	CALM1 (includes others),CAMK4,CD247,CD28,CD3D,CD3E,CD3G,CD79A,CD79B,CD80,CD86,FCER1A,FCGR1A,FCGR2B,FCGR3A/FCGR3B,FYN,GATA4,GNAI1,GNAO1,GNG11,GNG2,GNG4,GNG7,HLA-DMB,HLA-DPA1,HLA-DPB1,HLA-DQA1,HLA-DQB1,HLA-DQB2,HLA-DRA,HLA-DRB1,HLA-DRB5,ITK,JUN,KPNA2,MEF2C,NFATC1,NFATC2,NFKB1,NFKBIA,NFKBID,ORAI1,PIK3CG,PIK3R2,PIK3R3,PLCB1,PLCG2,PRKCQ,RALA,RASD1,RASD2,RCAN2,RRAS2
Role of NFAT in Cardiac Hypertrophy	3.71	0.166	#N/A	ADCY3,ADCY9,CACNG2,CALM1 (includes others),CAMK1D,CAMK2A,CAMK2D,CAMK4,GATA4,GNAI1,GNG11,GNG2,GNG4,GNG7,HDAC9,IGF1R,IL6,LIF,MEF2C,PIK3CG,PIK3R2,PIK3R3,PLCB1,PLCG2,PRKAR2B,PRKCA,PRKCG,PRKCQ,RALA,RASD1,RASD2,RCAN2,RRAS2,SLC8A1,SLC8A2,TGFB2
FAK Signaling	3.7	0.198	#N/A	ACTB,ACTG2,FYN,HMMR,ITGA2,ITGA6,ITGA7,ITGAD,ITGB3,ITGB4,ITGB5,ITGB8,PAK1,PAK5,PIK3CG,PIK3R2,PIK3R3,PLCG2,RALA,RASD1,RASD2,RRAS2,VCL
Sertoli Cell-Sertoli Cell Junction Signaling	3.66	0.168	#N/A	A2M,ACTB,ACTG2,ACTN2,AFDN,CDH1,CLDN1,CLDN12,EPN2,ITGA2,ITGA6,ITGA7,ITGAD,ITGB3,ITGB4,ITGB5,ITGB8,JUN,MAP3K13,MPP6,PRKAR2B,RALA,RASD1,RASD2,RRAS2,SORBS1,SPTBN1,TJP1,TJP2,TJP3,TNF,TUBA1A,TUBB,VCL
Regulation of Cellular Mechanics by Calpain Protease	3.65	0.216	#N/A	ACTN2,CCNA2,CCND1,CCND2,CDK1,CDK6,ITGA2,ITGA6,ITGA7,ITGAD,ITGB3,ITGB4,ITGB5,ITGB8,RALA,RASD1,RASD2,RRAS2,VCL
PAK Signaling	3.64	0.197	#N/A	ARHGAP10,ITGA2,ITGA6,ITGA7,ITGAD,ITGB3,ITGB4,ITGB5,ITGB8,MYL6B,MYL9,PAK1,PAK5,PDGFA,PDGFC,PIK3CG,PIK3R2,PIK3R3,RALA,RASD1,RASD2,RRAS2,TNF
T Cell Receptor Signaling	3.61	0.146	#N/A	CALM1 (includes others),CAMK4,CARD11,CD247,CD28,CD3D,CD3E,CD3G,CD80,CD86,CD8A,CSF2,CTLA4,DUSP6,FYN,HLA-DMB,HLA-DPA1,HLA-DPB1,HLA-DQA1,HLA-DQB1,HLA-DQB2,HLA-DRA,HLA-DRB1,HLA-DRB5,HNF1A,ICOS,IFNG,ITGA2,ITK,JUN,LEF1,MALT1,NFATC1,NFATC2,NFKB1,NFKBIA,PAG1,PDK1,PIK3CG,PIK3R2,PIK3R3,PRKCQ,PTPN22,RALA,RASD1,RASD2,RRAS2,SKAP1,TCF4,TCF7L2,TNF,VAV2
FXR/RXR Activation	3.61	0.192	#N/A	APOC1,APOE,C9,CLU,CYP27A1,FBP1,FOXO1,HNF1A,IL1A,IL1B,IL1RN,IL36RN,LPL,NR1H3,ORM1,PLTP,PPARG,RBP4,SCARB1,SDC1,SERPINA1,SERPINF1,SLC10A1,TNF
IL-17A Signaling in Gastric Cells	3.58	0.346	#N/A	CCL20,CCL5,CXCL1,CXCL11,CXCL8,IL17RB,JUN,NFKB1,TNF
Thrombin Signaling	3.54	0.166	#N/A	ADCY3,ADCY9,CAMK1D,CAMK2A,CAMK2D,CAMK4,GATA3,GATA4,GNAI1,GNAO1,GNG11,GNG2,GNG4,GNG7,MYL6B,MYL9,NFKB1,PIK3CG,PIK3R2,PIK3R3,PLCB1,PLCG2,PRKCA,PRKCG,PRKCQ,RALA,RASD1,RASD2,RHOB,RHOC,RHOH,RND3,ROCK2,RRAS2
Acute Myeloid Leukemia Signaling	3.52	0.211	#N/A	CCND1,CSF2RA,FLT3,HNF1A,IDH1,KIT,LEF1,MYC,NFKB1,PIK3CG,PIK3R2,PIK3R3,PIM2,RALA,RASD1,RASD2,RRAS2,TCF4,TCF7L2
Melanoma Signaling	3.49	0.26	#N/A	CCND1,CDH1,CDKN2A,E2F1,MDM2,MITF,PIK3CG,PIK3R2,PIK3R3,RALA,RASD1,RASD2,RRAS2
IL-17A Signaling in Fibroblasts	3.47	0.289	#N/A	CCL2,CCL7,CEBPD,CXCL5,IL17RB,IL6,JUN,MMP1,NFKB1,NFKBIA,NFKBID
Antigen Presentation Pathway	3.47	0.289	#N/A	CD74,HLA-DMB,HLA-DPA1,HLA-DPB1,HLA-DQA1,HLA-DQB1,HLA-DQB2,HLA-DRA,HLA-DRB1,HLA-DRB5,IFNG
Chronic Myeloid Leukemia Signaling	3.42	0.198	#N/A	ABL1,CCND1,CCND2,CDK6,CDKN2A,E2F1,E2F7,E2F8,HDAC9,MDM2,MYC,NFKB1,PIK3CG,PIK3R2,PIK3R3,RALA,RASD1,RASD2,RRAS2,SMAD3,TGFB2
Paxillin Signaling	3.42	0.198	#N/A	ACTB,ACTG2,ACTN2,ITGA2,ITGA6,ITGA7,ITGAD,ITGB3,ITGB4,ITGB5,ITGB8,PAK1,PAK5,PIK3CG,PIK3R2,PIK3R3,RALA,RASD1,RASD2,RRAS2,VCL
Regulation of the Epithelial-Mesenchymal Transition Pathway	3.36	0.166	#N/A	ADAM17,CDH1,EGR1,ETS1,FGF10,FGF13,FGF18,FGFR1,GAB1,HNF1A,ID2,JAG1,LEF1,MET,MMP2,MMP9,NFKB1,PARD6G,PIK3CG,PIK3R2,PIK3R3,RALA,RASD1,RASD2,RRAS2,SMAD3,SNAI1,TCF4,TCF7L2,TGFB2,WNT5B,ZEB1
Coronavirus Pathogenesis Pathway	3.32	0.165	#N/A	ABL1,ADAM17,AR,BCL2,BCL2L11,CCL2,CCL5,CCND1,CTSL,CXCL8,DDIT3,DDX58,E2F1,E2F7,E2F8,EIF2AK3,HDAC9,IFNG,IL1B,IL6,JUN,NFKB1,NFKBIA,NFKBID,NLRP3,OAS1,PTGS2,RAB7A,RPS23,SERPINE1,SMAD3,ZC3HAV1
Xenobiotic Metabolism AHR Signaling Pathway	3.31	0.215	#N/A	ABCG2,AHR,ALDH1A1,ALDH1A2,ALDH2,CYP1B1,GSTO2,HSP90AA1,HSP90B1,IL1A,IL1B,IL6,MGST1,MGST3,NFKB1,NRIP1,TNF
BEX2 Signaling Pathway	3.24	0.212	#N/A	BCL2,BEX1,CCND1,HNF1A,JUN,LEF1,LGALS1,MMP2,NFKB1,NFKBIA,PDGFC,PLXNC1,PPP2R2B,PPP2R3A,SPP1,TCF4,TCF7L2
IL-7 Signaling Pathway	3.24	0.219	#N/A	BCL2,CCND1,EBF1,FOXO1,FYN,IFNG,IL7R,JUN,MET,MYC,NFATC1,PAX5,PIK3CG,PIK3R2,PIK3R3,SLC2A1
Cholecystokinin/Gastrin-mediated Signaling	3.23	0.188	#N/A	EPHA4,IL1A,IL1B,IL1RN,IL36RN,JUN,MEF2C,PLCB1,PRKCA,PRKCG,PRKCQ,PTGS2,RALA,RASD1,RASD2,RHOB,RHOC,RHOH,RND3,ROCK2,RRAS2,TNF
Ovarian Cancer Signaling	3.22	0.173	#N/A	ABL1,BCL2,BRCA2,CCND1,CDKN2A,E2F1,EDN1,HDAC9,HNF1A,LEF1,MMP2,MMP7,MMP9,PDGFC,PIK3CG,PIK3R2,PIK3R3,PRKAR2B,PTGS2,RAD51,RALA,RASD1,RASD2,RRAS2,TCF4,TCF7L2,WNT5B
Estrogen Receptor Signaling	3.18	0.139	#N/A	ADCY3,ADCY9,ARG2,BCL2,CACNG2,CCND1,CREB5,ESR2,FBXO32,FOXO1,GNAI1,GNAO1,GNG11,GNG2,GNG4,GNG7,HES1,HSP90AA1,HSP90B1,IGF1R,JUN,MDK,MED12L,MMP1,MMP10,MMP12,MMP2,MMP7,MMP9,MYC,MYL6B,MYL9,NDUFS3,NFKB1,NRIP1,PAK1,PCNA,PDGFC,PIK3CG,PIK3R2,PIK3R3,PLCB1,PLCG2,PRKAR2B,PRKCA,PRKCG,PRKCQ,RALA,RASD1,RASD2,ROCK2,RRAS2,RUNX2,SNAI1,SOD2
Cell Cycle: G1/S Checkpoint Regulation	3.18	0.224	#N/A	ABL1,CCND1,CCND2,CDK6,CDKN2A,CDKN2C,E2F1,E2F7,E2F8,FOXO1,HDAC9,MDM2,MYC,SMAD3,TGFB2
Role of MAPK Signaling in Inhibiting the Pathogenesis of Influenza	3.17	0.216	#N/A	ABHD3,CCL2,CCL5,CXCL8,IFNG,IL1B,IL6,JUN,NFKB1,NFKBIA,NFKBID,PLA2G4A,PLA2G7,PTGS2,TLR4,TNF
Coagulation System	3.16	0.286	#N/A	A2M,F11,F13A1,F3,PLAU,PROC,SERPINA1,SERPINE1,TFPI,THBD
ATM Signaling	3.15	0.198	#N/A	ABL1,BRAT1,CCNB1,CCNB2,CDC25C,CDK1,CREB5,GADD45A,GADD45B,GADD45G,JUN,MDC1,MDM2,NFKBIA,PPP2R2B,PPP2R3A,RAD51,SMC2,ZEB1
Relaxin Signaling	3.14	0.173	#N/A	ADCY3,ADCY9,CTH,GNAI1,GNAO1,GNG11,GNG2,GNG4,GNG7,JUN,MMP9,MPPE1,NFKB1,NFKBIA,NFKBID,PDE3B,PDE4D,PDE5A,PDE7B,PIK3CG,PIK3R2,PIK3R3,PRKAR2B,SMPDL3A,SMPDL3B,TULP2
Unfolded protein response	3.13	0.202	#N/A	ATF6,BCL2,CEBPD,DDIT3,DNAJA1,DNAJA4,DNAJB1,DNAJB4,DNAJC5B,EIF2AK3,ERN1,ERO1B,HSP90B1,HSPA1A/HSPA1B,HSPA5,HSPH1,INSIG1,PPARG
Caveolar-mediated Endocytosis Signaling	3.11	0.213	#N/A	ABL1,ACTB,ACTG2,DYRK3,FLNB,FYN,INSR,ITGA2,ITGA6,ITGA7,ITGAD,ITGB3,ITGB4,ITGB5,ITGB8,PRKCA
Glioblastoma Multiforme Signaling	3.05	0.167	#N/A	CCND1,CCND2,CDK6,CDKN2A,E2F1,E2F7,E2F8,FOXO1,IGF1R,LEF1,MDM2,MYC,PDGFA,PDGFC,PIK3CG,PIK3R2,PIK3R3,PLCB1,PLCG2,RALA,RASD1,RASD2,RHOB,RHOC,RHOH,RND3,RRAS2,WNT5B
Cyclins and Cell Cycle Regulation	3.05	0.205	#N/A	ABL1,CCNA2,CCNB1,CCNB2,CCND1,CCND2,CDK1,CDK6,CDKN2A,CDKN2C,E2F1,E2F7,E2F8,HDAC9,PPP2R2B,PPP2R3A,TGFB2
Complement System	3.05	0.278	#N/A	C1QA,C1QB,C1QC,C2,C8A,C8B,C9,CD59,CFD,SERPING1
eNOS Signaling	3.05	0.171	#N/A	ADCY3,ADCY9,AQP3,CALM1 (includes others),CAMK4,CCNA2,CHRM3,CHRNA7,ESR2,FLT1,HSP90AA1,HSP90B1,HSPA1A/HSPA1B,HSPA5,LPAR1,LPAR3,NOSTRIN,PDGFC,PIK3CG,PIK3R2,PIK3R3,PLCG2,PRKAR2B,PRKCA,PRKCG,PRKCQ
Altered T Cell and B Cell Signaling in Rheumatoid Arthritis	3.03	0.149	#N/A	CCL21,CD247,CD28,CD3D,CD3E,CD3G,CD79A,CD79B,CD80,CD86,CSF1,CSF2,CXCL13,HLA-DMB,HLA-DPA1,HLA-DPB1,HLA-DQA1,HLA-DQB1,HLA-DQB2,HLA-DRA,HLA-DRB1,HLA-DRB5,IFNG,IL10,IL15,IL1A,IL1B,IL1RN,IL23A,IL36RN,IL6,LTB,NFKB1,SLAMF1,SPP1,TLR4,TNF,TNFRSF13B,TNFSF11
GNRH Signaling	3.03	0.162	#N/A	ADCY3,ADCY9,CACNG2,CALM1 (includes others),CAMK2A,CAMK2D,CAMK4,CREB5,EGR1,GNAI1,GNG11,GNG2,GNG4,GNG7,HBEGF,JUN,MAP3K13,MMP2,NFKB1,PAK1,PAK5,PLCB1,PRKAR2B,PRKCA,PRKCG,PRKCQ,RALA,RASD1,RASD2,RRAS2
Actin Nucleation by ARP-WASP Complex	3.01	0.198	#N/A	BAIAP2,ITGA2,ITGA6,ITGA7,ITGAD,ITGB3,ITGB4,ITGB5,ITGB8,RALA,RASD1,RASD2,RHOB,RHOC,RHOH,RND3,ROCK2,RRAS2
Rac Signaling	3.01	0.175	#N/A	BAIAP2,IQGAP3,ITGA2,ITGA6,ITGA7,ITGAD,ITGB3,ITGB4,ITGB5,ITGB8,JUN,NCF1,NFKB1,PAK1,PAK5,PIK3CG,PIK3R2,PIK3R3,PLD1,RALA,RASD1,RASD2,RRAS2,TIAM1
TR/RXR Activation	2.99	0.202	#N/A	AKR1C1/AKR1C2,AKR1C3,CAMK4,COL6A3,HP,LDLR,MDM2,ME1,PDE3B,PIK3CG,PIK3R2,PIK3R3,RCAN2,SCARB1,SLC2A1,STRBP,THRB
Autophagy	2.99	0.156	#N/A	BCL2,BMP6,CALM1 (includes others),CAMK4,CREB5,DAPK2,DDIT3,DRAM1,E2F1,EIF2AK3,ERN1,FOXO1,INSR,JUN,MAP1LC3C,MYC,NFKB1,PIK3CG,PIK3R2,PIK3R3,PPP2R2B,PPP2R3A,PRKAR2B,PRKCQ,RAB7A,RAB7B,RALA,SQSTM1,TGFB2,TLR4,TNF,UVRAG,WIPI2
Oncostatin M Signaling	2.97	0.256	#N/A	CHI3L1,EPAS1,MMP1,MT2A,OSM,PLAU,RALA,RASD1,RASD2,RRAS2,TIMP3
GM-CSF Signaling	2.97	0.214	#N/A	BCL2A1,CAMK2A,CAMK2D,CCND1,CSF2,CSF2RA,ETS1,HCK,PIK3CG,PIK3R2,PIK3R3,RALA,RASD1,RASD2,RRAS2
Antioxidant Action of Vitamin C	2.95	0.187	#N/A	ABHD3,CSF2,CSF2RA,GLRX,GSTO2,HMOX1,NFKB1,NFKBIA,NFKBID,PLA2G4A,PLA2G7,PLCB1,PLCG2,PLD1,PLD3,SLC2A1,SLC2A3,SLC2A5,TNF,TXN
Tec Kinase Signaling	2.94	0.139	#N/A	ACTB,ACTG2,BLK,CD247,CD3D,CD3E,CD3G,FCER1A,FYN,GNAI1,GNAO1,GNG11,GNG2,GNG4,GNG7,HCK,ITGA2,ITGA6,ITGA7,ITGAD,ITGB3,ITGB4,ITGB5,ITGB8,ITK,NFKB1,PAK1,PAK5,PIK3CG,PIK3R2,PIK3R3,PLCG2,PRKCA,PRKCG,PRKCQ,RHOB,RHOC,RHOH,RND3,STAT4,TEC,TLR4,TNF,TNFRSF10B,TNFRSF21,TNFSF10,TXK,VAV2,YES1
LPS-stimulated MAPK Signaling	2.93	0.2	#N/A	CD14,JUN,NFKB1,NFKBIA,NFKBID,PAK1,PIK3CG,PIK3R2,PIK3R3,PRKCA,PRKCG,PRKCQ,RALA,RASD1,RASD2,RRAS2,TLR4
CCR3 Signaling in Eosinophils	2.92	0.176	#N/A	CALM1 (includes others),CAMK4,GNAI1,GNAO1,GNG11,GNG2,GNG4,GNG7,PAK1,PAK5,PIK3CG,PIK3R2,PIK3R3,PLA2G4A,PLCB1,PRKCA,PRKCG,PRKCQ,RALA,RASD1,RASD2,ROCK2,RRAS2
NF-κB Activation by Viruses	2.91	0.205	#N/A	ITGA2,ITGA6,ITGB3,NFKB1,NFKBIA,NFKBID,PIK3CG,PIK3R2,PIK3R3,PRKCA,PRKCG,PRKCQ,RALA,RASD1,RASD2,RRAS2
ErbB Signaling	2.9	0.194	#N/A	AREG,EREG,FOXO1,HBEGF,JUN,PAK1,PAK5,PIK3CG,PIK3R2,PIK3R3,PLCG2,PRKCA,PRKCG,PRKCQ,RALA,RASD1,RASD2,RRAS2
GP6 Signaling Pathway	2.88	0.177	#N/A	CALM1 (includes others),CAMK4,COL19A1,COL1A1,COL1A2,COL23A1,COL4A2,COL6A1,COL6A2,COL6A3,FYN,ITGB3,ITK,LAMB1,PIK3CG,PIK3R2,PIK3R3,PLCG2,PRKCA,PRKCG,PRKCQ,VAV2
Estrogen-mediated S-phase Entry	2.85	0.308	#N/A	CCNA2,CCND1,CDK1,E2F1,E2F7,E2F8,ESR2,MYC
Cardiac β-adrenergic Signaling	2.85	0.162	#N/A	ADCY3,ADCY9,AKAP12,AKAP6,CACNG2,GNAI1,GNAO1,GNG11,GNG2,GNG4,GNG7,MPPE1,PDE3B,PDE4D,PDE5A,PDE7B,PKIB,PPP1R14A,PPP1R14C,PPP2R2B,PPP2R3A,PRKAR2B,RYR2,SLC8A1,SLC8A2,SMPDL3A,SMPDL3B,TULP2
Small Cell Lung Cancer Signaling	2.84	0.191	#N/A	ABL1,BCL2,CCND1,CCND2,CDK6,CKS1B,E2F1,FHIT,HDAC9,MYC,NFKB1,NFKBIA,NFKBID,PIK3CG,PIK3R2,PIK3R3,PTGS2,TRAF1
Death Receptor Signaling	2.84	0.191	#N/A	ACTB,ACTG2,BCL2,BIRC3,CRADD,HSPB1,HSPB7,LMNA,MAP4K4,NFKB1,NFKBIA,NFKBID,PARP16,PARP8,TNF,TNFRSF10B,TNFRSF21,TNFSF10
Eicosanoid Signaling	2.83	0.215	#N/A	ABHD3,AKR1C3,ALOX15B,ALOX5AP,CYSLTR2,FPR2,HPGDS,LTA4H,LTC4S,PLA2G4A,PLA2G7,PTGDS,PTGES,PTGS2
Apoptosis Signaling	2.82	0.186	#N/A	AIFM1,BCL2,BCL2A1,BCL2L11,BIRC3,CDK1,LMNA,MAP4K4,NFKB1,NFKBIA,NFKBID,PLCG2,PRKCA,PRKCQ,RALA,RASD1,RASD2,RRAS2,TNF
Dendritic Cell Maturation	2.81	0.137	#N/A	CD1A,CD1B,CD247,CD3D,CD3E,CD3G,CD80,CD83,CD86,COL1A1,COL1A2,CREB5,CSF2,FCGR1A,FCGR2B,FCGR3A/FCGR3B,FSCN1,HLA-DMB,HLA-DPA1,HLA-DPB1,HLA-DQA1,HLA-DQB1,HLA-DQB2,HLA-DRA,HLA-DRB1,HLA-DRB5,IL10,IL15,IL1A,IL1B,IL1RN,IL23A,IL32,IL36RN,IL6,IRF8,LTB,NFKB1,NFKBIA,NFKBID,PIK3CG,PIK3R2,PIK3R3,PLCB1,PLCG2,STAT4,TLR4,TNF,TREM2
Regulation of Actin-based Motility by Rho	2.8	0.182	#N/A	ACTB,ACTG2,BAIAP2,GSN,ITGA2,ITGA6,ITGA7,ITGAD,ITGB3,ITGB4,ITGB5,ITGB8,MYL6B,MYL9,PAK1,PAK5,RHOB,RHOC,RHOH,RND3
cAMP-mediated signaling	2.77	0.15	#N/A	ADCY3,ADCY9,AKAP12,AKAP6,CALM1 (includes others),CAMK1D,CAMK2A,CAMK2D,CAMK4,CHRM3,CNR1,CREB5,DUSP4,DUSP6,FPR2,GNAI1,GNAO1,HTR1E,LPAR1,MPPE1,OPRK1,P2RY14,PDE3B,PDE4D,PDE5A,PDE7B,PKIB,PRKAR2B,RGS12,RGS2,SMPDL3A,SMPDL3B,TULP2,VIPR2
Semaphorin Signaling in Neurons	2.76	0.22	#N/A	DPYSL3,FYN,MET,NRP1,PAK1,PAK5,PLXNA2,RHOB,RHOC,RHOH,RND3,ROCK2,SEMA7A
Renin-Angiotensin Signaling	2.74	0.176	#N/A	ADCY3,ADCY9,CCL2,CCL5,JUN,NFKB1,PAK1,PAK5,PIK3CG,PIK3R2,PIK3R3,PLCG2,PRKAR2B,PRKCA,PRKCG,PRKCQ,RALA,RASD1,RASD2,RRAS2,TNF
Aldosterone Signaling in Epithelial Cells	2.72	0.163	#N/A	CRYAB,DNAJA1,DNAJB1,DNAJB4,DNAJC27,DNAJC5B,HSP90AA1,HSP90B1,HSPA1A/HSPA1B,HSPA5,HSPB1,HSPB7,HSPD1,HSPH1,KCNMA1,PIK3CG,PIK3R2,PIK3R3,PLCB1,PLCG2,PRKCA,PRKCG,PRKCQ,SGK1,SLC12A2,SLC9A1
iNOS Signaling	2.71	0.239	#N/A	CALM1 (includes others),CAMK4,CD14,HMGA1,IFNG,IRAK2,JUN,NFKB1,NFKBIA,NFKBID,TLR4
RANK Signaling in Osteoclasts	2.7	0.191	#N/A	BIRC3,CALM1 (includes others),CAMK4,GSN,JUN,MAP3K13,MITF,NFATC1,NFATC2,NFKB1,NFKBIA,NFKBID,PIK3CG,PIK3R2,PIK3R3,TNFRSF11A,TNFSF11
VEGF Signaling	2.68	0.186	#N/A	ACTB,ACTG2,ACTN2,BCL2,FLT1,FOXO1,PDGFC,PIK3CG,PIK3R2,PIK3R3,PLCG2,PRKCA,RALA,RASD1,RASD2,ROCK2,RRAS2,VCL
RhoGDI Signaling	2.66	0.151	#N/A	ACTB,ACTG2,CDH1,CDH20,CDH23,DLC1,ESR2,GNAI1,GNAO1,GNG11,GNG2,GNG4,GNG7,ITGA2,ITGA6,ITGA7,ITGAD,ITGB3,ITGB4,ITGB5,ITGB8,MYL6B,MYL9,PAK1,PAK5,PRKCA,RDX,RHOB,RHOC,RHOH,RND3,ROCK2
Pyrimidine Deoxyribonucleotides De Novo Biosynthesis I	2.65	0.318	#N/A	AK4,AK5,AK8,DTYMK,DUT,RRM2,TYMS
Vitamin-C Transport	2.53	0.304	#N/A	GJB2,GLRX,GSTO2,SLC2A1,SLC2A3,STOM,TXN
Role of PKR in Interferon Induction and Antiviral Response	2.52	0.167	#N/A	ATF3,COLEC12,DDX58,E2F1,FCGR1A,HSP90AA1,HSP90B1,HSPA1A/HSPA1B,HSPA5,IFNG,IL1B,IL24,JUN,MSR1,NFKB1,NFKBIA,NFKBID,NLRP3,PDGFA,PDGFC,TLR4,TNF
Thrombopoietin Signaling	2.49	0.206	#N/A	JUN,MYC,PIK3CG,PIK3R2,PIK3R3,PLCG2,PRKCA,PRKCG,PRKCQ,RALA,RASD1,RASD2,RRAS2
Mitotic Roles of Polo-Like Kinase	2.49	0.206	#N/A	CCNB1,CCNB2,CDC20,CDC25C,CDK1,HSP90AA1,HSP90B1,KIF23,PLK1,PPP2R2B,PPP2R3A,PRC1,PTTG1
Gα12/13 Signaling	2.48	0.165	#N/A	CDH1,CDH20,CDH23,JUN,LPAR1,LPAR3,MEF2C,MYL6B,MYL9,NFKB1,NFKBIA,NFKBID,PIK3CG,PIK3R2,PIK3R3,RALA,RASD1,RASD2,ROCK2,RRAS2,TEC,VAV2
Cardiac Hypertrophy Signaling	2.48	0.142	#N/A	ADCY3,ADCY9,CACNG2,CALM1 (includes others),CAMK4,GATA4,GNAI1,GNAO1,GNG11,GNG2,GNG4,GNG7,HSPB1,IGF1R,IL6,JUN,MAP3K13,MEF2C,MYL6B,MYL9,PIK3CG,PIK3R2,PIK3R3,PLCB1,PLCG2,PRKAR2B,RALA,RASD1,RASD2,RHOB,RHOC,RHOH,RND3,ROCK2,RRAS2,TGFB2
Fc Epsilon RI Signaling	2.47	0.171	#N/A	CSF2,FCER1A,FYN,GAB1,INPP5F,PIK3CG,PIK3R2,PIK3R3,PLA2G4A,PLCG2,PRKCA,PRKCG,PRKCQ,RALA,RASD1,RASD2,RRAS2,SYNJ2,TNF,VAV2
Synaptogenesis Signaling Pathway	2.47	0.137	#N/A	ADCY3,ADCY9,AFDN,AP1B1,APOE,CADM1,CALM1 (includes others),CAMK2A,CAMK2D,CAMK4,CDH1,CDH20,CDH23,CHN1,CREB5,EFNA5,EPHA4,EPHB1,FARP1,FYN,HCK,MARCKS,NRXN2,NRXN3,NTRK2,PAK1,PIK3CG,PIK3R2,PIK3R3,PLCG2,PRKAR2B,RAB3A,RALA,RASD1,RASD2,RRAS2,STXBP2,SYN3,SYT16,THBS1,TIAM1,YES1
Prolactin Signaling	2.46	0.186	#N/A	FYN,JUN,KCNMA1,MYC,PIK3CG,PIK3R2,PIK3R3,PLCG2,PRKCA,PRKCG,PRKCQ,PRLR,RALA,RASD1,RASD2,RRAS2
PDGF Signaling	2.46	0.186	#N/A	ABL1,INPP5F,JUN,MYC,PDGFA,PDGFC,PIK3CG,PIK3R2,PIK3R3,PLCG2,PRKCA,RALA,RASD1,RASD2,RRAS2,SYNJ2
Interferon Signaling	2.45	0.25	#N/A	BCL2,IFIT1,IFIT3,IFITM2,IFITM3,IFNG,ISG15,MX1,OAS1
γ-linolenate Biosynthesis II (Animals)	2.45	0.333	#N/A	ACSL3,ACSL4,CYB5A,FADS1,FADS2,SLC27A4
IL-1 Signaling	2.44	0.181	#N/A	ADCY3,ADCY9,GNAI1,GNAO1,GNG11,GNG2,GNG4,GNG7,IL1A,IL1R1,IL1RAP,IRAK2,JUN,NFKB1,NFKBIA,NFKBID,PRKAR2B
G Protein Signaling Mediated by Tubby	2.42	0.233	#N/A	ABL1,GNAI1,GNAO1,GNG11,GNG2,GNG4,GNG7,INSR,PLCB1,PLCG2
Bile Acid Biosynthesis, Neutral Pathway	2.41	0.385	#N/A	AKR1C1/AKR1C2,AKR1C3,AKR1D1,CYP27A1,HSD3B7
FAT10 Cancer Signaling Pathway	2.41	0.22	#N/A	ACKR3,IFNG,IL6,MAD2L1,NFKB1,NFKBIA,PCNA,SMAD3,TCF7L2,TGFB2,TNF
Endothelin-1 Signaling	2.39	0.151	#N/A	ABHD3,ADCY3,ADCY9,ECE1,EDN1,GAB1,GNAI1,GNAO1,HMOX1,JUN,MYC,PIK3CG,PIK3R2,PIK3R3,PLA2G4A,PLA2G7,PLCB1,PLCG2,PLD1,PLD3,PRKCA,PRKCG,PRKCQ,PTGS2,RALA,RASD1,RASD2,RRAS2
T Cell Exhaustion Signaling Pathway	2.38	0.133	#N/A	BATF,CD247,CD274,CD28,CD3D,CD3E,CD3G,CD80,CD86,CTLA4,FOXO1,GZMB,HLA-DMB,HLA-DPA1,HLA-DPB1,HLA-DQA1,HLA-DQB1,HLA-DQB2,HLA-DRA,HLA-DRB1,HLA-DRB5,IFNG,IL10,IL12RB1,IL12RB2,IL6,IRF4,JUN,NFATC1,NFATC2,PDK1,PIK3CG,PIK3R2,PIK3R3,PLCG2,PPP2R2B,PPP2R3A,PRDM1,PRKCQ,RALA,RASD1,RASD2,RRAS2,SMAD3,STAT4
Glutamate Receptor Signaling	2.37	0.2	#N/A	CALM1 (includes others),CAMK4,GLUL,GNG11,GNG2,GNG4,GNG7,GRIK5,HOMER1,HOMER2,SLC1A2,SLC1A3,SLC38A1
MSP-RON Signaling Pathway	2.35	0.207	#N/A	ACTB,ACTG2,CCL2,CSF1,F11,IFNG,KLK4,PIK3CG,PIK3R2,PIK3R3,TLR4,TNF
Inhibition of Angiogenesis by TSP1	2.23	0.25	#N/A	CD36,FYN,HSPG2,JUN,MMP9,SDC1,SDC2,THBS1
Endocannabinoid Developing Neuron Pathway	2.22	0.163	#N/A	ADCY3,ADCY9,CCND1,CNR1,CREB5,GNAI1,GNAO1,GNG11,GNG2,GNG4,GNG7,MGLL,PIK3CG,PIK3R2,PIK3R3,PRKAR2B,RALA,RASD1,RASD2,RRAS2
Inflammasome pathway	2.19	0.3	#N/A	CTSB,IL1B,NFKB1,NLRP3,P2RX7,TLR4
Angiopoietin Signaling	2.18	0.184	#N/A	BIRC5,FOXO1,NFKB1,NFKBIA,NFKBID,PAK1,PAK5,PIK3CG,PIK3R2,PIK3R3,RALA,RASD1,RASD2,RRAS2
Phospholipase C Signaling	2.17	0.125	#N/A	ADCY3,ADCY9,AHNAK,CALM1 (includes others),CAMK4,CD247,CD3D,CD3E,CD3G,CD79A,CD79B,CREB5,FCGR2B,FYN,GNG11,GNG2,GNG4,GNG7,HDAC9,HMOX1,ITGA2,ITGA6,ITGA7,ITGAD,ITGB3,ITGB4,ITGB5,ITGB8,ITK,MARCKS,MEF2C,MYL6B,MYL9,NFATC1,NFATC2,NFKB1,PEBP1,PLA2G4A,PLCB1,PLCG2,PLD1,PLD3,PPP1R14A,PRKCA,PRKCG,PRKCQ,RALA,RASD1,RASD2,RHOB,RHOC,RHOH,RND3,RRAS2,TGM2
VEGF Family Ligand-Receptor Interactions	2.17	0.179	#N/A	FLT1,NRP1,NRP2,PIK3CG,PIK3R2,PIK3R3,PLA2G4A,PLCG2,PRKCA,PRKCG,PRKCQ,RALA,RASD1,RASD2,RRAS2
Xenobiotic Metabolism PXR Signaling Pathway	2.15	0.148	#N/A	ABCB1,ALDH1A1,ALDH1A2,ALDH2,CAMK2A,CAMK2D,CHST15,CITED2,GSTO2,HS3ST2,HS3ST3B1,HSP90AA1,HSP90B1,MAOB,MGST1,MGST3,NRIP1,PPP1R14A,PPP1R14C,PRKAR2B,PRKCA,PRKCG,PRKCQ,SMOX,SULT1C2,UST
Lymphotoxin β Receptor Signaling	2.15	0.204	#N/A	CXCL1,LTB,NFKB1,NFKBIA,NFKBID,PIK3CG,PIK3R2,PIK3R3,TNFSF14,TRAF1,VCAM1
Toll-like Receptor Signaling	2.13	0.182	#N/A	CD14,IL1A,IL1B,IL1RL1,IL1RN,IL36RN,IRAK2,JUN,MAP4K4,NFKB1,NFKBIA,TLR4,TNF,TRAF1
Non-Small Cell Lung Cancer Signaling	2.12	0.172	#N/A	ABL1,CCND1,CCND2,CDK6,CDKN2A,E2F1,FHIT,HDAC9,PIK3CG,PIK3R2,PIK3R3,PRKCA,RALA,RASD1,RASD2,RRAS2
p38 MAPK Signaling	2.09	0.161	#N/A	CREB5,DDIT3,HSPB1,HSPB7,IL1A,IL1B,IL1R1,IL1R2,IL1RAP,IL1RL1,IL1RN,IL36RN,IRAK2,MEF2C,MYC,PLA2G4A,RPS6KA6,TGFB2,TNF
Endoplasmic Reticulum Stress Pathway	2.08	0.286	#N/A	ATF6,DDIT3,EIF2AK3,ERN1,HSP90B1,HSPA5
Renal Cell Carcinoma Signaling	2.08	0.179	#N/A	ETS1,GAB1,JUN,MET,PAK1,PAK5,PIK3CG,PIK3R2,PIK3R3,RALA,RASD1,RASD2,RRAS2,SLC2A1
Prostanoid Biosynthesis	2.07	0.4	#N/A	HPGDS,PTGDS,PTGES,PTGS2
Oleate Biosynthesis II (Animals)	2.07	0.4	#N/A	CYB5A,FADS1,FADS2,SCD
Melanocyte Development and Pigmentation Signaling	2.07	0.17	#N/A	ADCY3,ADCY9,BCL2,CREB5,KIT,MITF,PIK3CG,PIK3R2,PIK3R3,PLCG2,PRKAR2B,RALA,RASD1,RASD2,RPS6KA6,RRAS2
CDK5 Signaling	2.04	0.162	#N/A	ABL1,ADCY3,ADCY9,CABLES1,EGR1,ITGA2,ITGA6,LAMB1,NTRK2,PPP1R14A,PPP1R14C,PPP2R2B,PPP2R3A,PRKAR2B,RALA,RASD1,RASD2,RRAS2
Role of MAPK Signaling in the Pathogenesis of Influenza	2.03	0.177	#N/A	ABHD3,BCL2,CCL2,CCL5,IFNG,PLA2G4A,PLA2G7,PRKCA,PTGS2,RALA,RASD1,RASD2,RRAS2,TNF
Salvage Pathways of Pyrimidine Ribonucleotides	1.98	0.167	#N/A	AK4,AK5,AK8,APOBEC3A,CDA,CDK1,CDK6,GRK5,NEK2,PAK1,PAK5,PLK1,PRKCQ,PRKX,SGK1,UCK2
Extrinsic Prothrombin Activation Pathway	1.98	0.312	#N/A	F13A1,F3,PROC,TFPI,THBD
Role of CHK Proteins in Cell Cycle Checkpoint Control	1.97	0.193	#N/A	CDC25C,CDK1,CLSPN,E2F1,E2F7,E2F8,MDC1,PCNA,PLK1,PPP2R2B,PPP2R3A
Hereditary Breast Cancer Signaling	1.95	0.151	#N/A	ACTB,BRCA2,CCNB1,CCND1,CCND2,CDC25C,CDK1,CDK6,E2F1,GADD45A,GADD45B,GADD45G,HDAC9,PIK3CG,PIK3R2,PIK3R3,RAD51,RALA,RASD1,RASD2,RRAS2
Chondroitin and Dermatan Biosynthesis	1.94	0.5	#N/A	CHSY1,CHSY3,CSGALNACT1
Tryptophan Degradation to 2-amino-3-carboxymuconate Semialdehyde	1.94	0.5	#N/A	IDO1,KYNU,TDO2
Myc Mediated Apoptosis Signaling	1.94	0.2	#N/A	BCL2,BCL2L11,CDKN2A,CRADD,MDM2,MYC,NFKB1,PMAIP1,PRKAR2B,TNF
Nitric Oxide Signaling in the Cardiovascular System	1.93	0.158	#N/A	ARG2,CACNG2,CALM1 (includes others),CAMK4,FLT1,HSP90AA1,HSP90B1,PDE3B,PDE5A,PDGFC,PIK3CG,PIK3R2,PIK3R3,PRKAR2B,PRKCA,PRKCG,PRKCQ,RYR2
MIF-mediated Glucocorticoid Regulation	1.91	0.222	#N/A	CD14,CD74,NFKB1,NFKBIA,NFKBID,PLA2G4A,PTGS2,TLR4
Breast Cancer Regulation by Stathmin1	1.91	0.117	#N/A	ACKR3,ADGRB3,ADGRE2,ADGRG5,ADGRV1,AURKA,AURKB,BMP6,C5AR2,CAMK1D,CAMK2A,CAMK2D,CAMK4,CCND1,CCND2,CDK1,CDK6,CHRM3,CNR1,CREB5,CYSLTR2,E2F1,E2F7,E2F8,FPR2,GNG11,GNG2,GNG4,GNG7,GPR137B,GPR141,GPR183,GPRC5A,HRH1,HTR1E,JUN,LGR4,LPAR1,LPAR3,MMP2,MMP9,NFKB1,OPRK1,P2RY14,P2RY6,PAK1,PDGFC,PIK3CG,PIK3R2,PIK3R3,PLCB1,PPP1R14A,PPP1R14C,PPP2R2B,PPP2R3A,PRKAR2B,PRKCA,PRKCG,PRKCQ,RALA,RASD1,RASD2,RRAS2,STMN1,TGFB…
RAR Activation	1.91	0.14	#N/A	ACTB,ADCY3,ADCY9,AKR1B1,AKR1C3,ALDH1A1,ALDH1A2,CITED2,CRABP2,DHRS3,DHRS9,JUN,MMP1,NFKB1,NRIP1,PIK3CG,PIK3R2,PIK3R3,PRKAR2B,PRKCA,PRKCG,PRKCQ,RBP1,RBP4,SMAD3,TGFB2,ZBTB16
ErbB4 Signaling	1.9	0.182	#N/A	ADAM17,PIK3CG,PIK3R2,PIK3R3,PLCG2,PRKCA,PRKCG,PRKCQ,RALA,RASD1,RASD2,RRAS2
Remodeling of Epithelial Adherens Junctions	1.9	0.182	#N/A	ACTB,ACTG2,ACTN2,CDH1,DNM1,MAPRE2,MET,RAB7A,RALA,TUBA1A,TUBB,VCL
Ceramide Signaling	1.89	0.167	#N/A	BCL2,JUN,KSR1,NFKB1,PIK3CG,PIK3R2,PIK3R3,PPP2R2B,PPP2R3A,RALA,RASD1,RASD2,RRAS2,SMPD3,TNF
Dopamine Degradation	1.88	0.261	#N/A	ALDH1A1,ALDH1A2,ALDH2,COMT,MAOB,SMOX
Systemic Lupus Erythematosus In T Cell Signaling Pathway	1.88	0.124	#N/A	CAMK4,CD247,CD28,CD3D,CD3E,CD3G,CD70,CD80,CD86,CREB5,FOXP3,GADD45A,GNAI1,HLA-DMB,HLA-DPA1,HLA-DPB1,HLA-DQA1,HLA-DQB1,HLA-DQB2,HLA-DRA,HLA-DRB1,HLA-DRB5,ICOS,IL10,IL23A,IL6,IRF4,JUN,NFATC2,ORAI1,PDK1,PIK3CG,PIK3R2,PIK3R3,PPP2R2B,PPP2R3A,RALA,RASD1,RASD2,RDX,RHOB,RHOC,RHOH,RND3,ROCK2,RRAS2,YES1
Putrescine Degradation III	1.86	0.294	#N/A	ALDH1A1,ALDH1A2,ALDH2,MAOB,SMOX
Iron homeostasis signaling pathway	1.86	0.15	#N/A	ACO1,ATP6V0D2,BMP6,CD163,EPAS1,FTH1,FTL,GDF15,HAMP,HBA1/HBA2,HBB,HBQ1,HMOX1,HP,IL6,PDGFA,SLC25A37,SLC48A1,SMAD3,TFRC
MIF Regulation of Innate Immunity	1.85	0.205	#N/A	CD14,CD74,JUN,NFKB1,NFKBIA,NFKBID,PLA2G4A,PTGS2,TLR4
Noradrenaline and Adrenaline Degradation	1.84	0.233	#N/A	ALDH1A1,ALDH1A2,ALDH2,COMT,DHRS9,MAOB,SMOX
Endometrial Cancer Signaling	1.8	0.183	#N/A	CCND1,CDH1,LEF1,MYC,PIK3CG,PIK3R2,PIK3R3,RALA,RASD1,RASD2,RRAS2
14-3-3-mediated Signaling	1.8	0.151	#N/A	FOXO1,JUN,PIK3CG,PIK3R2,PIK3R3,PLCB1,PLCG2,PRKCA,PRKCG,PRKCQ,RALA,RASD1,RASD2,RRAS2,TNF,TUBA1A,TUBB,VIM,YWHAH
GDNF Family Ligand-Receptor Interactions	1.8	0.171	#N/A	DOK5,DOK7,GAB1,JUN,PIK3CG,PIK3R2,PIK3R3,PLCG2,RALA,RASD1,RASD2,RET,RRAS2
Dopamine Receptor Signaling	1.8	0.171	#N/A	ADCY3,ADCY9,COMT,GCH1,MAOB,NCS1,PPP1R14A,PPP1R14C,PPP2R2B,PPP2R3A,PRKAR2B,SLC6A3,SMOX
Apelin Pancreas Signaling Pathway	1.79	0.2	#N/A	DDIT3,EIF2AK3,ERN1,NFKB1,PDE3B,PIK3CG,PIK3R2,PIK3R3,PRKAR2B
Docosahexaenoic Acid (DHA) Signaling	1.77	0.211	#N/A	BCL2,BCL2A1,FOXO1,IL1B,PIK3CG,PIK3R2,PIK3R3,SERPINF1
TNFR2 Signaling	1.77	0.226	#N/A	BIRC3,JUN,NFKB1,NFKBIA,NFKBID,TNF,TRAF1
Insulin Receptor Signaling	1.76	0.147	#N/A	FOXO1,FYN,GAB1,GRB10,GYS1,INPP5F,INSR,PDE3B,PIK3CG,PIK3R2,PIK3R3,PPP1R14A,PPP1R14C,PRKAR2B,RALA,RASD1,RASD2,RRAS2,SGK1,SYNJ2
IL-15 Signaling	1.75	0.169	#N/A	CSF2,CXCL8,GZMB,IL15,MYC,NFKB1,PIK3CG,PIK3R2,PIK3R3,RALA,RASD1,RASD2,RRAS2
Estrogen-Dependent Breast Cancer Signaling	1.75	0.169	#N/A	AKR1C1/AKR1C2,CCND1,CREB5,IGF1R,JUN,NFKB1,PIK3CG,PIK3R2,PIK3R3,RALA,RASD1,RASD2,RRAS2
Corticotropin Releasing Hormone Signaling	1.75	0.145	#N/A	ADCY3,ADCY9,CACNG2,CALM1 (includes others),CAMK4,CNR1,CREB5,CRH,CTH,GNAI1,GNAO1,JUN,KRT1,MEF2C,NR4A1,PLCG2,PRKAR2B,PRKCA,PRKCG,PRKCQ,PTGS2
Dilated Cardiomyopathy Signaling Pathway	1.72	0.144	#N/A	ACTB,ACTG2,ADCY3,ADCY9,BAG3,BCL2,CACNG2,CAMK1D,CAMK2A,CAMK2D,CAMK4,GAB1,LMNA,MYL6B,MYL9,MYO18B,PRKAR2B,RYR2,SGCD,TNNI2,TNNT1
Melatonin Signaling	1.7	0.171	#N/A	CALM1 (includes others),CAMK2A,CAMK2D,CAMK4,GNAI1,GNAO1,PLCB1,PLCG2,PRKAR2B,PRKCA,PRKCG,PRKCQ
p70S6K Signaling	1.7	0.147	#N/A	CD79A,CD79B,GNAI1,PIK3CG,PIK3R2,PIK3R3,PLCB1,PLCG2,PLD1,PPP2R2B,PPP2R3A,PRKCA,PRKCG,PRKCQ,RALA,RASD1,RASD2,RRAS2,YWHAH
G Beta Gamma Signaling	1.7	0.147	#N/A	CACNG2,GNAI1,GNAO1,GNG11,GNG2,GNG4,GNG7,HBEGF,PAK1,PIK3CG,PLCG2,PRKAR2B,PRKCA,PRKCG,PRKCQ,RALA,RASD1,RASD2,RRAS2
Gαi Signaling	1.69	0.145	#N/A	ADCY3,ADCY9,CNR1,FPR2,GNAI1,GNAO1,GNG11,GNG2,GNG4,GNG7,HTR1E,LPAR1,OPRK1,P2RY14,PRKAR2B,RALA,RASD1,RASD2,RGS12,RRAS2
Xenobiotic Metabolism General Signaling Pathway	1.69	0.145	#N/A	AHR,EIF2AK3,FTL,GCLC,GSTO2,HMOX1,MAP3K13,MGST1,MGST3,NR1H3,PIK3CG,PIK3R2,PIK3R3,PRKCA,PRKCG,PRKCQ,RALA,RASD1,RASD2,RRAS2
Ephrin A Signaling	1.68	0.191	#N/A	EFNA5,EPHA4,FYN,PAK1,PIK3CG,PIK3R2,PIK3R3,ROCK2,VAV2
Telomerase Signaling	1.67	0.154	#N/A	ABL1,E2F1,ETS1,HDAC9,HSP90AA1,HSP90B1,MYC,PIK3CG,PIK3R2,PIK3R3,PPP2R2B,PPP2R3A,RALA,RASD1,RASD2,RRAS2
IGF-1 Signaling	1.67	0.154	#N/A	FOXO1,GRB10,IGF1R,IGFBP2,IGFBP5,IGFBP6,JUN,PIK3CG,PIK3R2,PIK3R3,PRKAR2B,RALA,RASD1,RASD2,RRAS2,YWHAH
IL-3 Signaling	1.67	0.165	#N/A	FOXO1,JUN,PAK1,PIK3CG,PIK3R2,PIK3R3,PRKCA,PRKCG,PRKCQ,RALA,RASD1,RASD2,RRAS2
SPINK1 Pancreatic Cancer Pathway	1.66	0.182	#N/A	CPE,CPM,CTSA,CTSB,ELANE,KLK4,MMP12,PRSS3,SMAD3,SPINK1
5-aminoimidazole Ribonucleotide Biosynthesis I	1.65	0.667	#N/A	GART,PFAS
Glutathione Biosynthesis	1.65	0.667	#N/A	GCLC,GCLM
Ascorbate Recycling (Cytosolic)	1.65	0.667	#N/A	GLRX,GSTO2
Tryptophan Degradation X (Mammalian, via Tryptamine)	1.65	0.263	#N/A	ALDH1A1,ALDH1A2,ALDH2,MAOB,SMOX
RhoA Signaling	1.65	0.148	#N/A	ACTB,ACTG2,ANLN,BAIAP2,CDC42EP4,CIT,DLC1,IGF1R,LPAR1,LPAR3,MYL6B,MYL9,NRP2,PLD1,RAPGEF2,RDX,RND3,ROCK2
Adrenomedullin signaling pathway	1.64	0.134	#N/A	ADCY3,ADCY9,BCL2,CALM1 (includes others),CAMK4,CTH,IL1A,IL1B,IL1RN,IL36RN,KCNN4,MATK,MMP2,NFKB1,PIK3CG,PIK3R2,PIK3R3,PLCB1,PLCG2,PPARG,PRKAR2B,RALA,RASD1,RASD2,RRAS2,TNF
Retinoate Biosynthesis I	1.62	0.212	#N/A	AKR1B1,AKR1C3,ALDH1A1,ALDH1A2,DHRS3,DHRS9,RBP1
AMPK Signaling	1.62	0.129	#N/A	ACACB,ACTB,AK4,AK5,AK8,CCNA2,CCND1,CHRM3,CHRNA7,CREB5,FOXO1,GNAI1,GNAO1,GNG11,GNG2,GNG4,GNG7,GYS1,INSR,ORAI1,PFKFB3,PIK3CG,PIK3R2,PIK3R3,PPP2R2B,PPP2R3A,PRKAR2B,RAB39A,RAB3A,RAB7A,SLC2A1
Glutathione-mediated Detoxification	1.62	0.231	#N/A	GGH,GSTO2,HPGDS,MGST1,MGST3,PTGES
UVA-Induced MAPK Signaling	1.62	0.155	#N/A	JUN,PARP16,PARP8,PIK3CG,PIK3R2,PIK3R3,PLCB1,PLCG2,PRKCA,RALA,RASD1,RASD2,RPS6KA6,RRAS2,SMPD3
ERK5 Signaling	1.61	0.167	#N/A	CREB5,GAB1,LIF,MEF2C,MYC,RALA,RASD1,RASD2,RPS6KA6,RRAS2,SGK1,YWHAH
ErbB2-ErbB3 Signaling	1.61	0.172	#N/A	CCND1,FOXO1,JUN,MYC,PIK3CG,PIK3R2,PIK3R3,RALA,RASD1,RASD2,RRAS2
Insulin Secretion Signaling Pathway	1.55	0.125	#N/A	ADCY3,ADCY9,CACNG2,CAMK2A,CAMK2D,CHRM3,CLCN3,CPE,CREB5,EIF2AK3,EIF4A3,FYN,HCK,HNF1A,INSR,PC,PIK3CG,PIK3R2,PIK3R3,PLCB1,PLCG2,PRKAR2B,PRKCA,PRKCG,PRKCQ,PRLR,RYR2,SEC11C,SLC2A1,SLC2A3,SLC2A5,STAT4,YES1
Antiproliferative Role of Somatostatin Receptor 2	1.53	0.162	#N/A	CTH,GNG11,GNG2,GNG4,GNG7,PIK3CG,PIK3R2,PIK3R3,RALA,RASD1,RASD2,RRAS2
April Mediated Signaling	1.53	0.19	#N/A	JUN,NFATC1,NFATC2,NFKB1,NFKBIA,NFKBID,TNFRSF13B,TRAF1
Chondroitin Sulfate Degradation (Metazoa)	1.52	0.286	#N/A	CEMIP,CEMIP2,GM2A,HEXB
Superpathway of Inositol Phosphate Compounds	1.52	0.128	#N/A	ACP5,ALPL,CDC25C,DUSP16,DUSP4,DUSP6,EPHX2,EYA4,INPP5A,INPP5F,ITPKB,PALD1,PAWR,PIK3CG,PIK3R2,PIK3R3,PLCB1,PLCG2,PPP1R13B,PPP1R14A,PPP1R14C,PPP1R16B,PPP2R2B,PPP2R3A,PTPN13,PTPN22,PTPRM,SYNJ2,TNS3
TNFR1 Signaling	1.51	0.18	#N/A	BIRC3,CRADD,JUN,NFKB1,NFKBIA,NFKBID,PAK1,PAK5,TNF
Neuropathic Pain Signaling In Dorsal Horn Neurons	1.51	0.15	#N/A	CAMK1D,CAMK2A,CAMK2D,CAMK4,KCNN4,NTRK2,PIK3CG,PIK3R2,PIK3R3,PLCB1,PLCG2,PRKAR2B,PRKCA,PRKCG,PRKCQ
Human Embryonic Stem Cell Pluripotency	1.49	0.135	#N/A	BMP6,FGFR1,FOXO1,GNAI1,GNAO1,GNG11,GNG2,GNG4,GNG7,HNF1A,LEF1,NTRK2,PDGFA,PDGFC,PIK3CG,PIK3R2,PIK3R3,SMAD3,TCF4,TCF7L2,TGFB2,WNT5B
Sumoylation Pathway	1.48	0.149	#N/A	AR,CDH1,ETS1,JUN,MDM2,MYB,NFKB1,NFKBIA,PCNA,RANBP2,RHOB,RHOC,RHOH,RND3,ZEB1
IL-17A Signaling in Airway Cells	1.47	0.164	#N/A	CCL20,CXCL1,CXCL5,IL17RB,IL6,NFKB1,NFKBIA,NFKBID,PIK3CG,PIK3R2,PIK3R3
Role of p14/p19ARF in Tumor Suppression	1.47	0.214	#N/A	CDKN2A,E2F1,MDM2,PIK3CG,PIK3R2,PIK3R3
B Cell Activating Factor Signaling	1.47	0.186	#N/A	JUN,NFATC1,NFATC2,NFKB1,NFKBIA,NFKBID,TNFRSF13B,TRAF1
Gustation Pathway	1.47	0.134	#N/A	ADCY3,ADCY9,CACNG2,GNG11,GNG2,GNG4,GNG7,MPPE1,P2RX1,P2RX7,P2RY14,P2RY6,P2RY8,PDE3B,PDE4D,PDE5A,PDE7B,PKD2L1,PRKAR2B,SMPDL3A,SMPDL3B,TULP2
UVC-Induced MAPK Signaling	1.46	0.176	#N/A	JUN,PRKCA,PRKCG,PRKCQ,RALA,RASD1,RASD2,RRAS2,SMPD3
Factors Promoting Cardiogenesis in Vertebrates	1.46	0.137	#N/A	BMP6,CAMK2A,CAMK2D,CCND1,CREB5,GATA4,HNF1A,LEF1,MEF2C,MYC,PLCB1,PLCG2,PRKCA,PRKCG,PRKCQ,ROCK2,TCF4,TCF7L2,TGFB2,WNT5B
Neurotrophin/TRK Signaling	1.45	0.158	#N/A	CREB5,GAB1,JUN,NTRK2,PIK3CG,PIK3R2,PIK3R3,RALA,RASD1,RASD2,RRAS2,SPRY1
Neuroprotective Role of THOP1 in Alzheimer's Disease	1.44	0.144	#N/A	CFD,CTSG,DPP4,ECE1,F11,GZMA,GZMB,HTRA1,IFNG,KLK4,MME,MMP9,PRKAR2B,PRSS21,PRSS3,TPSAB1/TPSB2
Agrin Interactions at Neuromuscular Junction	1.43	0.162	#N/A	ACTB,ACTG2,CTTN,JUN,LAMB1,PAK1,PAK5,RALA,RASD1,RASD2,RRAS2
Gαs Signaling	1.43	0.142	#N/A	ADCY3,ADCY9,CHRM3,CNR1,CREB5,GNAI1,GNAO1,GNG11,GNG2,GNG4,GNG7,HCK,PRKAR2B,RAPGEF2,RGS2,RYR2,VIPR2
tRNA Splicing	1.42	0.182	#N/A	MPPE1,PDE3B,PDE4D,PDE5A,PDE7B,SMPDL3A,SMPDL3B,TULP2
Triacylglycerol Biosynthesis	1.42	0.182	#N/A	ABHD5,AGPAT4,AGPAT5,DBT,ELOVL6,GPAT3,PLPP1,PLPP3
Chondroitin Sulfate Biosynthesis (Late Stages)	1.42	0.182	#N/A	CHST15,CHSY1,CHSY3,CSGALNACT1,HS3ST2,HS3ST3B1,SULT1C2,UST
Chondroitin Sulfate Biosynthesis	1.42	0.173	#N/A	CHST15,CHSY1,CHSY3,CSGALNACT1,HS3ST2,HS3ST3B1,SULT1C2,UST,XYLT1
Gap Junction Signaling	1.41	0.129	#N/A	ACTB,ACTG2,ADCY3,ADCY9,CTH,GJB2,GNAI1,LPAR1,PIK3CG,PIK3R2,PIK3R3,PLCB1,PLCG2,PRKAR2B,PRKCA,PRKCG,PRKCQ,RALA,RASD1,RASD2,RRAS2,TJP1,TJP2,TUBA1A,TUBB
Dermatan Sulfate Degradation (Metazoa)	1.41	0.267	#N/A	CEMIP,CEMIP2,GM2A,HEXB
Methylglyoxal Degradation III	1.41	0.267	#N/A	AKR1B1,AKR1C1/AKR1C2,AKR1C3,PTGR1
Mouse Embryonic Stem Cell Pluripotency	1.41	0.146	#N/A	HNF1A,ID2,ID3,LEF1,LIF,MYC,PIK3CG,PIK3R2,PIK3R3,RALA,RASD1,RASD2,RRAS2,TCF4,TCF7L2
Salvage Pathways of Pyrimidine Deoxyribonucleotides	1.41	0.333	#N/A	APOBEC3A,CDA,TK1
Heme Degradation	1.38	0.5	#N/A	BLVRB,HMOX1
Phenylethylamine Degradation I	1.38	0.5	#N/A	ALDH2,AOC3
Melatonin Degradation II	1.38	0.5	#N/A	MAOB,SMOX
Cell Cycle Regulation by BTG Family Proteins	1.38	0.189	#N/A	BTG2,CCND1,E2F1,E2F7,E2F8,PPP2R2B,PPP2R3A
PKCθ Signaling in T Lymphocytes	1.36	0.118	#N/A	CACNG2,CAMK2A,CAMK2D,CARD11,CD247,CD28,CD3D,CD3E,CD3G,CD80,CD86,FYN,HLA-DMB,HLA-DPA1,HLA-DPB1,HLA-DQA1,HLA-DQB1,HLA-DQB2,HLA-DRA,HLA-DRB1,HLA-DRB5,JUN,MALT1,MAP3K13,NFATC1,NFATC2,NFKB1,NFKBIA,NFKBID,PIK3CG,PIK3R2,PIK3R3,PLCG2,PRKCQ,RALA,RASD1,RASD2,RRAS2,VAV2
Fatty Acid α-oxidation	1.32	0.25	#N/A	ALDH1A1,ALDH1A2,ALDH2,PTGS2
nNOS Signaling in Neurons	1.32	0.174	#N/A	CALM1 (includes others),CAMK2A,CAMK4,NOS1AP,PRKCA,PRKCG,PRKCQ,RASD1
Glutathione Redox Reactions I	1.32	0.217	#N/A	CLIC2,GPX3,MGST1,MGST3,PTGES
Calcium Signaling	1.31	0.125	#N/A	ATP2B4,ATP2C1,CACNG2,CALM1 (includes others),CAMK1D,CAMK2A,CAMK2D,CAMK4,CHRNA7,CREB5,HDAC9,MEF2C,MYL6B,MYL9,MYO18B,NFATC1,NFATC2,PRKAR2B,RCAN2,RYR2,SLC8A1,SLC8A2,TNNI2,TNNT1,TP63,TPM2
PXR/RXR Activation	1.3	0.159	#N/A	ABCB1,ALAS1,ALDH1A1,FOXO1,IL6,INSR,PAPSS2,PRKAR2B,SCD,TNF
Activation of IRF by Cytosolic Pattern Recognition Receptors	1.3	0.159	#N/A	DDX58,IFIT2,IL10,IL6,ISG15,JUN,NFKB1,NFKBIA,NFKBID,TNF
Role of PI3K/AKT Signaling in the Pathogenesis of Influenza	1.3	0.159	#N/A	CCL5,GNAI1,IFNG,NFKB1,NFKBIA,NFKBID,PIK3CG,PIK3R2,PIK3R3,PLAC8
Wnt/Ca+ pathway	1.3	0.159	#N/A	CAMK2A,CREB5,NFATC1,NFATC2,NFKB1,PLCB1,PLCG2,PRKCA,ROR1,WNT5B
Apelin Cardiomyocyte Signaling Pathway	1.29	0.143	#N/A	GNAI1,MYL6B,MYL9,PIK3CG,PIK3R2,PIK3R3,PLCB1,PLCG2,PRKCA,PRKCG,PRKCQ,SLC8A1,SLC8A2,SLC9A1
Dermatan Sulfate Biosynthesis	1.28	0.164	#N/A	CHST15,CHSY1,CHSY3,CSGALNACT1,HS3ST2,HS3ST3B1,SULT1C2,UST,XYLT1
Synaptic Long Term Potentiation	1.26	0.135	#N/A	CALM1 (includes others),CAMK2A,CAMK2D,CAMK4,CREB5,PLCB1,PLCG2,PPP1R14A,PPP1R14C,PRKAR2B,PRKCA,PRKCG,PRKCQ,RALA,RASD1,RASD2,RRAS2
NAD Signaling Pathway	1.25	0.131	#N/A	AIFM1,BMP6,EIF2AK3,ERN1,HSPD1,LDHB,LDHC,NAMPT,NFKB1,NMRK2,PARP16,PARP8,PIK3CG,PIK3R2,PIK3R3,RYR2,SLC12A8,SOD2,TGFB2
Tumoricidal Function of Hepatic Natural Killer Cells	1.25	0.208	#N/A	AIFM1,GZMB,LYVE1,PRF1,SERPINB9
Leptin Signaling in Obesity	1.24	0.151	#N/A	ADCY3,ADCY9,AGRP,FOXO1,PDE3B,PIK3CG,PIK3R2,PIK3R3,PLCB1,PLCG2,PRKAR2B
CD28 Signaling in T Helper Cells	1.23	0.117	#N/A	CALM1 (includes others),CAMK4,CARD11,CD247,CD28,CD3D,CD3E,CD3G,CD80,CD86,CTLA4,FYN,HLA-DMB,HLA-DPA1,HLA-DPB1,HLA-DQA1,HLA-DQB1,HLA-DQB2,HLA-DRA,HLA-DRB1,HLA-DRB5,ITK,JUN,MALT1,NFATC1,NFATC2,NFKB1,NFKBIA,NFKBID,PAK1,PIK3CG,PIK3R2,PIK3R3,PRKCQ
Role of MAPK Signaling in Promoting the Pathogenesis of Influenza	1.23	0.138	#N/A	ABHD3,ATP6V0D2,BCL2,JUN,NFKB1,NFKBIA,NFKBID,PLA2G4A,PLA2G7,PRKCA,PTGS2,RALA,RASD1,RASD2,RRAS2
Primary Immunodeficiency Signaling	1.22	0.167	#N/A	CD3D,CD3E,CD79A,CD8A,ICOS,IGLL1/IGLL5,IL7R,TNFRSF13B
Pyridoxal 5'-phosphate Salvage Pathway	1.22	0.154	#N/A	CDK1,CDK6,GRK5,NEK2,PAK1,PAK5,PLK1,PRKCQ,PRKX,SGK1
FcγRIIB Signaling in B Lymphocytes	1.2	0.145	#N/A	CACNG2,CD79A,CD79B,FCGR2B,PIK3CG,PIK3R2,PIK3R3,PLCG2,RALA,RASD1,RASD2,RRAS2
CD40 Signaling	1.18	0.152	#N/A	FCER2,JUN,NFKB1,NFKBIA,NFKBID,PIK3CG,PIK3R2,PIK3R3,PTGS2,TRAF1
Protein Citrullination	1.18	0.4	#N/A	PADI2,PADI4
Creatine-phosphate Biosynthesis	1.18	0.4	#N/A	CKB,MAP4K4
Pyruvate Fermentation to Lactate	1.18	0.4	#N/A	LDHB,LDHC
Serine Biosynthesis	1.18	0.4	#N/A	PHGDH,PSAT1
Glycerol Degradation I	1.18	0.4	#N/A	GK,GPD1
NAD biosynthesis II (from tryptophan)	1.17	0.273	#N/A	IDO1,KYNU,TDO2
Intrinsic Prothrombin Activation Pathway	1.17	0.171	#N/A	COL1A1,COL1A2,F11,F13A1,KLK4,PROC,THBD
Tight Junction Signaling	1.16	0.124	#N/A	ACTB,ACTG2,AFDN,CLDN1,CLDN12,CNKSR3,JUN,MYL6B,MYL9,MYO18B,NFKB1,PPP2R2B,PPP2R3A,PRKAR2B,RAB13,TGFB2,TIAM1,TJP1,TJP2,TJP3,TNF,VCL
1D-myo-inositol Hexakisphosphate Biosynthesis II (Mammalian)	1.16	0.222	#N/A	INPP5A,INPP5F,ITPKB,SYNJ2
D-myo-inositol (1,3,4)-trisphosphate Biosynthesis	1.16	0.222	#N/A	INPP5A,INPP5F,ITPKB,SYNJ2
Androgen Signaling	1.15	0.125	#N/A	AR,CACNG2,CALM1 (includes others),CAMK4,CCND1,DNAJB1,GNAI1,GNAO1,GNG11,GNG2,GNG4,GNG7,HSP90AA1,JUN,NFKB1,PRKAR2B,PRKCA,PRKCG,PRKCQ,SMAD3,TAF4B
Role of JAK1 and JAK3 in γc Cytokine Signaling	1.15	0.149	#N/A	IL15,IL21R,IL7R,PIK3CG,PIK3R2,PIK3R3,RALA,RASD1,RASD2,RRAS2
D-myo-inositol-5-phosphate Metabolism	1.13	0.122	#N/A	ACP5,ALPL,CDC25C,DUSP16,DUSP4,DUSP6,EPHX2,EYA4,INPP5F,PALD1,PAWR,PLCB1,PLCG2,PPP1R13B,PPP1R14A,PPP1R14C,PPP1R16B,PPP2R2B,PPP2R3A,PTPN13,PTPN22,PTPRM,TNS3
Type II Diabetes Mellitus Signaling	1.13	0.127	#N/A	ACSL3,ACSL4,ADIPOR2,CACNG2,CD36,INSR,NFKB1,NFKBIA,NFKBID,PIK3CG,PIK3R2,PIK3R3,PPARG,PRKCA,PRKCG,PRKCQ,SLC27A4,SMPD3,TNF
3-phosphoinositide Biosynthesis	1.13	0.121	#N/A	ACP5,ALPL,CDC25C,DUSP16,DUSP4,DUSP6,EPHX2,EYA4,INPP5F,PALD1,PAWR,PIK3CG,PIK3R2,PIK3R3,PPP1R13B,PPP1R14A,PPP1R14C,PPP1R16B,PPP2R2B,PPP2R3A,PTPN13,PTPN22,PTPRM,TNS3
4-1BB Signaling in T Lymphocytes	1.11	0.176	#N/A	JUN,NFKB1,NFKBIA,NFKBID,TNFRSF9,TRAF1
Xenobiotic Metabolism CAR Signaling Pathway	1.09	0.123	#N/A	ABCB1,ALDH1A1,ALDH1A2,ALDH2,CHST15,CITED2,GSTO2,HS3ST2,HS3ST3B1,HSP90AA1,HSP90B1,MGST1,MGST3,NRIP1,PPP2R2B,PPP2R3A,PRKCA,PRKCG,PRKCQ,SULT1C2,UST
The Visual Cycle	1.08	0.211	#N/A	AKR1C3,DHRS3,DHRS9,RBP1
Hematopoiesis from Multipotent Stem Cells	1.07	0.25	#N/A	CSF1,CSF2,IL15
D-myo-inositol (1,4,5,6)-Tetrakisphosphate Biosynthesis	1.07	0.122	#N/A	ACP5,ALPL,CDC25C,DUSP16,DUSP4,DUSP6,EPHX2,EYA4,INPP5F,PALD1,PAWR,PPP1R13B,PPP1R14A,PPP1R14C,PPP1R16B,PPP2R2B,PPP2R3A,PTPN13,PTPN22,PTPRM,TNS3
D-myo-inositol (3,4,5,6)-tetrakisphosphate Biosynthesis	1.07	0.122	#N/A	ACP5,ALPL,CDC25C,DUSP16,DUSP4,DUSP6,EPHX2,EYA4,INPP5F,PALD1,PAWR,PPP1R13B,PPP1R14A,PPP1R14C,PPP1R16B,PPP2R2B,PPP2R3A,PTPN13,PTPN22,PTPRM,TNS3
Sphingosine-1-phosphate Signaling	1.07	0.13	#N/A	ADCY3,ADCY9,GNAI1,PDGFA,PDGFC,PIK3CG,PIK3R2,PIK3R3,PLCB1,PLCG2,RHOB,RHOC,RHOH,RND3,SMPD3
Stearate Biosynthesis I (Animals)	1.06	0.154	#N/A	ACOT1,ACOT7,ACSL3,ACSL4,DBT,ELOVL6,PTGR1,SLC27A4
Glutamine Biosynthesis I	1.05	1	#N/A	GLUL
Glutamate Removal from Folates	1.05	1	#N/A	GGH
Threonine Degradation II	1.05	1	#N/A	GCAT
L-cysteine Degradation II	1.05	1	#N/A	CTH
FLT3 Signaling in Hematopoietic Progenitor Cells	1.04	0.139	#N/A	CREB5,FLT3,PIK3CG,PIK3R2,PIK3R3,RALA,RASD1,RASD2,RPS6KA6,RRAS2,STAT4
UDP-N-acetyl-D-glucosamine Biosynthesis II	1.03	0.333	#N/A	GFPT2,UAP1
3-phosphoinositide Degradation	1.02	0.12	#N/A	ACP5,ALPL,CDC25C,DUSP16,DUSP4,DUSP6,EPHX2,EYA4,INPP5F,PALD1,PAWR,PPP1R13B,PPP1R14A,PPP1R14C,PPP1R16B,PPP2R2B,PPP2R3A,PTPN13,PTPN22,PTPRM,SYNJ2,TNS3
NGF Signaling	1.02	0.128	#N/A	CREB5,GAB1,MAP3K13,NFKB1,PIK3CG,PIK3R2,PIK3R3,PLCG2,RALA,RASD1,RASD2,ROCK2,RPS6KA6,RRAS2,SMPD3
mTOR Signaling	1.02	0.118	#N/A	EIF4A3,HMOX1,INSR,PDGFC,PIK3CG,PIK3R2,PIK3R3,PLD1,PLD3,PPP2R2B,PPP2R3A,PRKCA,PRKCG,PRKCQ,RALA,RASD1,RASD2,RHOB,RHOC,RHOH,RND3,RPS23,RPS6KA6,RRAS2
Role of BRCA1 in DNA Damage Response	1.02	0.138	#N/A	ACTB,BRCA2,BRIP1,E2F1,E2F7,E2F8,GADD45A,IFNG,MDC1,PLK1,RAD51
Phospholipases	1.01	0.145	#N/A	ABHD3,HMOX1,LPL,PLA2G4A,PLA2G7,PLCB1,PLCG2,PLD1,PLD3
Growth Hormone Signaling	1.01	0.141	#N/A	A2M,IGF1R,PIK3CG,PIK3R2,PIK3R3,PLCG2,PRKCA,PRKCG,PRKCQ,RPS6KA6
Sirtuin Signaling Pathway	1.01	0.113	#N/A	ABCA1,ARG2,BCL2L11,CDH1,CXCL8,DUSP6,E2F1,EPAS1,FOXO1,GADD45A,GADD45B,GADD45G,GLUD1,JUN,LDHB,LDHC,MAP1LC3C,MYC,NAMPT,NDRG1,NDUFS3,NFKB1,NR1H3,PDK1,PFKFB3,PPARG,SLC2A1,SOD2,TNF,TOMM40,TSPO,TUBA1A
Communication between Innate and Adaptive Immune Cells	1.01	0.114	#N/A	CCL3,CCL4,CCL5,CD247,CD28,CD3D,CD3E,CD3G,CD79A,CD79B,CD80,CD83,CD86,CD8A,CSF2,CXCL8,HLA-DRA,HLA-DRB1,HLA-DRB5,IFNG,IL10,IL15,IL1A,IL1B,IL1RN,IL36RN,IL6,TLR4,TNF,TNFRSF13B
T Helper Cell Differentiation	0.991	0.114	#N/A	CD247,CD28,CD3D,CD3E,CD3G,CD80,CD86,FOXP3,GATA3,HLA-DMB,HLA-DPA1,HLA-DPB1,HLA-DQA1,HLA-DQB1,HLA-DQB2,HLA-DRA,HLA-DRB1,HLA-DRB5,ICOS,IFNG,IL10,IL12RB1,IL12RB2,IL18R1,IL21R,IL6,STAT4,TNF
Histamine Degradation	0.987	0.231	#N/A	ALDH1A1,ALDH1A2,ALDH2
Ephrin B Signaling	0.983	0.139	#N/A	EPHB1,GNAI1,GNAO1,GNG11,GNG2,GNG4,GNG7,PAK1,ROCK2,VAV2
Hypoxia Signaling in the Cardiovascular System	0.983	0.139	#N/A	CREB5,EDN1,HSP90AA1,HSP90B1,JUN,MDM2,NFKBIA,NFKBID,UBE2C,UBE2T
Notch Signaling	0.975	0.162	#N/A	ADAM17,DTX1,HES1,HEY1,JAG1,MAML3
JAK/Stat Signaling	0.959	0.134	#N/A	IL6,JUN,NFKB1,PIK3CG,PIK3R2,PIK3R3,RALA,RASD1,RASD2,RRAS2,STAT4
Phagosome Maturation	0.947	0.121	#N/A	ATP6V0D2,CTSA,CTSB,CTSC,CTSG,CTSK,CTSL,CTSW,CTSZ,HLA-DRA,HLA-DRB1,HLA-DRB5,NCF1,PRDX1,RAB7A,RAB7B,TUBA1A,TUBB
CNTF Signaling	0.917	0.143	#N/A	PIK3CG,PIK3R2,PIK3R3,RALA,RASD1,RASD2,RPS6KA6,RRAS2
iCOS-iCOSL Signaling in T Helper Cells	0.917	0.111	#N/A	CALM1 (includes others),CAMK2A,CAMK2D,CAMK4,CD247,CD28,CD3D,CD3E,CD3G,CD80,CD86,HLA-DMB,HLA-DPA1,HLA-DPB1,HLA-DQA1,HLA-DQB1,HLA-DQB2,HLA-DRA,HLA-DRB1,HLA-DRB5,ICOS,ITK,NFATC1,NFATC2,NFKB1,NFKBIA,NFKBID,PIK3CG,PIK3R2,PIK3R3,PRKCQ
Serotonin Degradation	0.917	0.143	#N/A	ALDH1A1,ALDH1A2,ALDH2,CSGALNACT1,DHRS9,LARGE1,MAOB,SMOX
Wnt/β-catenin Signaling	0.917	0.118	#N/A	CCND1,CDH1,CDKN2A,GNAO1,HNF1A,JUN,LEF1,MDM2,MMP7,MYC,PPP2R2B,PPP2R3A,RUVBL2,SOX4,SOX5,TCF4,TCF7L2,TGFB2,TLE1,WNT5B
Graft-versus-Host Disease Signaling	0.914	0.114	#N/A	CD247,CD28,CD3D,CD3E,CD3G,CD80,CD86,GZMB,HLA-DMB,HLA-DPA1,HLA-DPB1,HLA-DQA1,HLA-DQB1,HLA-DQB2,HLA-DRA,HLA-DRB1,HLA-DRB5,IFNG,IL1A,IL1B,IL1RN,IL36RN,IL6,PRF1,TNF
DNA Double-Strand Break Repair by Homologous Recombination	0.914	0.214	#N/A	ABL1,BRCA2,RAD51
Fatty Acid Activation	0.914	0.214	#N/A	ACSL3,ACSL4,SLC27A4
Choline Biosynthesis III	0.914	0.214	#N/A	HMOX1,PLD1,PLD3
Leukotriene Biosynthesis	0.914	0.214	#N/A	LTA4H,LTC4S,MGST3
Phenylalanine Degradation IV (Mammalian, via Side Chain)	0.914	0.214	#N/A	ALDH2,MAOB,SMOX
Superpathway of Serine and Glycine Biosynthesis I	0.91	0.286	#N/A	PHGDH,PSAT1
Glycogen Biosynthesis II (from UDP-D-Glucose)	0.91	0.286	#N/A	GBE1,GYS1
FGF Signaling	0.903	0.131	#N/A	CREB5,FGF10,FGF13,FGF18,FGFR1,GAB1,MET,PIK3CG,PIK3R2,PIK3R3,PRKCA
CDP-diacylglycerol Biosynthesis I	0.9	0.182	#N/A	ABHD5,AGPAT4,AGPAT5,GPAT3
BMP signaling pathway	0.876	0.129	#N/A	BMP6,CAMK4,GREM1,JUN,NFKB1,PRKAR2B,RALA,RASD1,RASD2,RRAS2,RUNX2
Nur77 Signaling in T Lymphocytes	0.87	0.111	#N/A	BCL2,CALM1 (includes others),CAMK4,CD247,CD28,CD3D,CD3E,CD3G,CD80,CD86,HDAC9,HLA-DMB,HLA-DPA1,HLA-DPB1,HLA-DQA1,HLA-DQB1,HLA-DQB2,HLA-DRA,HLA-DRB1,HLA-DRB5,NFATC1,NR4A1,PCNA,PDK1,PRKCA,PRKCG,PRKCQ,TNFSF10
Necroptosis Signaling Pathway	0.87	0.118	#N/A	AXL,BIRC3,CAMK2A,CAMK2D,GLUD1,GLUL,MDM2,MERTK,MLKL,NLRP3,PELI1,PLA2G4A,TLR4,TNF,TNFRSF10B,TNFSF10,TOMM40,TSPO
Cellular Effects of Sildenafil (Viagra)	0.854	0.118	#N/A	ACTB,ACTG2,ADCY3,ADCY9,CACNG2,CALM1 (includes others),CAMK4,KCNN4,MYL6B,MYL9,MYO18B,PDE3B,PDE4D,PDE5A,PLCB1,PLCG2,PRKAR2B
GPCR-Mediated Nutrient Sensing in Enteroendocrine Cells	0.848	0.122	#N/A	ADCY3,ADCY9,CACNG2,GNAI1,GNG11,GNG2,GNG4,GNG7,PLCB1,PLCG2,PRKAR2B,PRKCA,PRKCG,PRKCQ
Superpathway of D-myo-inositol (1,4,5)-trisphosphate Metabolism	0.845	0.174	#N/A	INPP5A,INPP5F,ITPKB,SYNJ2
TGF-β Signaling	0.842	0.125	#N/A	BCL2,JUN,RALA,RASD1,RASD2,RRAS2,RUNX2,RUNX3,SERPINE1,SMAD3,TGFB2,VDR
Sphingomyelin Metabolism	0.81	0.25	#N/A	SGMS2,SMPD3
Dopamine-DARPP32 Feedback in cAMP Signaling	0.799	0.113	#N/A	ADCY3,ADCY9,CACNG2,CALM1 (includes others),CAMK4,CREB5,GNAI1,KCNJ15,KCNJ2,PAWR,PLCB1,PLCG2,PPP1R14A,PPP1R14C,PPP2R2B,PPP2R3A,PRKAR2B,PRKCA,PRKCG,PRKCQ
Phosphatidylglycerol Biosynthesis II (Non-plastidic)	0.796	0.167	#N/A	ABHD5,AGPAT4,AGPAT5,GPAT3
Tryptophan Degradation III (Eukaryotic)	0.796	0.167	#N/A	CA1,IDO1,KYNU,TDO2
Synaptic Long Term Depression	0.783	0.112	#N/A	ABHD3,CACNG2,CRH,CTH,GNAI1,GNAO1,IGF1R,PLA2G4A,PLA2G7,PLCB1,PLCG2,PPP2R2B,PPP2R3A,PRKCA,PRKCG,PRKCQ,RALA,RASD1,RASD2,RRAS2,RYR2
Serotonin Receptor Signaling	0.78	0.143	#N/A	ADCY3,ADCY9,GCH1,HTR1E,MAOB,SMOX
Coronavirus Replication Pathway	0.78	0.143	#N/A	BAG3,CTSL,IFITM2,IFITM3,TUBA1A,TUBB
Epoxysqualene Biosynthesis	0.77	0.5	#N/A	FDFT1
Choline Degradation I	0.77	0.5	#N/A	CHDH
L-DOPA Degradation	0.77	0.5	#N/A	COMT
S-methyl-5-thio-α-D-ribose 1-phosphate Degradation	0.77	0.5	#N/A	APIP
4-hydroxyproline Degradation I	0.77	0.5	#N/A	HOGA1
Sulfate Activation for Sulfonation	0.77	0.5	#N/A	PAPSS2
Glycerol-3-phosphate Shuttle	0.77	0.5	#N/A	GPD1
Cysteine Biosynthesis/Homocysteine Degradation	0.77	0.5	#N/A	CTH
Glutamate Biosynthesis II	0.77	0.5	#N/A	GLUD1
Glutamate Degradation X	0.77	0.5	#N/A	GLUD1
IL-2 Signaling	0.764	0.131	#N/A	JUN,PIK3CG,PIK3R2,PIK3R3,RALA,RASD1,RASD2,RRAS2
Type I Diabetes Mellitus Signaling	0.757	0.106	#N/A	BCL2,CD247,CD28,CD3D,CD3E,CD3G,CD80,CD86,CPE,GZMB,HLA-DMB,HLA-DPA1,HLA-DPB1,HLA-DQA1,HLA-DQB1,HLA-DQB2,HLA-DRA,HLA-DRB1,HLA-DRB5,HSPD1,ICA1,IFNG,IL1B,IL1R1,IL1RAP,NFKB1,NFKBIA,NFKBID,PRF1,TNF
UVB-Induced MAPK Signaling	0.754	0.135	#N/A	JUN,PIK3CG,PIK3R2,PIK3R3,PRKCA,PRKCG,PRKCQ
NF-κB Signaling	0.747	0.104	#N/A	AZI2,CARD11,CD247,CD3D,CD3E,CD3G,FGFR1,FLT1,IGF1R,IL1A,IL1B,IL1R1,IL1R2,IL1RN,IL36RN,INSR,MALT1,MAP4K4,NFKB1,NFKBIA,NFKBID,NTRK2,PELI1,PIK3CG,PIK3R2,PIK3R3,PLCG2,PRKCQ,RALA,RASD1,RASD2,RRAS2,TLR4,TNF,TNFRSF11A,TNFSF11
BAG2 Signaling Pathway	0.74	0.123	#N/A	ANXA2,CHRNA7,CTSB,HSP90AA1,HSPA1A/HSPA1B,HSPA5,MDM2,MYC,NFKB1,PSME4
Cdc42 Signaling	0.733	0.105	#N/A	BAIAP2,CD247,CD3D,CD3E,CD3G,DIAPH3,EXOC7,FNBP1L,HLA-DMB,HLA-DPA1,HLA-DPB1,HLA-DQA1,HLA-DQB1,HLA-DQB2,HLA-DRA,HLA-DRB1,HLA-DRB5,IQGAP3,ITGA2,ITGA6,ITGA7,ITGAD,ITGB3,ITGB4,ITGB5,ITGB8,ITK,JUN,MYL6B,MYL9,PAK1,RALA,VAV2
Granzyme A Signaling	0.726	0.176	#N/A	GZMA,HMGB2,PRF1
D-myo-inositol (1,4,5)-trisphosphate Degradation	0.726	0.176	#N/A	INPP5A,INPP5F,SYNJ2
GDP-glucose Biosynthesis	0.726	0.222	#N/A	HK2,PGM1
CREB Signaling in Neurons	0.717	0.0998	#N/A	ACKR3,ADCY3,ADCY9,ADGRB3,ADGRE2,ADGRG5,ADGRV1,BMP6,C5AR2,CACNG2,CALM1 (includes others),CAMK2A,CAMK2D,CAMK4,CHRM3,CNR1,CREB5,CYSLTR2,FGFR1,FLT1,FPR2,GNAI1,GNAO1,GNG11,GNG2,GNG4,GNG7,GPR137B,GPR141,GPR183,GPRC5A,GRIK5,HRH1,HTR1E,IGF1R,INSR,LGR4,LPAR1,LPAR3,NTRK2,OPRK1,P2RY14,P2RY6,PIK3CG,PIK3R2,PIK3R3,PLCB1,PLCG2,PRKAR2B,PRKCA,PRKCG,PRKCQ,RALA,RASD1,RASD2,RRAS2,TGFB2,TNFRSF11A,VIPR2
Apelin Liver Signaling Pathway	0.708	0.154	#N/A	COL1A1,COL1A2,EDN1,TNF
IL-9 Signaling	0.706	0.143	#N/A	NFKB1,PIK3CG,PIK3R2,PIK3R3,TNF
Apelin Adipocyte Signaling Pathway	0.695	0.12	#N/A	ADCY3,ADCY9,CLIC2,GNAI1,GPX3,MGST1,MGST3,NCF1,PRKAR2B,PTGES
Mitochondrial L-carnitine Shuttle Pathway	0.674	0.167	#N/A	ACSL3,ACSL4,SLC27A4
Regulation of eIF4 and p70S6K Signaling	0.672	0.109	#N/A	EIF4A3,ITGA2,ITGA6,ITGA7,ITGAD,ITGB3,ITGB4,ITGB5,ITGB8,PIK3CG,PIK3R2,PIK3R3,PPP2R2B,PPP2R3A,RALA,RASD1,RASD2,RPS23,RRAS2
TWEAK Signaling	0.672	0.139	#N/A	BIRC3,NFKB1,NFKBIA,NFKBID,TRAF1
Ethanol Degradation II	0.666	0.148	#N/A	ALDH1A1,ALDH1A2,ALDH2,DHRS9
Th17 Activation Pathway	0.658	0.104	#N/A	AHR,BATF,CCL20,CD247,CD3D,CD3E,CD3G,CSF2,DEFB1,FOXP3,HSP90AA1,HSP90B1,IFNG,IL10,IL12RB1,IL12RB2,IL1B,IL1R1,IL21R,IL23A,IL6,IRAK2,IRF4,NFATC1,NFATC2,NFKB1,STAT4
Reelin Signaling in Neurons	0.656	0.112	#N/A	AFDN,APOE,BLK,CAMK2A,CAMK2D,CNR1,FYN,HCK,PDK1,PDK4,PIK3CG,PIK3R2,PIK3R3,YES1
Glucose and Glucose-1-phosphate Degradation	0.654	0.2	#N/A	HK2,PGM1
Calcium Transport I	0.654	0.2	#N/A	ATP2B4,ATP2C1
NAD Phosphorylation and Dephosphorylation	0.654	0.2	#N/A	ACP2,ACP5
Regulation Of The Epithelial Mesenchymal Transition In Development Pathway	0.654	0.118	#N/A	ADAM17,CDH1,HNF1A,JAG1,LEF1,NFKB1,SNAI1,TCF4,TCF7L2,WNT5B
Protein Ubiquitination Pathway	0.652	0.104	#N/A	BIRC3,CDC20,CRYAB,DNAJA1,DNAJB1,DNAJB4,DNAJC27,DNAJC5B,HSP90AA1,HSP90B1,HSPA1A/HSPA1B,HSPA5,HSPB1,HSPB7,HSPD1,HSPH1,IFNG,MDM2,NEDD4L,UBE2C,UBE2T,UCHL1,USP13,USP2,USP36,USP37,USP53,USP54
Ethanol Degradation IV	0.627	0.158	#N/A	ALDH1A1,ALDH1A2,ALDH2
DNA damage-induced 14-3-3σ Signaling	0.627	0.158	#N/A	CCNB1,CCNB2,CDK1
Regulation of IL-2 Expression in Activated and Anergic T Lymphocytes	0.623	0.103	#N/A	CALM1 (includes others),CAMK4,CARD11,CD247,CD28,CD3D,CD3E,CD3G,CD80,FYN,JUN,MALT1,NFATC1,NFATC2,NFKB1,NFKBIA,NFKBID,PLCG2,PRKCQ,RALA,RASD1,RASD2,RRAS2,SMAD3,TGFB2,TOB1,VAV2
Retinoic acid Mediated Apoptosis Signaling	0.618	0.123	#N/A	CRABP2,IFNG,PARP16,PARP8,TNFRSF10B,TNFRSF10D,TNFSF10
Maturity Onset Diabetes of Young (MODY) Signaling	0.613	0.117	#N/A	APOC1,APOE,APOL2,BLK,CACNG2,GAPDH,HNF1A,INSR,NFKB1
Uracil Degradation II (Reductive)	0.613	0.333	#N/A	DPYS
PRPP Biosynthesis I	0.613	0.333	#N/A	PRPS2
NADH Repair	0.613	0.333	#N/A	GAPDH
Tetrahydrobiopterin Biosynthesis I	0.613	0.333	#N/A	GCH1
Thymine Degradation	0.613	0.333	#N/A	DPYS
Biotin-carboxyl Carrier Protein Assembly	0.613	0.333	#N/A	ACACB
Tetrahydrobiopterin Biosynthesis II	0.613	0.333	#N/A	GCH1
Role of NANOG in Mammalian Embryonic Stem Cell Pluripotency	0.602	0.11	#N/A	BMP6,GAB1,GATA4,LIF,PIK3CG,PIK3R2,PIK3R3,RALA,RASD1,RASD2,RRAS2,TCL1A,WNT5B
Apelin Muscle Signaling Pathway	0.599	0.125	#N/A	GNAI1,GNAO1,GNG11,GNG2,GNG4,GNG7
γ-glutamyl Cycle	0.592	0.182	#N/A	GCLC,GCLM
Purine Nucleotides De Novo Biosynthesis II	0.592	0.182	#N/A	GART,PFAS
Retinol Biosynthesis	0.551	0.125	#N/A	AKR1C3,DHRS3,DHRS9,LPL,RBP1
Acyl-CoA Hydrolysis	0.538	0.167	#N/A	ACOT1,ACOT7
UDP-N-acetyl-D-galactosamine Biosynthesis II	0.538	0.167	#N/A	HK2,UAP1
BER pathway	0.538	0.167	#N/A	PCNA,POLB
Adipogenesis pathway	0.53	0.105	#N/A	CEBPD,DDIT3,EBF1,EGR2,EZH2,FABP4,FGFR1,FOXO1,HDAC9,LPL,PPARG,RBP1,SMAD3,TNF
Mechanisms of Viral Exit from Host Cells	0.524	0.122	#N/A	ACTB,ACTG2,PRKCA,PRKCG,PRKCQ
GPCR-Mediated Integration of Enteroendocrine Signaling Exemplified by an L Cell	0.51	0.111	#N/A	ADCY3,ADCY9,GAL,GNAI1,NMB,PLCB1,PLCG2,PRKAR2B
Retinoate Biosynthesis II	0.507	0.25	#N/A	RBP1
NAD Salvage Pathway II	0.507	0.136	#N/A	ACP2,ACP5,NMRK2
Branched-chain α-keto acid Dehydrogenase Complex	0.507	0.25	#N/A	DBT
Spermine and Spermidine Degradation I	0.507	0.25	#N/A	SMOX
Glutathione Redox Reactions II	0.507	0.25	#N/A	GLRX
Arginine Degradation I (Arginase Pathway)	0.507	0.25	#N/A	ARG2
Oxidized GTP and dGTP Detoxification	0.507	0.25	#N/A	RUVBL2
NAD Biosynthesis III	0.507	0.25	#N/A	NAMPT
White Adipose Tissue Browning Pathway	0.503	0.104	#N/A	ADCY3,ADCY9,CACNG2,CAMP,CREB5,FCER1A,FGFR1,LDHB,LDHC,PPARG,PRDM16,PRKAR2B,SLC16A1,THRB
Amyotrophic Lateral Sclerosis Signaling	0.502	0.105	#N/A	BCL2,BIRC3,CACNG2,GLUL,GRIK5,NEFL,PAK1,PDGFC,PIK3CG,PIK3R2,PIK3R3,SLC1A2
Dermatan Sulfate Biosynthesis (Late Stages)	0.499	0.119	#N/A	CHST15,HS3ST2,HS3ST3B1,SULT1C2,UST
Endocannabinoid Neuronal Synapse Pathway	0.498	0.103	#N/A	ADCY3,ADCY9,CACNG2,CNR1,GNAI1,GNAO1,GNG11,GNG2,GNG4,GNG7,MGLL,PLCB1,PLCG2,PRKAR2B,PTGS2
Glycogen Degradation III	0.489	0.154	#N/A	MGAM,PGM1
Cholesterol Biosynthesis I	0.489	0.154	#N/A	FDFT1,MSMO1
Cholesterol Biosynthesis II (via 24,25-dihydrolanosterol)	0.489	0.154	#N/A	FDFT1,MSMO1
Cholesterol Biosynthesis III (via Desmosterol)	0.489	0.154	#N/A	FDFT1,MSMO1
Induction of Apoptosis by HIV1	0.485	0.111	#N/A	BCL2,BIRC3,NFKB1,NFKBIA,NFKBID,TNF,TRAF1
EIF2 Signaling	0.474	0.0991	#N/A	ACTB,ACTG2,ATF3,BCL2,CCND1,DDIT3,EIF2AK3,EIF4A3,HSPA5,IGF1R,INSR,MYC,PIK3CG,PIK3R2,PIK3R3,RALA,RASD1,RASD2,RPS23,RRAS2,TRIB3
Apelin Cardiac Fibroblast Signaling Pathway	0.474	0.13	#N/A	IL6,SERPINE1,TGFB2
Pyrimidine Ribonucleotides Interconversion	0.471	0.121	#N/A	AK4,AK5,AK8,ENTPD7
Androgen Biosynthesis	0.446	0.143	#N/A	AKR1C3,HSD3B7
Systemic Lupus Erythematosus Signaling	0.445	0.0951	#N/A	C8A,C8B,C9,CAMK4,CD22,CD247,CD28,CD3D,CD3E,CD3G,CD79A,CD79B,CD80,CD86,FCGR1A,FCGR2B,FCGR3A/FCGR3B,IL10,IL1A,IL1B,IL1RN,IL36RN,IL6,JUN,NFATC1,NFATC2,PIK3CG,PIK3R2,PIK3R3,PIM2,PLCG2,RALA,RASD1,RASD2,RRAS2,SNRNP25,TNF
CD27 Signaling in Lymphocytes	0.439	0.109	#N/A	CD70,JUN,MAP3K13,NFKB1,NFKBIA,NFKBID
Heparan Sulfate Biosynthesis	0.429	0.106	#N/A	CHST15,EXT1,HS3ST2,HS3ST3B1,SULT1C2,UST,XYLT1
Tetrahydrofolate Salvage from 5,10-methenyltetrahydrofolate	0.429	0.2	#N/A	GART
Tetrapyrrole Biosynthesis II	0.429	0.2	#N/A	ALAS1
NAD Salvage Pathway III	0.429	0.2	#N/A	NMRK2
Lysine Degradation II	0.429	0.2	#N/A	AASS
Myo-inositol Biosynthesis	0.429	0.2	#N/A	INPP5F
Galactose Degradation I (Leloir Pathway)	0.429	0.2	#N/A	GALM
Lactose Degradation III	0.429	0.2	#N/A	PSAP
dTMP De Novo Biosynthesis	0.429	0.2	#N/A	TYMS
Pyrimidine Ribonucleotides De Novo Biosynthesis	0.421	0.114	#N/A	AK4,AK5,AK8,ENTPD7
Cell Cycle Control of Chromosomal Replication	0.419	0.107	#N/A	CDK1,CDK6,CDT1,MCM7,PCNA,TOP2A
Gluconeogenesis I	0.412	0.12	#N/A	FBP1,GAPDH,ME1
PFKFB4 Signaling Pathway	0.409	0.109	#N/A	CREB5,FBP1,HK2,PRKAR2B,TGFB2
nNOS Signaling in Skeletal Muscle Cells	0.389	0.106	#N/A	CACNG2,CALM1 (includes others),CAMK4,RYR2,SNTB1
Granzyme B Signaling	0.374	0.125	#N/A	GZMB,PRF1
Pregnenolone Biosynthesis	0.374	0.125	#N/A	CYP27A1,CYP7B1
Allograft Rejection Signaling	0.371	0.0942	#N/A	CD247,CD28,CD3D,CD3E,CD3G,CD80,CD86,GZMB,HLA-DMB,HLA-DPA1,HLA-DPB1,HLA-DQA1,HLA-DQB1,HLA-DQB2,HLA-DRA,HLA-DRB1,HLA-DRB5,IFNG,IL10,PRF1,TNF
Arginine Biosynthesis IV	0.369	0.167	#N/A	GLUD1
Trehalose Degradation II (Trehalase)	0.369	0.167	#N/A	HK2
Urea Cycle	0.369	0.167	#N/A	ARG2
Ceramide Biosynthesis	0.369	0.167	#N/A	SPTLC3
Arginine Degradation VI (Arginase 2 Pathway)	0.369	0.167	#N/A	ARG2
Pentose Phosphate Pathway (Non-oxidative Branch)	0.369	0.167	#N/A	TKTL1
Acetyl-CoA Biosynthesis I (Pyruvate Dehydrogenase Complex)	0.369	0.167	#N/A	DBT
Glycine Cleavage Complex	0.369	0.167	#N/A	GLDC
Zymosterol Biosynthesis	0.369	0.167	#N/A	MSMO1
Heparan Sulfate Biosynthesis (Late Stages)	0.367	0.102	#N/A	CHST15,EXT1,HS3ST2,HS3ST3B1,SULT1C2,UST
PCP pathway	0.351	0.1	#N/A	JUN,LGR4,NDP,ROCK2,RSPO3,WNT5B
RAN Signaling	0.343	0.118	#N/A	KPNA2,RANBP2
Superpathway of Cholesterol Biosynthesis	0.337	0.107	#N/A	FDFT1,HMGCS1,MSMO1
HIPPO signaling	0.323	0.0952	#N/A	PPP1R14A,PPP1R14C,PPP2R2B,PPP2R3A,RASSF6,SMAD3,TJP2,YWHAH
Thioredoxin Pathway	0.32	0.143	#N/A	TXN
Phosphatidylcholine Biosynthesis I	0.32	0.143	#N/A	CHKA
Glycoaminoglycan-protein Linkage Region Biosynthesis	0.32	0.143	#N/A	XYLT1
Oxidative Ethanol Degradation III	0.315	0.103	#N/A	ALDH1A1,ALDH1A2,ALDH2
Sonic Hedgehog Signaling	0.315	0.103	#N/A	CCNB1,CDK1,PRKAR2B
Histidine Degradation VI	0.314	0.111	#N/A	CYP7B1,HAL
GABA Receptor Signaling	0.309	0.0923	#N/A	ADCY3,ADCY9,AP1B1,CACNG2,DNM1,GNAI1,GNAO1,GNG11,GNG2,GNG4,GNG7,KCNN4
Calcium-induced T Lymphocyte Apoptosis	0.3	0.0905	#N/A	CALM1 (includes others),CAMK4,CD247,CD3D,CD3E,CD3G,HLA-DMB,HLA-DPA1,HLA-DPB1,HLA-DQA1,HLA-DQB1,HLA-DQB2,HLA-DRA,HLA-DRB1,HLA-DRB5,NFATC2,NR4A1,ORAI1,PRKCA,PRKCG,PRKCQ
Sucrose Degradation V (Mammalian)	0.279	0.125	#N/A	GALM
Phosphatidylethanolamine Biosynthesis II	0.279	0.125	#N/A	CHKA
Histidine Degradation III	0.279	0.125	#N/A	HAL
Superoxide Radicals Degradation	0.279	0.125	#N/A	SOD2
Mineralocorticoid Biosynthesis	0.279	0.125	#N/A	HSD3B7
Role of Lipids/Lipid Rafts in the Pathogenesis of Influenza	0.266	0.1	#N/A	IFNG,RSAD2
Valine Degradation I	0.266	0.1	#N/A	BCAT1,DBT
EGF Signaling	0.261	0.0909	#N/A	JUN,PIK3CG,PIK3R2,PIK3R3,PRKCA
Fatty Acid β-oxidation I	0.259	0.0938	#N/A	ACSL3,ACSL4,SLC27A4
Role of RIG1-like Receptors in Antiviral Innate Immunity	0.253	0.0909	#N/A	DDX58,NFKB1,NFKBIA,NFKBID
Sphingosine and Sphingosine-1-phosphate Metabolism	0.246	0.111	#N/A	SGPP1
Citrulline Biosynthesis	0.246	0.111	#N/A	ARG2
Leucine Degradation I	0.246	0.111	#N/A	BCAT1
Heme Biosynthesis II	0.246	0.111	#N/A	ALAS1
Glucocorticoid Biosynthesis	0.246	0.111	#N/A	HSD3B7
Circadian Rhythm Signaling	0.242	0.0909	#N/A	BHLHE41,CREB5,VIPR2
Cardiomyocyte Differentiation via BMP Receptors	0.225	0.0909	#N/A	GATA4,MEF2C
Embryonic Stem Cell Differentiation into Cardiac Lineages	0.218	0.1	#N/A	GATA4
Pentose Phosphate Pathway	0.218	0.1	#N/A	TKTL1
Dolichyl-diphosphooligosaccharide Biosynthesis	0.218	0.1	#N/A	ALG13
Assembly of RNA Polymerase I Complex	0.193	0.0909	#N/A	TAF1A
Ketogenesis	0.193	0.0909	#N/A	HMGCS1
Glycogen Degradation II	0.193	0.0909	#N/A	PGM1
Huntington's Disease Signaling	0	0.0833	#N/A	CREB5,DNAJB1,DNM1,GNG11,GNG2,GNG4,GNG7,HDAC9,HIP1,HSPA1A/HSPA1B,HSPA5,IGF1R,JUN,PIK3CG,PIK3R2,PIK3R3,PLCB1,PRKCA,PRKCG,PRKCQ,PSME4,SGK1,TGM2
Mitochondrial Dysfunction	0	0.0488	#N/A	ACO1,AIFM1,BCL2,CYB5A,LRRK2,MAOB,NDUFS3,SOD2
CCR5 Signaling in Macrophages	0	0.0764	#N/A	CACNG2,CALM1 (includes others),CAMK4,CCL3,CCL4,CCL5,CD247,CD3D,CD3E,CD3G,GNAI1,GNAO1,GNG11,GNG2,GNG4,GNG7,JUN,PLCG2,PRKCA,PRKCG,PRKCQ
Cytotoxic T Lymphocyte-mediated Apoptosis of Target Cells	0	0.0348	#N/A	BCL2,CD247,CD3D,CD3E,CD3G,GZMB,PRF1
CTLA4 Signaling in Cytotoxic T Lymphocytes	0	0.0706	#N/A	AP1B1,AP1S3,CD247,CD28,CD3D,CD3E,CD3G,CD80,CD86,CD8A,CTLA4,FYN,PIK3CG,PIK3R2,PIK3R3,PPP2R2B,PPP2R3A,PTPN22
Lipid Antigen Presentation by CD1	0	0.0417	#N/A	AP1B1,CD1A,CD1B,CD247,CD3D,CD3E,CD3G,PSAP
Polyamine Regulation in Colon Cancer	0	0.0833	#N/A	MYC,PPARG,PSME4,TCF4,TCF7L2
Role of Oct4 in Mammalian Embryonic Stem Cell Pluripotency	0	0.0444	#N/A	JARID2,SPP1
Basal Cell Carcinoma Signaling	0	0.0857	#N/A	BMP6,HNF1A,LEF1,TCF4,TCF7L2,WNT5B
Autoimmune Thyroid Disease Signaling	0	0.0848	#N/A	CD247,CD28,CD3D,CD3E,CD3G,CD80,CD86,GZMB,HLA-DMB,HLA-DPA1,HLA-DPB1,HLA-DQA1,HLA-DQB1,HLA-DQB2,HLA-DRA,HLA-DRB1,HLA-DRB5,IL10,PRF1
Role of Wnt/GSK-3β Signaling in the Pathogenesis of Influenza	0	0.0811	#N/A	HNF1A,IFNG,LEF1,TCF4,TCF7L2,WNT5B
Antiproliferative Role of TOB in T Cell Signaling	0	0.0443	#N/A	CCNA2,CD247,CD28,CD3D,CD3E,CD3G,SMAD3,TGFB2,TOB1
OX40 Signaling Pathway	0	0.0811	#N/A	BCL2,CD247,CD3D,CD3E,CD3G,HLA-DMB,HLA-DPA1,HLA-DPB1,HLA-DQA1,HLA-DQB1,HLA-DQB2,HLA-DRA,HLA-DRB1,HLA-DRB5,JUN,NFKB1,NFKBIA,NFKBID
Assembly of RNA Polymerase II Complex	0	0.02	#N/A	TAF4B
Mismatch Repair in Eukaryotes	0	0.0625	#N/A	PCNA
Spliceosomal Cycle	0	0.0408	#N/A	BCAS2,EIF4A3
Role of JAK1, JAK2 and TYK2 in Interferon Signaling	0	0.0769	#N/A	IFNG,NFKB1
Role of JAK2 in Hormone-like Cytokine Signaling	0	0.0312	#N/A	PRLR
Role of JAK family kinases in IL-6-type Cytokine Signaling	0	0.08	#N/A	IL6,OSM
Hematopoiesis from Pluripotent Stem Cells	0	0.0569	#N/A	CD247,CD3D,CD3E,CD3G,CD8A,CSF1,CSF2,CXCL8,IL10,IL1A,IL6,LIF
Transcriptional Regulatory Network in Embryonic Stem Cells	0	0.0185	#N/A	GATA4
Netrin Signaling	0	0.0833	#N/A	ABLIM1,CACNG2,NFATC1,NFATC2,PRKAR2B,RYR2
Bupropion Degradation	0	0.0417	#N/A	CYP1B1
Thyroid Hormone Metabolism II (via Conjugation and/or Degradation)	0	0.0625	#N/A	CSGALNACT1,LARGE1
Nicotine Degradation III	0	0.06	#N/A	CSGALNACT1,CYP1B1,LARGE1
Glutaryl-CoA Degradation	0	0.0588	#N/A	CA1
Isoleucine Degradation I	0	0.0588	#N/A	BCAT1
Ubiquinol-10 Biosynthesis (Eukaryotic)	0	0.05	#N/A	CYP7B1
Superpathway of Citrulline Metabolism	0	0.0667	#N/A	ARG2
Melatonin Degradation I	0	0.0566	#N/A	CSGALNACT1,CYP1B1,LARGE1
Triacylglycerol Degradation	0	0.0488	#N/A	LPL,MGLL
D-myo-inositol (1,4,5)-Trisphosphate Biosynthesis	0	0.0769	#N/A	PLCB1,PLCG2
Estrogen Biosynthesis	0	0.0732	#N/A	AKR1C1/AKR1C2,AKR1C3,CYP1B1
tRNA Charging	0	0.0263	#N/A	NARS2
Nicotine Degradation II	0	0.0545	#N/A	CSGALNACT1,CYP1B1,LARGE1
Mevalonate Pathway I	0	0.0769	#N/A	HMGCS1
Purine Nucleotides Degradation II (Aerobic)	0	0.0526	#N/A	GDA
TCA Cycle II (Eukaryotic)	0	0.0417	#N/A	ACO1
Glycolysis I	0	0.0833	#N/A	FBP1,GAPDH
Guanosine Nucleotides Degradation III	0	0.0769	#N/A	GDA
Superpathway of Melatonin Degradation	0	0.0862	#N/A	CSGALNACT1,CYP1B1,LARGE1,MAOB,SMOX
Acetone Degradation I (to Methylglyoxal)	0	0.0645	#N/A	CYP1B1,PTGR1
Superpathway of Methionine Degradation	0	0.0286	#N/A	CTH
Superpathway of Geranylgeranyldiphosphate Biosynthesis I (via Mevalonate)	0	0.0588	#N/A	HMGCS1
Cysteine Biosynthesis III (mammalia)	0	0.0455	#N/A	CTH
Oxidative Phosphorylation	0	0.0192	#N/A	CYB5A,NDUFS3
Parkinson's Signaling	0	0.0625	#N/A	UCHL1
SAPK/JNK Signaling	0	0.0789	#N/A	CD247,CD3D,CD3E,CD3G,DUSP4,GAB1,GADD45A,GNG11,GNG2,GNG4,GNG7,JUN,MAP3K13,MAP4K4,NFATC1,PIK3CG,PIK3R2,PIK3R3,RALA,RASD1,RASD2,RRAS2
Amyloid Processing	0	0.02	#N/A	PRKAR2B
Phototransduction Pathway	0	0.0377	#N/A	OPN3,PRKAR2B
NER (Nucleotide Excision Repair, Enhanced Pathway)	0	0.0392	#N/A	CHAF1A,PCNA,POLE2,TOP2A
FAT10 Signaling Pathway	0	0.0741	#N/A	IFNG,PSME4,SQSTM1,TNF
Inhibition of ARE-Mediated mRNA Degradation Pathway	0	0.0881	#N/A	CD70,LTB,PAPOLG,PPP2R2B,PPP2R3A,PRKAR2B,PSME4,TNF,TNFSF10,TNFSF11,TNFSF14,TNFSF8,YWHAH,ZNF331

## Sheet: MAST_intact
Ingenuity Canonical Pathways	-log(p-value)	Ratio	z-score	Molecules
Granulocyte Adhesion and Diapedesis	14.1	0.293	#N/A	ACKR3,CCL13,CCL18,CCL19,CCL2,CCL20,CCL21,CCL22,CCL23,CCL3,CCL4,CCL4L1/CCL4L2,CCL5,CCL7,CLDN1,CLDN12,CXCL1,CXCL11,CXCL13,CXCL14,CXCL2,CXCL5,CXCL8,CXCL9,CXCR3,FPR2,GNAI1,HRH1,IL1A,IL1B,IL1R1,IL1R2,IL1RAP,IL1RL1,IL1RN,IL36RN,MMP1,MMP10,MMP12,MMP2,MMP7,MMP9,PPBP,RDX,SDC1,SDC2,SDC4,TNF,VCAM1,XCL1,XCL2
Hepatic Fibrosis Signaling Pathway	13.4	0.209	#N/A	BAMBI,BCL2,CACNG2,CALM1 (includes others),CAMK4,CCDC88A,CCL2,CCL3,CCL5,CCND1,CNR1,COL1A1,COL1A2,CREB5,CXCL8,EDN1,EZH2,FGFR1,FLT1,FOXO1,FTH1,FTL,GNAI1,HNF1A,IL1A,IL1B,IL1R1,IL1R2,IL1RAP,IL1RL1,IL1RN,IL36RN,IRAK2,ITGA2,ITGA6,ITGA7,ITGAD,ITGB3,ITGB4,ITGB5,ITGB8,JUN,LEF1,MMP1,MYC,MYL6B,MYL9,NCF1,NFKB1,NFKBIA,NFKBID,PDGFA,PDGFC,PDK1,PIK3CG,PIK3R2,PIK3R3,PLCG2,PPARG,PRKAR2B,PRKCA,PRKCG,PRKCQ,RALA,RASD1…
Hepatic Fibrosis / Hepatic Stellate Cell Activation	13	0.274	#N/A	A2M,BAMBI,BCL2,CCL2,CCL21,CCL5,CD14,COL19A1,COL1A1,COL1A2,COL23A1,COL4A2,COL6A1,COL6A2,COL6A3,CSF1,CXCL8,CXCL9,CXCR3,ECE1,EDN1,FGFR1,FLT1,FN1,IFNG,IGF1R,IGFBP5,IL10,IL1A,IL1B,IL1R1,IL1R2,IL1RAP,IL1RL1,IL6,MET,MMP1,MMP2,MMP9,MYL6B,MYL9,MYO18B,NFKB1,PDGFA,PDGFC,SERPINE1,SMAD3,TGFB2,TIMP1,TLR4,TNF,VCAM1
Agranulocyte Adhesion and Diapedesis	13	0.269	#N/A	ACKR3,ACTB,AOC3,CCL13,CCL18,CCL19,CCL2,CCL20,CCL21,CCL22,CCL23,CCL3,CCL4,CCL4L1/CCL4L2,CCL5,CCL7,CLDN1,CLDN12,CXCL1,CXCL11,CXCL13,CXCL14,CXCL2,CXCL5,CXCL8,CXCL9,CXCR3,FN1,GNAI1,HRH1,IL1A,IL1B,IL1R1,IL1RN,IL36RN,ITGA2,ITGA6,MMP1,MMP10,MMP12,MMP2,MMP7,MMP9,MYL6B,MYL9,MYO18B,PPBP,RDX,SDC4,TNF,VCAM1,XCL1,XCL2
Th1 Pathway	12.9	0.333	#N/A	CD247,CD274,CD28,CD3D,CD3E,CD3G,CD80,CD86,CD8A,CXCR3,GATA3,HLA-DMB,HLA-DPA1,HLA-DPB1,HLA-DQA1,HLA-DQB1,HLA-DQB2,HLA-DRA,HLA-DRB1,HLA-DRB5,ICOS,IFNG,IL10,IL12RB1,IL12RB2,IL18R1,IL6,KLRC1,KLRD1,NFATC1,NFATC2,NFKB1,PIK3CG,PIK3R2,PIK3R3,PRKCQ,RUNX3,STAT4,TNFSF11
Tumor Microenvironment Pathway	12.4	0.275	#N/A	BCL2,CCL2,CCND1,CD274,COL1A1,COL1A2,CSF1,CSF2,CTLA4,CXCL8,FGF10,FGF13,FGF18,FN1,FOXO1,IDO1,IL10,IL1B,IL6,ITGB3,JUN,MMP1,MMP10,MMP12,MMP2,MMP7,MMP9,MYC,NFKB1,OSM,PDGFA,PDGFC,PIK3CG,PIK3R2,PIK3R3,PLAU,PTGS2,RALA,RASD1,RASD2,RRAS2,SLC16A1,SLC2A1,SLC2A3,SPP1,TGFB2,TIAM1,TNC,TNF
Systemic Lupus Erythematosus In B Cell Signaling Pathway	12.4	0.236	#N/A	BCL2,BCL2L11,CALM1 (includes others),CAMK4,CARD11,CCND1,CCND2,CD22,CD70,CD79A,CD79B,CSF2,CXCL8,EDA,FCGR2B,FOXO1,FYN,GAB1,HCK,IFIT2,IFIT3,IFNG,IL10,IL15,IL1A,IL1B,IL6,INPP5F,ISG15,JUN,LIF,LILRB4,LTB,MALT1,MAP4K4,MYC,NFATC1,NFATC2,NFKB1,OSM,PAG1,PIK3CG,PIK3R2,PIK3R3,PIM2,PLCG2,PRKCA,PRKCG,PRKCQ,RALA,RASD1,RASD2,RASGRP3,RRAS2,SYNJ2,TGFB2,TNF,TNFSF10,TNFSF11,TNFSF14,TNFSF8,TRAF1,YES1
LXR/RXR Activation	11.5	0.309	#N/A	ABCA1,APOC1,APOE,ARG2,C9,CCL2,CCL7,CD14,CD36,CLU,FDFT1,IL1A,IL1B,IL1R1,IL1R2,IL1RAP,IL1RL1,IL1RN,IL36RN,IL6,LDLR,LPL,LYZ,MMP9,MSR1,MYLIP,NFKB1,NR1H3,ORM1,PLTP,PTGS2,RBP4,S100A8,SCD,SERPINA1,SERPINF1,TLR4,TNF
Th1 and Th2 Activation Pathway	11.1	0.269	#N/A	BHLHE41,CD247,CD274,CD28,CD3D,CD3E,CD3G,CD80,CD86,CD8A,CXCR3,GATA3,HLA-DMB,HLA-DPA1,HLA-DPB1,HLA-DQA1,HLA-DQB1,HLA-DQB2,HLA-DRA,HLA-DRB1,HLA-DRB5,ICOS,IFNG,IL10,IL12RB1,IL12RB2,IL17RB,IL18R1,IL1RL1,IL24,IL6,JAG1,JUN,KLRC1,KLRD1,NFATC1,NFATC2,NFKB1,PIK3CG,PIK3R2,PIK3R3,PRKCQ,RUNX3,STAT4,TNFSF11
Role of Macrophages, Fibroblasts and Endothelial Cells in Rheumatoid Arthritis	11.1	0.214	#N/A	CALM1 (includes others),CAMK2A,CAMK2D,CAMK4,CCL2,CCL5,CCND1,CEBPD,CREB5,CSF1,CSF2,CXCL8,FCGR1A,FCGR3A/FCGR3B,FN1,GNAO1,HNF1A,IL10,IL15,IL17RB,IL18R1,IL1A,IL1B,IL1R1,IL1R2,IL1RAP,IL1RL1,IL1RN,IL32,IL36RN,IL6,IRAK2,JUN,LEF1,LTB,MMP1,MYC,NFATC1,NFATC2,NFKB1,NFKBIA,NFKBID,OSM,PDGFA,PDGFC,PIK3CG,PIK3R2,PIK3R3,PLCB1,PLCG2,PRKCA,PRKCG,PRKCQ,PRSS3,RALA,RASD1,RASD2,ROCK2,RRAS2,TCF4,TCF7L2,TLR4,TNF,TNFSF11…
Cardiac Hypertrophy Signaling (Enhanced)	10.8	0.18	#N/A	ADCY3,ADCY9,ATF6,CACNG2,CALM1 (includes others),CAMK2A,CAMK2D,CAMK4,CD70,CSF2,CXCL8,DIAPH3,EDA,EDN1,FGF10,FGF13,FGF18,FGFR1,GATA4,GNAI1,GNG11,GNG2,GNG4,GNG7,HDAC9,HSPB1,HSPB7,IFNG,IFNLR1,IGF1R,IL12RB1,IL12RB2,IL15,IL17RB,IL18R1,IL1A,IL1B,IL1R1,IL1R2,IL1RL1,IL21R,IL31RA,IL6,IL7R,INPP5F,ITGA2,ITGA6,ITGA7,ITGAD,ITGB3,ITGB4,ITGB5,ITGB8,JUN,LIF,LTB,MAP3K13,MEF2C,MPPE1,MYC,NFATC1,NFATC2,NFKB1,OSM,PDE3B…
Airway Pathology in Chronic Obstructive Pulmonary Disease	10.6	0.31	#N/A	CCL2,CCL20,CD70,CSF2,CTSG,CXCL1,CXCL8,EDA,ELANE,FGF10,FGF13,FGF18,GZMB,IFNG,IL15,IL1A,IL1B,IL23A,IL6,LIF,LTB,MMP1,MMP2,MMP9,ORM1,OSM,PRF1,PTGDS,RBP4,TGFB2,TNF,TNFSF10,TNFSF11,TNFSF14,TNFSF8
Hepatic Cholestasis	10.2	0.251	#N/A	ABCB1,ADCY3,ADCY9,CD14,CD70,CSF2,CXCL8,CYP27A1,CYP7B1,EDA,HNF1A,HSD3B7,IFNG,IL15,IL1A,IL1B,IL1R1,IL1R2,IL1RAP,IL1RL1,IL1RN,IL36RN,IL6,INSR,IRAK2,JUN,LIF,LTB,NFKB1,NFKBIA,NFKBID,NR1H3,OSM,PRKAR2B,PRKCA,PRKCG,PRKCQ,SLC10A1,TGFB2,TJP2,TLR4,TNF,TNFSF10,TNFSF11,TNFSF14,TNFSF8
Osteoarthritis Pathway	10.1	0.23	#N/A	ALPL,ANKH,ANXA2,CREB5,CXCL8,DCN,EPAS1,FGF18,FGFR1,FN1,GREM1,HES1,HNF1A,HTRA1,IL1B,IL1R1,IL1R2,IL1RAP,IL1RL1,ITGA2,ITGA6,ITGA7,ITGAD,ITGB3,ITGB4,ITGB5,ITGB8,ITLN1,JAG1,LEF1,MEF2C,MMP1,MMP10,MMP12,MMP9,NAMPT,NFKB1,P2RX7,PDGFC,PPARG,PTGS2,RBP4,RUNX2,S100A8,S100A9,SDC4,SMAD3,SPP1,TCF4,TCF7L2,TIMP3,TLR4,TNF
Atherosclerosis Signaling	9.82	0.286	#N/A	ABHD3,ALOX15B,APOC1,APOE,CCL2,CD36,CLU,COL1A1,COL1A2,CSF1,CXCL8,F3,IFNG,IL1A,IL1B,IL1RN,IL36RN,IL6,LPL,LYZ,MMP1,MMP9,MSR1,NFKB1,ORM1,PDGFA,PDGFC,PLA2G4A,PLA2G7,RBP4,S100A8,SERPINA1,TNF,TNFSF14,TPSAB1/TPSB2,VCAM1
Th2 Pathway	9.1	0.271	#N/A	BHLHE41,CD247,CD28,CD3D,CD3E,CD3G,CD80,CD86,GATA3,HLA-DMB,HLA-DPA1,HLA-DPB1,HLA-DQA1,HLA-DQB1,HLA-DQB2,HLA-DRA,HLA-DRB1,HLA-DRB5,ICOS,IFNG,IL10,IL12RB1,IL12RB2,IL17RB,IL1RL1,IL24,JAG1,JUN,NFATC2,NFKB1,PIK3CG,PIK3R2,PIK3R3,PRKCQ,RUNX3,STAT4
IL-8 Signaling	8.84	0.227	#N/A	AZU1,BCL2,CCND1,CCND2,CDH1,CSTB,CXCL1,CXCL8,FLT1,GNAI1,GNAO1,GNG11,GNG2,GNG4,GNG7,HBEGF,HMOX1,IRAK2,ITGB3,JUN,MAP4K4,MMP2,MMP9,MYL9,NCF1,NFKB1,NFKBIA,PDGFC,PIK3CG,PIK3R2,PIK3R3,PLD1,PLD3,PRKCA,PRKCG,PRKCQ,PTGS2,RALA,RASD1,RASD2,RHOB,RHOC,RHOH,RND3,ROCK2,RRAS2,VCAM1
IL-17 Signaling	8.42	0.235	#N/A	CCL2,CCL20,CCL22,CD70,CSF2,CXCL1,CXCL5,CXCL8,DEFB1,EDA,HSP90AA1,HSP90B1,IFNG,IL15,IL17RB,IL1A,IL1B,IL6,JUN,LIF,LTB,MMP2,MMP9,NFKB1,OSM,PDGFC,PIK3CG,PIK3R2,PIK3R3,PTGS2,RALA,RASD1,RASD2,RGS13,RGS16,RRAS2,TGFB2,TNF,TNFSF10,TNFSF11,TNFSF14,TNFSF8
Glucocorticoid Receptor Signaling	8.11	0.165	#N/A	A2M,ACTB,ANXA1,AR,ARG2,BCL2,BCL2L11,CCL13,CCL2,CCL3,CCL5,CD163,CD247,CD3D,CD3E,CD3G,CSF2,CXCL8,FBP1,FCGR1A,HLA-DMB,HLA-DPA1,HLA-DPB1,HLA-DQA1,HLA-DQB1,HLA-DQB2,HLA-DRA,HLA-DRB1,HLA-DRB5,HP,HSP90AA1,HSP90B1,HSPA1A/HSPA1B,HSPA5,IFNG,IFNLR1,IL10,IL12RB1,IL12RB2,IL17RB,IL18R1,IL1A,IL1B,IL1R1,IL1R2,IL1RL1,IL1RN,IL21R,IL31RA,IL6,IL7R,JUN,KRT1,KRT17,KRT5,KRT86,MMP1,MMP2,MMP9,MYC,NDUFS3,NFATC1,NFATC2,NFK…
PI3K/AKT Signaling	8.09	0.223	#N/A	BCL2,CCND1,FOXO1,GAB1,GDF15,GYS1,HSP90AA1,HSP90B1,IFNLR1,IL12RB1,IL12RB2,IL17RB,IL18R1,IL1R1,IL1R2,IL1RL1,IL21R,IL31RA,IL7R,INPP5F,ITGA2,ITGA6,ITGA7,ITGAD,ITGB3,ITGB4,ITGB5,ITGB8,MDM2,NFKB1,NFKBIA,NFKBID,PIK3CG,PIK3R2,PIK3R3,PPP2R2B,PPP2R3A,PTGS2,RALA,RASD1,RASD2,RRAS2,SYNJ2,YWHAH
HIF1α Signaling	8.08	0.221	#N/A	BMP6,CAMK1D,CAMK2A,CAMK2D,CAMK4,EDN1,EGLN1,FLT1,FOXP3,HK2,HMOX1,HSP90AA1,HSPA1A/HSPA1B,HSPA5,IL6,JUN,LDHB,LDHC,MDM2,MET,MMP1,MMP10,MMP12,MMP2,MMP7,MMP9,NCF1,PDGFC,PIK3CG,PIK3R2,PIK3R3,PLCG2,PRKCA,PRKCG,PRKCQ,RALA,RASD1,RASD2,RRAS2,SERPINE1,SLC2A1,SLC2A3,SLC2A5,TGFB2,VIM
Acute Phase Response Signaling	8.05	0.228	#N/A	A2M,C1QA,C1QB,C1QC,C2,C9,CRABP2,FN1,FTL,HAMP,HMOX1,HNF1A,HP,IL1A,IL1B,IL1R1,IL1RAP,IL1RN,IL36RN,IL6,JUN,NFKB1,NFKBIA,NFKBID,ORM1,OSM,PIK3CG,PIK3R2,PIK3R3,RALA,RASD1,RASD2,RBP1,RBP4,RRAS2,SERPINA1,SERPINE1,SERPINF1,SERPING1,SOD2,TCF4,TNF
Role of Osteoblasts, Osteoclasts and Chondrocytes in Rheumatoid Arthritis	8.01	0.215	#N/A	ACP5,ADAM17,ALPL,BCL2,BIRC3,BMP6,CALM1 (includes others),CAMK4,COL1A1,CSF1,CSF2,CTSK,FOXO1,GSN,HNF1A,IFNG,IL10,IL18R1,IL1A,IL1B,IL1R1,IL1R2,IL1RAP,IL1RL1,IL1RN,IL36RN,IL6,ITGB3,JUN,LEF1,MMP1,NFATC1,NFATC2,NFKB1,NFKBIA,NFKBID,PIK3CG,PIK3R2,PIK3R3,RUNX2,SPP1,TCF4,TCF7L2,TNF,TNFRSF11A,TNFSF11,WNT5B
Crosstalk between Dendritic Cells and Natural Killer Cells	7.92	0.297	#N/A	ACTB,CAMK2A,CAMK2D,CD226,CD28,CD69,CD80,CD83,CD86,CSF2,FSCN1,HLA-DRA,HLA-DRB1,HLA-DRB5,IFNG,IL15,IL6,KIR2DL4,KIR3DL1,KLRD1,LTB,NFKB1,PRF1,TLR4,TNF,TNFSF10,TREM2
Role of Pattern Recognition Receptors in Recognition of Bacteria and Viruses	7.92	0.247	#N/A	C1QA,C1QB,C1QC,CCL5,CD70,CSF2,CXCL8,DDX58,EDA,IFNG,IL10,IL15,IL1A,IL1B,IL6,LIF,LTB,NFKB1,NLRP3,OAS1,OSM,PIK3CG,PIK3R2,PIK3R3,PLCG2,PRKCA,PRKCG,PRKCQ,PTX3,TGFB2,TLR4,TNF,TNFSF10,TNFSF11,TNFSF14,TNFSF8
Role of Hypercytokinemia/hyperchemokinemia in the Pathogenesis of Influenza	7.89	0.312	#N/A	AREG,CCL2,CCL3,CCL4,CCL5,CXCL8,DDX58,IFIT2,IFIT3,IFNG,IFNLR1,IL10,IL1A,IL1B,IL1RN,IL36RN,IL6,ISG15,MX1,NFKB1,NLRP3,OAS1,RSAD2,TLR4,TNF
Erythropoietin Signaling Pathway	7.73	0.232	#N/A	BIRC3,CCND1,CCND2,CD70,CSF2,CXCL8,EDA,HBA1/HBA2,HBB,HBQ1,IFNG,IL15,IL1A,IL1B,IL6,JUN,LIF,LTB,MDM2,NFKB1,NFKBIA,NFKBID,OSM,PIK3CG,PIK3R2,PIK3R3,PRKCA,PRKCG,PRKCQ,RALA,RASD1,RASD2,RRAS2,TGFB2,TNF,TNFSF10,TNFSF11,TNFSF14,TNFSF8
Kinetochore Metaphase Signaling Pathway	7.27	0.272	#N/A	AURKB,BIRC5,BUB1B,CCNB1,CDC20,CDCA8,CDK1,CENPA,CENPE,CENPK,CENPO,CENPP,CENPU,CENPW,KIF2C,KNL1,MAD2L1,MXD3,NDC80,NEK2,NUF2,PLK1,PPP1R14A,PPP1R14C,PTTG1,SPC24,SPC25,ZWINT
Glioma Signaling	7.24	0.254	#N/A	ABL1,CALM1 (includes others),CAMK1D,CAMK2A,CAMK2D,CAMK4,CCND1,CCND2,CDK6,CDKN2A,CDKN2C,E2F1,E2F7,E2F8,HDAC9,IDH1,IGF1R,MDM2,PDGFA,PDGFC,PIK3CG,PIK3R2,PIK3R3,PLCG2,PRKCA,PRKCG,PRKCQ,RALA,RASD1,RASD2,RRAS2
PPAR Signaling	7.18	0.269	#N/A	CITED2,HSP90AA1,HSP90B1,IL1A,IL1B,IL1R1,IL1R2,IL1RAP,IL1RL1,IL1RN,IL36RN,INSR,JUN,MAP4K4,NFKB1,NFKBIA,NFKBID,NR1H3,NRIP1,PDGFA,PDGFC,PPARG,PTGS2,RALA,RASD1,RASD2,RRAS2,TNF
Macropinocytosis Signaling	7.02	0.303	#N/A	CD14,CSF1,ITGB3,ITGB4,ITGB5,ITGB8,MET,MRC1,PAK1,PDGFA,PDGFC,PIK3CG,PIK3R2,PIK3R3,PLCG2,PRKCA,PRKCG,PRKCQ,RALA,RASD1,RASD2,RRAS2,USP6NL
VDR/RXR Activation	6.91	0.299	#N/A	CALB1,CAMP,CCL5,CD14,CSF2,CST6,FOXO1,GADD45A,HES1,IFNG,IGFBP5,IGFBP6,IL1RL1,PDGFA,PRKCA,PRKCG,PRKCQ,RUNX2,SPP1,TGFB2,THBD,TNFSF11,VDR
Differential Regulation of Cytokine Production in Intestinal Epithelial Cells by IL-17A and IL-17F	6.91	0.522	#N/A	CCL2,CCL3,CCL4,CCL5,CSF2,CXCL1,DEFB1,IFNG,IL10,IL1A,IL1B,TNF
HMGB1 Signaling	6.9	0.226	#N/A	CCL2,CD70,CSF2,CXCL8,EDA,IFNG,IL15,IL1A,IL1B,IL1R1,IL6,JUN,LIF,LTB,NFKB1,OSM,PIK3CG,PIK3R2,PIK3R3,RALA,RASD1,RASD2,RHOB,RHOC,RHOH,RND3,RRAS2,SERPINE1,TGFB2,TLR4,TNF,TNFSF10,TNFSF11,TNFSF14,TNFSF8,VCAM1
B Cell Receptor Signaling	6.74	0.212	#N/A	ABL1,BCL2A1,CALM1 (includes others),CAMK2A,CAMK2D,CAMK4,CD22,CD79A,CD79B,CREB5,DAPP1,EBF1,EGR1,ETS1,FCGR2B,FOXO1,GAB1,INPP5F,JUN,MALT1,MAP3K13,MEF2C,NFATC1,NFATC2,NFKB1,NFKBIA,NFKBID,PAG1,PAX5,PIK3CG,PIK3R2,PIK3R3,PLCG2,PRKCQ,RALA,RASD1,RASD2,RRAS2,SYNJ2,VAV2
[truncated: 557 more rows]

## Sheet: Wilcoxon
Ingenuity Canonical Pathways	-log(p-value)	Ratio	z-score	Molecules
[truncated: 576 more rows]

## Sheet: Wilcoxon_BioGrid
Ingenuity Canonical Pathways	-log(p-value)	Ratio	z-score	Molecules
[truncated: 588 more rows]

## Sheet: Wilcoxon_intact
Ingenuity Canonical Pathways	-log(p-value)	Ratio	z-score	Molecules
[truncated: 586 more rows]

## Sheet: Main_BioGrid_C1
Ingenuity Canonical Pathways	-log(p-value)	Ratio	z-score	Molecules
[truncated: 577 more rows]

[truncated: 3 more sheets: Main_intact_C1, Main_BioGrid_C2, Main_intact_C2]
